# Supplementary material for: Prediction of signaling cross-talks contributing to acquired drug resistance in breast cancer cells by Bayesian statistical modeling
Source: BMC Syst Biol. 2015 Jan 20;9:2. doi: 10.1186/s12918-014-0135-x (PMC4307189; doi:10.1186/s12918-014-0135-x)
Supplement: Additional file 2 — Table S1. All 11,515 drug-resistant gene-pairs found in GSE38376. [file 12918_2014_135_MOESM2_ESM.xlsx]

## Sheet: Table_S1
GS_pair	Probability in Resistant Network	Probability in Parental Network	Odds Ratio
ACSL6::BRD4	0.5	0.05	10
ACSL6::NCOA2	0.5	0.05	10
ACSL6::NTRK1	0.5	0.04	12.5
ACSL6::RANBP17	0.5	0.05	10
ACSL6::RUNX1	0.5	0.05	10
ACSL6::SET	0.5	0.05	10
AFF1::AFF3	0.5	0.05	10
AFF1::AKAP9	0.5	0.04	12.5
AFF1::AKT2	0.5	0.04	12.5
AFF1::ALK	0.5	0.04	12.5
AFF1::APC	0.5	0.04	12.5
AFF1::ATF1	0.5	0.05	10
AFF1::BCL10	0.5	0.05	10
AFF1::BCL11A	0.5	0.05	10
AFF1::BCL2	0.5	0.03	16.67
AFF1::BCR	0.5	0.05	10
AFF1::BRCA2	0.5	0.04	12.5
AFF1::BRD4	0.5	0.03	16.67
AFF1::CBFA2T3	0.5	0.04	12.5
AFF1::CCND2	0.5	0.04	12.5
AFF1::CDC73	0.5	0.04	12.5
AFF1::CDH1	0.5	0.03	16.67
AFF1::CDK6	0.5	0.05	10
AFF1::CDX2	0.5	0.03	16.67
AFF1::CLTCL1	0.5	0.05	10
AFF1::COL1A1	0.5	0.04	12.5
AFF1::CTNNB1	0.5	0.05	10
AFF1::DDB2	0.5	0.05	10
AFF1::DUX4	0.5	0.04	12.5
AFF1::ELL	0.5	0.04	12.5
AFF1::ELN	0.5	0.05	10
AFF1::ERC1	0.5	0.05	10
AFF1::ERCC4	0.5	0.04	12.5
AFF1::ERG	0.5	0.05	10
AFF1::ETV1	0.5	0.04	12.5
AFF1::ETV5	0.5	0.05	10
AFF1::EXT2	0.5	0.05	10
AFF1::FANCC	0.5	0.04	12.5
AFF1::FANCF	0.5	0.04	12.5
AFF1::FCRL4	0.5	0.03	16.67
AFF1::FEV	0.5	0.05	10
AFF1::FGFR1	0.5	0.04	12.5
AFF1::FLI1	0.5	0.04	12.5
AFF1::FLT3	0.5	0.03	16.67
AFF1::FOXP1	0.5	0.05	10
AFF1::FUS	0.5	0.05	10
AFF1::GNAQ	0.5	0.04	12.5
AFF1::GPC3	0.5	0.04	12.5
AFF1::GPHN	0.5	0.04	12.5
AFF1::HLF	0.5	0.04	12.5
AFF1::MNX1	0.5	0.03	16.67
AFF1::HOXA11	0.5	0.04	12.5
AFF1::HOXA13	0.5	0.04	12.5
AFF1::HOXC11	0.5	0.03	16.67
AFF1::HOXC13	0.5	0.05	10
AFF1::HOXD11	0.5	0.05	10
AFF1::IL21R	0.5	0.04	12.5
AFF1::ITK	0.5	0.04	12.5
AFF1::JAK2	0.5	0.04	12.5
AFF1::JAK3	0.5	0.04	12.5
AFF1::JAZF1	0.5	0.03	16.67
AFF1::KIAA1549	0.5	0.05	10
AFF1::KIT	0.5	0.04	12.5
AFF1::LCK	0.5	0.05	10
AFF1::LCP1	0.5	0.04	12.5
AFF1::LHFP	0.5	0.05	10
AFF1::LYL1	0.5	0.04	12.5
AFF1::MAFB	0.5	0.05	10
AFF1::MALAT1	0.5	0.05	10
AFF1::MAML2	0.5	0.04	12.5
AFF1::MAP2K4	0.5	0.04	12.5
AFF1::MDM2	0.5	0.04	12.5
AFF1::MDS1	0.5	0.04	12.5
AFF1::MLL	0.5	0.04	12.5
AFF1::MLLT1	0.5	0.05	10
AFF1::MLLT3	0.5	0.04	12.5
AFF1::MLLT4	0.5	0.04	12.5
AFF1::MLLT6	0.5	0.04	12.5
AFF1::MPL	0.5	0.04	12.5
AFF1::MSI2	0.5	0.04	12.5
AFF1::MUTYH	0.5	0.05	10
AFF1::MYST3	0.5	0.04	12.5
AFF1::NCOA2	0.5	0.02	25
AFF1::NF2	0.5	0.05	10
AFF1::NOTCH1	0.5	0.05	10
AFF1::NR4A3	0.5	0.03	16.67
AFF1::NSD1	0.5	0.03	16.67
AFF1::NTRK1	0.5	0.02	25
AFF1::NTRK3	0.5	0.03	16.67
AFF1::OLIG2	0.5	0.04	12.5
AFF1::PALB2	0.5	0.04	12.5
AFF1::PATZ1	0.5	0.03	16.67
AFF1::PAX3	0.5	0.05	10
AFF1::PAX5	0.5	0.04	12.5
AFF1::PAX8	0.5	0.04	12.5
AFF1::PCSK7	0.5	0.04	12.5
AFF1::PDE4DIP	0.5	0.05	10
AFF1::PER1	0.5	0.04	12.5
AFF1::PHOX2B	0.5	0.03	16.67
AFF1::PICALM	0.5	0.05	10
AFF1::PIK3CA	0.5	0.05	10
AFF1::PIM1	0.5	0.03	16.67
AFF1::PLAG1	0.5	0.04	12.5
AFF1::PML	0.5	0.03	16.67
AFF1::POU2AF1	0.5	0.05	10
AFF1::POU5F1	0.5	0.04	12.5
AFF1::PRCC	0.5	0.05	10
AFF1::PRRX1	0.5	0.04	12.5
AFF1::PTCH1	0.5	0.05	10
AFF1::RABEP1	0.5	0.04	12.5
AFF1::RANBP17	0.5	0.02	25
AFF1::RUNX1	0.5	0.02	25
AFF1::RUNX1T1	0.5	0.04	12.5
AFF1::SET	0.5	0.02	25
AFF1::SFPQ	0.5	0.03	16.67
AFF1::SOCS1	0.5	0.04	12.5
AFF1::SPECC1	0.5	0.04	12.5
AFF1::SSX1	0.5	0.04	12.5
AFF1::SSX2	0.5	0.05	10
AFF1::SSX4	0.5	0.05	10
AFF1::STK11	0.5	0.05	10
AFF1::SYK	0.5	0.05	10
AFF1::TAL1	0.5	0.04	12.5
AFF1::TAL2	0.5	0.04	12.5
AFF1::TCL1A	0.5	0.05	10
AFF1::TFE3	0.5	0.05	10
AFF1::TFG	0.5	0.03	16.67
AFF1::TFPT	0.5	0.04	12.5
AFF1::THRAP3	0.5	0.05	10
AFF1::TLX3	0.5	0.04	12.5
AFF1::TNFRSF17	0.5	0.04	12.5
AFF1::TP53	0.5	0.04	12.5
AFF1::TPM4	0.5	0.05	10
AFF1::TPR	0.5	0.05	10
AFF1::TRIM33	0.5	0.05	10
AFF1::TSHR	0.5	0.04	12.5
AFF1::USP6	0.5	0.04	12.5
AFF1::WHSC1	0.5	0.05	10
AFF1::XPA	0.5	0.05	10
AFF1::ZBTB16	0.5	0.04	12.5
AFF1::ZNF384	0.5	0.05	10
AFF3::AKAP9	0.5	0.04	12.5
AFF3::AKT2	0.5	0.04	12.5
AFF3::ALK	0.5	0.04	12.5
AFF3::APC	0.5	0.04	12.5
AFF3::ATF1	0.5	0.05	10
AFF3::BCL10	0.5	0.05	10
AFF3::BCL11A	0.5	0.05	10
AFF3::BCL2	0.5	0.04	12.5
AFF3::BCR	0.5	0.05	10
AFF3::BRCA2	0.5	0.04	12.5
AFF3::BRD4	0.5	0.03	16.67
AFF3::CBFA2T3	0.5	0.04	12.5
AFF3::CCND2	0.5	0.04	12.5
AFF3::CDC73	0.5	0.04	12.5
AFF3::CDH1	0.5	0.03	16.67
AFF3::CDK6	0.5	0.05	10
AFF3::CDX2	0.5	0.03	16.67
AFF3::CLTCL1	0.5	0.05	10
AFF3::COL1A1	0.5	0.04	12.5
AFF3::CTNNB1	0.5	0.05	10
AFF3::DDB2	0.5	0.05	10
AFF3::DUX4	0.5	0.04	12.5
AFF3::ELL	0.5	0.04	12.5
AFF3::ELN	0.5	0.05	10
AFF3::ERC1	0.5	0.05	10
AFF3::ERCC4	0.5	0.04	12.5
AFF3::ERG	0.5	0.05	10
AFF3::ETV1	0.5	0.05	10
AFF3::ETV5	0.5	0.05	10
AFF3::EXT2	0.5	0.05	10
AFF3::FANCC	0.5	0.04	12.5
AFF3::FANCF	0.5	0.04	12.5
AFF3::FCRL4	0.5	0.03	16.67
AFF3::FEV	0.5	0.05	10
AFF3::FGFR1	0.5	0.05	10
AFF3::FLI1	0.5	0.04	12.5
AFF3::FLT3	0.5	0.03	16.67
AFF3::FOXP1	0.5	0.05	10
AFF3::FUS	0.5	0.05	10
AFF3::GNAQ	0.5	0.04	12.5
AFF3::GPC3	0.5	0.04	12.5
AFF3::GPHN	0.5	0.04	12.5
AFF3::HLF	0.5	0.04	12.5
AFF3::MNX1	0.5	0.04	12.5
AFF3::HOXA11	0.5	0.04	12.5
AFF3::HOXA13	0.5	0.04	12.5
AFF3::HOXC11	0.5	0.03	16.67
AFF3::HOXD11	0.5	0.05	10
AFF3::IL21R	0.5	0.05	10
AFF3::ITK	0.5	0.04	12.5
AFF3::JAK2	0.5	0.04	12.5
AFF3::JAK3	0.5	0.04	12.5
AFF3::JAZF1	0.5	0.03	16.67
AFF3::KIAA1549	0.5	0.05	10
AFF3::KIT	0.5	0.04	12.5
AFF3::LCK	0.5	0.05	10
AFF3::LCP1	0.5	0.04	12.5
AFF3::LHFP	0.5	0.05	10
AFF3::LYL1	0.5	0.05	10
AFF3::MAFB	0.5	0.05	10
AFF3::MALAT1	0.5	0.05	10
AFF3::MAML2	0.5	0.04	12.5
AFF3::MAP2K4	0.5	0.04	12.5
AFF3::MDM2	0.5	0.04	12.5
AFF3::MDS1	0.5	0.04	12.5
AFF3::MLL	0.5	0.04	12.5
AFF3::MLLT1	0.5	0.05	10
AFF3::MLLT3	0.5	0.04	12.5
AFF3::MLLT4	0.5	0.04	12.5
AFF3::MLLT6	0.5	0.04	12.5
AFF3::MPL	0.5	0.04	12.5
AFF3::MSI2	0.5	0.05	10
AFF3::MUTYH	0.5	0.05	10
AFF3::MYST3	0.5	0.05	10
AFF3::NCOA2	0.5	0.02	25
AFF3::NF2	0.5	0.05	10
AFF3::NOTCH1	0.5	0.05	10
AFF3::NR4A3	0.5	0.03	16.67
AFF3::NSD1	0.5	0.03	16.67
AFF3::NTRK1	0.5	0.02	25
AFF3::NTRK3	0.5	0.03	16.67
AFF3::OLIG2	0.5	0.05	10
AFF3::PALB2	0.5	0.04	12.5
AFF3::PATZ1	0.5	0.04	12.5
AFF3::PAX3	0.5	0.05	10
AFF3::PAX5	0.5	0.04	12.5
AFF3::PAX8	0.5	0.04	12.5
AFF3::PCSK7	0.5	0.04	12.5
AFF3::PER1	0.5	0.04	12.5
AFF3::PHOX2B	0.5	0.03	16.67
AFF3::PICALM	0.5	0.05	10
AFF3::PIK3CA	0.5	0.05	10
AFF3::PIM1	0.5	0.03	16.67
AFF3::PLAG1	0.5	0.04	12.5
AFF3::PML	0.5	0.03	16.67
AFF3::POU5F1	0.5	0.04	12.5
AFF3::PRCC	0.5	0.05	10
AFF3::PRRX1	0.5	0.04	12.5
AFF3::PTCH1	0.5	0.05	10
AFF3::RABEP1	0.5	0.04	12.5
AFF3::RANBP17	0.5	0.02	25
AFF3::RUNX1	0.5	0.02	25
AFF3::RUNX1T1	0.5	0.05	10
AFF3::SET	0.5	0.02	25
AFF3::SFPQ	0.5	0.03	16.67
AFF3::SOCS1	0.5	0.04	12.5
AFF3::SPECC1	0.5	0.05	10
AFF3::SSX1	0.5	0.04	12.5
AFF3::SSX2	0.5	0.05	10
AFF3::SSX4	0.5	0.05	10
AFF3::STK11	0.5	0.05	10
AFF3::SYK	0.5	0.05	10
AFF3::TAL1	0.5	0.04	12.5
AFF3::TAL2	0.5	0.04	12.5
AFF3::TFE3	0.5	0.05	10
AFF3::TFG	0.5	0.03	16.67
AFF3::TFPT	0.5	0.05	10
AFF3::THRAP3	0.5	0.05	10
AFF3::TLX3	0.5	0.04	12.5
AFF3::TNFRSF17	0.5	0.04	12.5
AFF3::TP53	0.5	0.05	10
AFF3::TPM4	0.5	0.05	10
AFF3::TRIM33	0.5	0.05	10
AFF3::TSHR	0.5	0.04	12.5
AFF3::USP6	0.5	0.04	12.5
AFF3::WHSC1	0.5	0.05	10
AFF3::XPA	0.5	0.05	10
AFF3::ZBTB16	0.5	0.04	12.5
AFF3::ZNF384	0.5	0.05	10
AKAP9::AKT2	0.5	0.03	16.67
AKAP9::ALK	0.5	0.04	12.5
AKAP9::APC	0.5	0.04	12.5
AKAP9::ATF1	0.5	0.05	10
AKAP9::ATIC	0.5	0.05	10
AKAP9::BCL10	0.5	0.05	10
AKAP9::BCL11A	0.5	0.05	10
AKAP9::BCL2	0.5	0.03	16.67
AKAP9::BCL7A	0.5	0.05	10
AKAP9::BCR	0.5	0.04	12.5
AKAP9::BRCA2	0.5	0.04	12.5
AKAP9::BRD4	0.5	0.02	25
AKAP9::CBFA2T3	0.5	0.04	12.5
AKAP9::CBL	0.5	0.05	10
AKAP9::CCND2	0.5	0.04	12.5
AKAP9::CDC73	0.5	0.03	16.67
AKAP9::CDH1	0.5	0.03	16.67
AKAP9::CDK6	0.5	0.04	12.5
AKAP9::CDKN2A	0.5	0.05	10
AKAP9::CDX2	0.5	0.03	16.67
AKAP9::CLTCL1	0.5	0.05	10
AKAP9::COL1A1	0.5	0.03	16.67
AKAP9::CTNNB1	0.5	0.04	12.5
AKAP9::DDB2	0.5	0.04	12.5
AKAP9::DUX4	0.5	0.03	16.67
AKAP9::ELL	0.5	0.04	12.5
AKAP9::ELN	0.5	0.04	12.5
AKAP9::ERC1	0.5	0.04	12.5
AKAP9::ERCC4	0.5	0.04	12.5
AKAP9::ERG	0.5	0.04	12.5
AKAP9::ETV1	0.5	0.04	12.5
AKAP9::ETV5	0.5	0.04	12.5
AKAP9::EXT2	0.5	0.05	10
AKAP9::FANCC	0.5	0.03	16.67
AKAP9::FANCF	0.5	0.04	12.5
AKAP9::FCRL4	0.5	0.03	16.67
AKAP9::FEV	0.5	0.05	10
AKAP9::FGFR1	0.5	0.04	12.5
AKAP9::FLI1	0.5	0.03	16.67
AKAP9::FLT3	0.5	0.03	16.67
AKAP9::FOXP1	0.5	0.04	12.5
AKAP9::FUS	0.5	0.04	12.5
AKAP9::GAS7	0.5	0.05	10
AKAP9::GNAQ	0.5	0.03	16.67
AKAP9::GNAS	0.5	0.05	10
AKAP9::GPC3	0.5	0.04	12.5
AKAP9::GPHN	0.5	0.04	12.5
AKAP9::HIST1H4I	0.5	0.05	10
AKAP9::HLF	0.5	0.03	16.67
AKAP9::MNX1	0.5	0.03	16.67
AKAP9::HOXA11	0.5	0.04	12.5
AKAP9::HOXA13	0.5	0.04	12.5
AKAP9::HOXC11	0.5	0.03	16.67
AKAP9::HOXC13	0.5	0.05	10
AKAP9::HOXD11	0.5	0.05	10
AKAP9::IL21R	0.5	0.04	12.5
AKAP9::ITK	0.5	0.03	16.67
AKAP9::JAK2	0.5	0.04	12.5
AKAP9::JAK3	0.5	0.04	12.5
AKAP9::JAZF1	0.5	0.03	16.67
AKAP9::KIAA1549	0.5	0.04	12.5
AKAP9::KIT	0.5	0.04	12.5
AKAP9::LCK	0.5	0.04	12.5
AKAP9::LCP1	0.5	0.04	12.5
AKAP9::LHFP	0.5	0.05	10
AKAP9::LYL1	0.5	0.04	12.5
AKAP9::MAFB	0.5	0.05	10
AKAP9::MALAT1	0.5	0.04	12.5
AKAP9::MAML2	0.5	0.04	12.5
AKAP9::MAP2K4	0.5	0.04	12.5
AKAP9::MDM2	0.5	0.04	12.5
AKAP9::MDS1	0.5	0.03	16.67
AKAP9::MLL	0.5	0.04	12.5
AKAP9::MLLT1	0.5	0.04	12.5
AKAP9::MLLT11	0.5	0.05	10
AKAP9::MLLT3	0.5	0.04	12.5
AKAP9::MLLT4	0.5	0.04	12.5
AKAP9::MLLT6	0.5	0.04	12.5
AKAP9::MPL	0.5	0.04	12.5
AKAP9::MSI2	0.5	0.04	12.5
AKAP9::MUTYH	0.5	0.04	12.5
AKAP9::MYST3	0.5	0.04	12.5
AKAP9::NACA	0.5	0.05	10
AKAP9::NCOA2	0.5	0.02	25
AKAP9::NF2	0.5	0.04	12.5
AKAP9::NOTCH1	0.5	0.04	12.5
AKAP9::NR4A3	0.5	0.03	16.67
AKAP9::NSD1	0.5	0.03	16.67
AKAP9::NTRK1	0.5	0.02	25
AKAP9::NTRK3	0.5	0.03	16.67
AKAP9::OLIG2	0.5	0.04	12.5
AKAP9::PALB2	0.5	0.04	12.5
AKAP9::PATZ1	0.5	0.03	16.67
AKAP9::PAX3	0.5	0.05	10
AKAP9::PAX5	0.5	0.03	16.67
AKAP9::PAX8	0.5	0.04	12.5
AKAP9::PCSK7	0.5	0.04	12.5
AKAP9::PDE4DIP	0.5	0.05	10
AKAP9::PER1	0.5	0.04	12.5
AKAP9::PHOX2B	0.5	0.03	16.67
AKAP9::PICALM	0.5	0.05	10
AKAP9::PIK3CA	0.5	0.05	10
AKAP9::PIM1	0.5	0.03	16.67
AKAP9::PLAG1	0.5	0.04	12.5
AKAP9::PML	0.5	0.03	16.67
AKAP9::POU2AF1	0.5	0.05	10
AKAP9::POU5F1	0.5	0.04	12.5
AKAP9::PRCC	0.5	0.05	10
AKAP9::PRKAR1A	0.5	0.05	10
AKAP9::PRRX1	0.5	0.04	12.5
AKAP9::PTCH1	0.5	0.05	10
AKAP9::RABEP1	0.5	0.04	12.5
AKAP9::RANBP17	0.5	0.02	25
AKAP9::RET	0.5	0.05	10
AKAP9::RUNX1	0.5	0.02	25
AKAP9::RUNX1T1	0.5	0.04	12.5
AKAP9::SET	0.5	0.02	25
AKAP9::SFPQ	0.5	0.03	16.67
AKAP9::SMO	0.5	0.05	10
AKAP9::SOCS1	0.5	0.04	12.5
AKAP9::SPECC1	0.5	0.04	12.5
AKAP9::SSX1	0.5	0.04	12.5
AKAP9::SSX2	0.5	0.05	10
AKAP9::SSX4	0.5	0.04	12.5
AKAP9::STK11	0.5	0.05	10
AKAP9::SYK	0.5	0.05	10
AKAP9::TAL1	0.5	0.04	12.5
AKAP9::TAL2	0.5	0.03	16.67
AKAP9::TCF12	0.5	0.05	10
AKAP9::TCL1A	0.5	0.05	10
AKAP9::TFE3	0.5	0.05	10
AKAP9::TFG	0.5	0.03	16.67
AKAP9::TFPT	0.5	0.04	12.5
AKAP9::THRAP3	0.5	0.04	12.5
AKAP9::TLX3	0.5	0.04	12.5
AKAP9::TNFRSF17	0.5	0.04	12.5
AKAP9::TP53	0.5	0.04	12.5
AKAP9::TPM4	0.5	0.05	10
AKAP9::TPR	0.5	0.05	10
AKAP9::TRIM33	0.5	0.05	10
AKAP9::TSHR	0.5	0.04	12.5
AKAP9::USP6	0.5	0.04	12.5
AKAP9::WHSC1	0.5	0.05	10
AKAP9::XPA	0.5	0.04	12.5
AKAP9::ZBTB16	0.5	0.04	12.5
AKAP9::ZNF384	0.5	0.05	10
AKT2::ALK	0.5	0.03	16.67
AKT2::APC	0.5	0.03	16.67
AKT2::ARHGAP26	0.5	0.05	10
AKT2::ATF1	0.5	0.04	12.5
AKT2::ATIC	0.5	0.05	10
AKT2::BCL10	0.5	0.04	12.5
AKT2::BCL11A	0.5	0.04	12.5
AKT2::BCL11B	0.5	0.05	10
AKT2::BCL2	0.5	0.03	16.67
AKT2::BCL7A	0.5	0.05	10
AKT2::BCL9	0.5	0.05	10
AKT2::BCR	0.5	0.04	12.5
AKT2::BIRC3	0.5	0.05	10
AKT2::BRCA2	0.5	0.03	16.67
AKT2::BRD4	0.5	0.02	25
AKT2::BRIP1	0.5	0.05	10
AKT2::CARD11	0.5	0.05	10
AKT2::CBFA2T3	0.5	0.03	16.67
AKT2::CBL	0.5	0.05	10
AKT2::CCND2	0.5	0.03	16.67
AKT2::CDC73	0.5	0.03	16.67
AKT2::CDH1	0.5	0.03	16.67
AKT2::CDH11	0.5	0.05	10
AKT2::CDK6	0.5	0.04	12.5
AKT2::CDKN2A	0.5	0.05	10
AKT2::CDX2	0.5	0.02	25
AKT2::CLTCL1	0.5	0.04	12.5
AKT2::CNBP	0.5	0.05	10
AKT2::COL1A1	0.5	0.03	16.67
AKT2::CTNNB1	0.5	0.04	12.5
AKT2::DDB2	0.5	0.04	12.5
AKT2::DDX6	0.5	0.05	10
AKT2::DUX4	0.5	0.03	16.67
AKT2::ELL	0.5	0.03	16.67
AKT2::ELN	0.5	0.04	12.5
AKT2::ERC1	0.5	0.04	12.5
AKT2::ERCC4	0.5	0.03	16.67
AKT2::ERG	0.5	0.04	12.5
AKT2::ETV1	0.5	0.04	12.5
AKT2::ETV5	0.5	0.04	12.5
AKT2::EXT1	0.5	0.05	10
AKT2::EXT2	0.5	0.04	12.5
AKT2::FANCC	0.5	0.03	16.67
AKT2::FANCF	0.5	0.04	12.5
AKT2::FCRL4	0.5	0.03	16.67
AKT2::FEV	0.5	0.04	12.5
AKT2::FGFR1	0.5	0.04	12.5
AKT2::FGFR2	0.5	0.05	10
AKT2::FIP1L1	0.5	0.05	10
AKT2::FLCN	0.5	0.05	10
AKT2::FLI1	0.5	0.03	16.67
AKT2::FLT3	0.5	0.03	16.67
AKT2::FOXP1	0.5	0.04	12.5
AKT2::FUS	0.5	0.04	12.5
AKT2::GAS7	0.5	0.05	10
AKT2::GATA1	0.5	0.05	10
AKT2::GNAQ	0.5	0.03	16.67
AKT2::GNAS	0.5	0.04	12.5
AKT2::GPC3	0.5	0.03	16.67
AKT2::GPHN	0.5	0.03	16.67
AKT2::HIST1H4I	0.5	0.04	12.5
AKT2::HLF	0.5	0.03	16.67
AKT2::MNX1	0.5	0.03	16.67
AKT2::HOXA11	0.5	0.03	16.67
AKT2::HOXA13	0.5	0.03	16.67
AKT2::HOXA9	0.5	0.05	10
AKT2::HOXC11	0.5	0.02	25
AKT2::HOXC13	0.5	0.04	12.5
AKT2::HOXD11	0.5	0.04	12.5
AKT2::IKZF1	0.5	0.05	10
AKT2::IL21R	0.5	0.04	12.5
AKT2::IL6ST	0.5	0.05	10
AKT2::IRF4	0.5	0.05	10
AKT2::ITK	0.5	0.03	16.67
AKT2::JAK2	0.5	0.03	16.67
AKT2::JAK3	0.5	0.03	16.67
AKT2::JAZF1	0.5	0.03	16.67
AKT2::KIAA1549	0.5	0.04	12.5
AKT2::KIT	0.5	0.03	16.67
AKT2::KLF6	0.5	0.05	10
AKT2::KRAS	0.5	0.05	10
AKT2::LCK	0.5	0.04	12.5
AKT2::LCP1	0.5	0.03	16.67
AKT2::LHFP	0.5	0.04	12.5
AKT2::LIFR	0.5	0.05	10
AKT2::LMO1	0.5	0.05	10
AKT2::LYL1	0.5	0.04	12.5
AKT2::MAFB	0.5	0.04	12.5
AKT2::MALAT1	0.5	0.04	12.5
AKT2::MAML2	0.5	0.03	16.67
AKT2::MAP2K4	0.5	0.03	16.67
AKT2::MDM2	0.5	0.03	16.67
AKT2::MDS1	0.5	0.03	16.67
AKT2::MKL1	0.5	0.05	10
AKT2::MLL	0.5	0.03	16.67
AKT2::MLLT1	0.5	0.04	12.5
AKT2::MLLT11	0.5	0.05	10
AKT2::MLLT3	0.5	0.03	16.67
AKT2::MLLT4	0.5	0.03	16.67
AKT2::MLLT6	0.5	0.03	16.67
AKT2::MPL	0.5	0.03	16.67
AKT2::MSI2	0.5	0.04	12.5
AKT2::MUTYH	0.5	0.04	12.5
AKT2::MYC	0.5	0.05	10
AKT2::MYST3	0.5	0.04	12.5
AKT2::NACA	0.5	0.04	12.5
AKT2::NCOA2	0.5	0.02	25
AKT2::NF2	0.5	0.04	12.5
AKT2::NOTCH1	0.5	0.04	12.5
AKT2::NR4A3	0.5	0.02	25
AKT2::NSD1	0.5	0.03	16.67
AKT2::NTRK1	0.5	0.02	25
AKT2::NTRK3	0.5	0.03	16.67
AKT2::OLIG2	0.5	0.04	12.5
AKT2::OMD	0.5	0.05	10
AKT2::PALB2	0.5	0.03	16.67
AKT2::PATZ1	0.5	0.03	16.67
AKT2::PAX3	0.5	0.04	12.5
AKT2::PAX5	0.5	0.03	16.67
AKT2::PAX8	0.5	0.04	12.5
AKT2::PCSK7	0.5	0.03	16.67
AKT2::PDE4DIP	0.5	0.04	12.5
AKT2::PDGFRA	0.5	0.05	10
AKT2::PER1	0.5	0.03	16.67
AKT2::PHOX2B	0.5	0.02	25
AKT2::PICALM	0.5	0.04	12.5
AKT2::PIK3CA	0.5	0.04	12.5
AKT2::PIM1	0.5	0.02	25
AKT2::PLAG1	0.5	0.03	16.67
AKT2::PML	0.5	0.02	25
AKT2::POU2AF1	0.5	0.04	12.5
AKT2::POU5F1	0.5	0.03	16.67
AKT2::PRCC	0.5	0.04	12.5
AKT2::PRKAR1A	0.5	0.05	10
AKT2::PRRX1	0.5	0.03	16.67
AKT2::PTCH1	0.5	0.04	12.5
AKT2::RABEP1	0.5	0.03	16.67
AKT2::RANBP17	0.5	0.02	25
AKT2::RARA	0.5	0.05	10
AKT2::RBM15	0.5	0.05	10
AKT2::RET	0.5	0.04	12.5
AKT2::ROS1	0.5	0.05	10
AKT2::RUNX1	0.5	0.02	25
AKT2::RUNX1T1	0.5	0.04	12.5
AKT2::SBDS	0.5	0.05	10
AKT2::SEPT9	0.5	0.05	10
AKT2::SET	0.5	0.02	25
AKT2::SFPQ	0.5	0.02	25
AKT2::SMO	0.5	0.05	10
AKT2::SOCS1	0.5	0.03	16.67
AKT2::SPECC1	0.5	0.04	12.5
AKT2::SSX1	0.5	0.03	16.67
AKT2::SSX2	0.5	0.04	12.5
AKT2::SSX4	0.5	0.04	12.5
AKT2::STK11	0.5	0.04	12.5
AKT2::SYK	0.5	0.04	12.5
AKT2::TAL1	0.5	0.03	16.67
AKT2::TAL2	0.5	0.03	16.67
AKT2::HNF1A	0.5	0.05	10
AKT2::TCF12	0.5	0.05	10
AKT2::TCL1A	0.5	0.04	12.5
AKT2::TCL6	0.5	0.05	10
AKT2::TFE3	0.5	0.04	12.5
AKT2::TFG	0.5	0.02	25
AKT2::TFPT	0.5	0.04	12.5
AKT2::THRAP3	0.5	0.04	12.5
AKT2::TLX3	0.5	0.03	16.67
AKT2::TNFRSF17	0.5	0.03	16.67
AKT2::TP53	0.5	0.04	12.5
AKT2::TPM4	0.5	0.04	12.5
AKT2::TPR	0.5	0.04	12.5
AKT2::TRIM24	0.5	0.05	10
AKT2::TRIM33	0.5	0.04	12.5
AKT2::TSHR	0.5	0.03	16.67
AKT2::USP6	0.5	0.03	16.67
AKT2::WHSC1	0.5	0.04	12.5
AKT2::WT1	0.5	0.05	10
AKT2::XPA	0.5	0.04	12.5
AKT2::ZBTB16	0.5	0.03	16.67
AKT2::ZNF331	0.5	0.05	10
AKT2::ZNF384	0.5	0.04	12.5
ALK::APC	0.5	0.04	12.5
ALK::ATF1	0.5	0.05	10
ALK::BCL10	0.5	0.05	10
ALK::BCL11A	0.5	0.05	10
ALK::BCL2	0.5	0.03	16.67
ALK::BCL7A	0.5	0.05	10
ALK::BCR	0.5	0.04	12.5
ALK::BRCA2	0.5	0.04	12.5
ALK::BRD4	0.5	0.03	16.67
ALK::CBFA2T3	0.5	0.04	12.5
ALK::CBL	0.5	0.05	10
ALK::CCND2	0.5	0.04	12.5
ALK::CDC73	0.5	0.03	16.67
ALK::CDH1	0.5	0.03	16.67
ALK::CDK6	0.5	0.05	10
ALK::CDX2	0.5	0.03	16.67
ALK::CLTCL1	0.5	0.05	10
ALK::COL1A1	0.5	0.04	12.5
ALK::CTNNB1	0.5	0.04	12.5
ALK::DDB2	0.5	0.05	10
ALK::DUX4	0.5	0.03	16.67
ALK::ELL	0.5	0.04	12.5
ALK::ELN	0.5	0.05	10
ALK::ERC1	0.5	0.05	10
ALK::ERCC4	0.5	0.04	12.5
ALK::ERG	0.5	0.05	10
ALK::ETV1	0.5	0.04	12.5
ALK::ETV5	0.5	0.05	10
ALK::EXT2	0.5	0.05	10
ALK::FANCC	0.5	0.03	16.67
ALK::FANCF	0.5	0.04	12.5
ALK::FCRL4	0.5	0.03	16.67
ALK::FEV	0.5	0.05	10
ALK::FGFR1	0.5	0.04	12.5
ALK::FLI1	0.5	0.04	12.5
ALK::FLT3	0.5	0.03	16.67
ALK::FOXP1	0.5	0.05	10
ALK::FUS	0.5	0.04	12.5
ALK::GAS7	0.5	0.05	10
ALK::GNAQ	0.5	0.04	12.5
ALK::GNAS	0.5	0.05	10
ALK::GPC3	0.5	0.04	12.5
ALK::GPHN	0.5	0.04	12.5
ALK::HIST1H4I	0.5	0.05	10
ALK::HLF	0.5	0.04	12.5
ALK::MNX1	0.5	0.03	16.67
ALK::HOXA11	0.5	0.04	12.5
ALK::HOXA13	0.5	0.04	12.5
ALK::HOXC11	0.5	0.03	16.67
ALK::HOXC13	0.5	0.05	10
ALK::HOXD11	0.5	0.05	10
ALK::IL21R	0.5	0.04	12.5
ALK::ITK	0.5	0.03	16.67
ALK::JAK2	0.5	0.04	12.5
ALK::JAK3	0.5	0.04	12.5
ALK::JAZF1	0.5	0.03	16.67
ALK::KIAA1549	0.5	0.04	12.5
ALK::KIT	0.5	0.04	12.5
ALK::LCK	0.5	0.04	12.5
ALK::LCP1	0.5	0.04	12.5
ALK::LHFP	0.5	0.05	10
ALK::LYL1	0.5	0.04	12.5
ALK::MAFB	0.5	0.05	10
ALK::MALAT1	0.5	0.04	12.5
ALK::MAML2	0.5	0.04	12.5
ALK::MAP2K4	0.5	0.04	12.5
ALK::MDM2	0.5	0.04	12.5
ALK::MDS1	0.5	0.03	16.67
ALK::MLL	0.5	0.04	12.5
ALK::MLLT1	0.5	0.05	10
ALK::MLLT3	0.5	0.04	12.5
ALK::MLLT4	0.5	0.04	12.5
ALK::MLLT6	0.5	0.04	12.5
ALK::MPL	0.5	0.04	12.5
ALK::MSI2	0.5	0.04	12.5
ALK::MUTYH	0.5	0.04	12.5
ALK::MYST3	0.5	0.04	12.5
ALK::NACA	0.5	0.05	10
ALK::NCOA2	0.5	0.02	25
ALK::NF2	0.5	0.04	12.5
ALK::NOTCH1	0.5	0.05	10
ALK::NR4A3	0.5	0.03	16.67
ALK::NSD1	0.5	0.03	16.67
ALK::NTRK1	0.5	0.02	25
ALK::NTRK3	0.5	0.03	16.67
ALK::OLIG2	0.5	0.04	12.5
ALK::PALB2	0.5	0.04	12.5
ALK::PATZ1	0.5	0.03	16.67
ALK::PAX3	0.5	0.05	10
ALK::PAX5	0.5	0.03	16.67
ALK::PAX8	0.5	0.04	12.5
ALK::PCSK7	0.5	0.04	12.5
ALK::PDE4DIP	0.5	0.05	10
ALK::PER1	0.5	0.04	12.5
ALK::PHOX2B	0.5	0.03	16.67
ALK::PICALM	0.5	0.05	10
ALK::PIK3CA	0.5	0.05	10
ALK::PIM1	0.5	0.03	16.67
ALK::PLAG1	0.5	0.04	12.5
ALK::PML	0.5	0.03	16.67
ALK::POU2AF1	0.5	0.05	10
ALK::POU5F1	0.5	0.04	12.5
ALK::PRCC	0.5	0.05	10
ALK::PRRX1	0.5	0.04	12.5
ALK::PTCH1	0.5	0.05	10
ALK::RABEP1	0.5	0.04	12.5
ALK::RANBP17	0.5	0.02	25
ALK::RET	0.5	0.05	10
ALK::RUNX1	0.5	0.02	25
ALK::RUNX1T1	0.5	0.04	12.5
ALK::SET	0.5	0.02	25
ALK::SFPQ	0.5	0.03	16.67
ALK::SOCS1	0.5	0.04	12.5
ALK::SPECC1	0.5	0.04	12.5
ALK::SSX1	0.5	0.04	12.5
ALK::SSX2	0.5	0.05	10
ALK::SSX4	0.5	0.04	12.5
ALK::STK11	0.5	0.05	10
ALK::SYK	0.5	0.05	10
ALK::TAL1	0.5	0.04	12.5
ALK::TAL2	0.5	0.03	16.67
ALK::TCL1A	0.5	0.05	10
ALK::TFE3	0.5	0.05	10
ALK::TFG	0.5	0.03	16.67
ALK::TFPT	0.5	0.04	12.5
ALK::THRAP3	0.5	0.04	12.5
ALK::TLX3	0.5	0.04	12.5
ALK::TNFRSF17	0.5	0.04	12.5
ALK::TP53	0.5	0.04	12.5
ALK::TPM4	0.5	0.05	10
ALK::TPR	0.5	0.05	10
ALK::TRIM33	0.5	0.05	10
ALK::TSHR	0.5	0.04	12.5
ALK::USP6	0.5	0.04	12.5
ALK::WHSC1	0.5	0.05	10
ALK::XPA	0.5	0.04	12.5
ALK::ZBTB16	0.5	0.04	12.5
ALK::ZNF384	0.5	0.05	10
APC::ARHGAP26	0.5	0.05	10
APC::ATF1	0.5	0.04	12.5
APC::ATIC	0.5	0.05	10
APC::BCL10	0.5	0.04	12.5
APC::BCL11A	0.5	0.05	10
APC::BCL2	0.5	0.03	16.67
APC::BCL7A	0.5	0.05	10
APC::BCR	0.5	0.04	12.5
APC::BRCA2	0.5	0.04	12.5
APC::BRD4	0.5	0.02	25
APC::CBFA2T3	0.5	0.04	12.5
APC::CBL	0.5	0.05	10
APC::CCND2	0.5	0.04	12.5
APC::CDC73	0.5	0.03	16.67
APC::CDH1	0.5	0.03	16.67
APC::CDK6	0.5	0.04	12.5
APC::CDKN2A	0.5	0.05	10
APC::CDX2	0.5	0.02	25
APC::CLTCL1	0.5	0.05	10
APC::COL1A1	0.5	0.03	16.67
APC::CTNNB1	0.5	0.04	12.5
APC::DDB2	0.5	0.04	12.5
APC::DDX6	0.5	0.05	10
APC::DUX4	0.5	0.03	16.67
APC::ELL	0.5	0.04	12.5
APC::ELN	0.5	0.04	12.5
APC::ERC1	0.5	0.04	12.5
APC::ERCC4	0.5	0.04	12.5
APC::ERG	0.5	0.04	12.5
APC::ETV1	0.5	0.04	12.5
APC::ETV5	0.5	0.04	12.5
APC::EXT1	0.5	0.05	10
APC::EXT2	0.5	0.05	10
APC::FANCC	0.5	0.03	16.67
APC::FANCF	0.5	0.04	12.5
APC::FCRL4	0.5	0.03	16.67
APC::FEV	0.5	0.04	12.5
APC::FGFR1	0.5	0.04	12.5
APC::FIP1L1	0.5	0.05	10
APC::FLI1	0.5	0.03	16.67
APC::FLT3	0.5	0.03	16.67
APC::FOXP1	0.5	0.04	12.5
APC::FUS	0.5	0.04	12.5
APC::GAS7	0.5	0.05	10
APC::GATA1	0.5	0.05	10
APC::GNAQ	0.5	0.03	16.67
APC::GNAS	0.5	0.05	10
APC::GPC3	0.5	0.04	12.5
APC::GPHN	0.5	0.03	16.67
APC::HIST1H4I	0.5	0.05	10
APC::HLF	0.5	0.03	16.67
APC::MNX1	0.5	0.03	16.67
APC::HOXA11	0.5	0.04	12.5
APC::HOXA13	0.5	0.03	16.67
APC::HOXC11	0.5	0.03	16.67
APC::HOXC13	0.5	0.05	10
APC::HOXD11	0.5	0.05	10
APC::IL21R	0.5	0.04	12.5
APC::ITK	0.5	0.03	16.67
APC::JAK2	0.5	0.04	12.5
APC::JAK3	0.5	0.04	12.5
APC::JAZF1	0.5	0.03	16.67
APC::KIAA1549	0.5	0.04	12.5
APC::KIT	0.5	0.04	12.5
APC::LCK	0.5	0.04	12.5
APC::LCP1	0.5	0.04	12.5
APC::LHFP	0.5	0.04	12.5
APC::LYL1	0.5	0.04	12.5
APC::MAFB	0.5	0.05	10
APC::MALAT1	0.5	0.04	12.5
APC::MAML2	0.5	0.04	12.5
APC::MAP2K4	0.5	0.04	12.5
APC::MDM2	0.5	0.03	16.67
APC::MDS1	0.5	0.03	16.67
APC::MLL	0.5	0.04	12.5
APC::MLLT1	0.5	0.04	12.5
APC::MLLT11	0.5	0.05	10
APC::MLLT3	0.5	0.04	12.5
APC::MLLT4	0.5	0.04	12.5
APC::MLLT6	0.5	0.04	12.5
APC::MPL	0.5	0.04	12.5
APC::MSI2	0.5	0.04	12.5
APC::MUTYH	0.5	0.04	12.5
APC::MYST3	0.5	0.04	12.5
APC::NACA	0.5	0.05	10
APC::NCOA2	0.5	0.02	25
APC::NF2	0.5	0.04	12.5
APC::NOTCH1	0.5	0.04	12.5
APC::NR4A3	0.5	0.02	25
APC::NSD1	0.5	0.03	16.67
APC::NTRK1	0.5	0.02	25
APC::NTRK3	0.5	0.03	16.67
APC::OLIG2	0.5	0.04	12.5
APC::PALB2	0.5	0.04	12.5
APC::PATZ1	0.5	0.03	16.67
APC::PAX3	0.5	0.05	10
APC::PAX5	0.5	0.03	16.67
APC::PAX8	0.5	0.04	12.5
APC::PCSK7	0.5	0.04	12.5
APC::PDE4DIP	0.5	0.05	10
APC::PDGFRA	0.5	0.05	10
APC::PER1	0.5	0.04	12.5
APC::PHOX2B	0.5	0.03	16.67
APC::PICALM	0.5	0.04	12.5
APC::PIK3CA	0.5	0.05	10
APC::PIM1	0.5	0.03	16.67
APC::PLAG1	0.5	0.03	16.67
APC::PML	0.5	0.03	16.67
APC::POU2AF1	0.5	0.05	10
APC::POU5F1	0.5	0.04	12.5
APC::PRCC	0.5	0.04	12.5
APC::PRKAR1A	0.5	0.05	10
APC::PRRX1	0.5	0.04	12.5
APC::PTCH1	0.5	0.04	12.5
APC::RABEP1	0.5	0.04	12.5
APC::RANBP17	0.5	0.02	25
APC::RET	0.5	0.05	10
APC::ROS1	0.5	0.05	10
APC::RUNX1	0.5	0.02	25
APC::RUNX1T1	0.5	0.04	12.5
APC::SBDS	0.5	0.05	10
APC::SET	0.5	0.02	25
APC::SFPQ	0.5	0.03	16.67
APC::SMO	0.5	0.05	10
APC::SOCS1	0.5	0.04	12.5
APC::SPECC1	0.5	0.04	12.5
APC::SSX1	0.5	0.04	12.5
APC::SSX2	0.5	0.05	10
APC::SSX4	0.5	0.04	12.5
APC::STK11	0.5	0.05	10
APC::SYK	0.5	0.05	10
APC::TAL1	0.5	0.03	16.67
APC::TAL2	0.5	0.03	16.67
APC::TCF12	0.5	0.05	10
APC::TCL1A	0.5	0.05	10
APC::TFE3	0.5	0.05	10
APC::TFG	0.5	0.03	16.67
APC::TFPT	0.5	0.04	12.5
APC::THRAP3	0.5	0.04	12.5
APC::TLX3	0.5	0.03	16.67
APC::TNFRSF17	0.5	0.04	12.5
APC::TP53	0.5	0.04	12.5
APC::TPM4	0.5	0.04	12.5
APC::TPR	0.5	0.05	10
APC::TRIM33	0.5	0.05	10
APC::TSHR	0.5	0.03	16.67
APC::USP6	0.5	0.04	12.5
APC::WHSC1	0.5	0.05	10
APC::XPA	0.5	0.04	12.5
APC::ZBTB16	0.5	0.03	16.67
APC::ZNF384	0.5	0.05	10
ARHGAP26::BCL2	0.5	0.05	10
ARHGAP26::BRD4	0.5	0.04	12.5
ARHGAP26::CCND2	0.5	0.05	10
ARHGAP26::CDC73	0.5	0.05	10
ARHGAP26::CDH1	0.5	0.04	12.5
ARHGAP26::CDX2	0.5	0.04	12.5
ARHGAP26::COL1A1	0.5	0.05	10
ARHGAP26::DUX4	0.5	0.05	10
ARHGAP26::ELL	0.5	0.05	10
ARHGAP26::FANCC	0.5	0.05	10
ARHGAP26::FCRL4	0.5	0.04	12.5
ARHGAP26::FLI1	0.5	0.05	10
ARHGAP26::FLT3	0.5	0.04	12.5
ARHGAP26::GNAQ	0.5	0.05	10
ARHGAP26::GPHN	0.5	0.05	10
ARHGAP26::HLF	0.5	0.05	10
ARHGAP26::MNX1	0.5	0.05	10
ARHGAP26::HOXA11	0.5	0.05	10
ARHGAP26::HOXA13	0.5	0.05	10
ARHGAP26::HOXC11	0.5	0.04	12.5
ARHGAP26::ITK	0.5	0.05	10
ARHGAP26::JAK2	0.5	0.05	10
ARHGAP26::JAZF1	0.5	0.04	12.5
ARHGAP26::KIT	0.5	0.05	10
ARHGAP26::LCP1	0.5	0.05	10
ARHGAP26::MDM2	0.5	0.05	10
ARHGAP26::MDS1	0.5	0.05	10
ARHGAP26::MLLT3	0.5	0.05	10
ARHGAP26::MPL	0.5	0.05	10
ARHGAP26::NCOA2	0.5	0.03	16.67
ARHGAP26::NR4A3	0.5	0.04	12.5
ARHGAP26::NSD1	0.5	0.04	12.5
ARHGAP26::NTRK1	0.5	0.03	16.67
ARHGAP26::NTRK3	0.5	0.04	12.5
ARHGAP26::PATZ1	0.5	0.05	10
ARHGAP26::PAX5	0.5	0.05	10
ARHGAP26::PHOX2B	0.5	0.04	12.5
ARHGAP26::PIM1	0.5	0.04	12.5
ARHGAP26::PLAG1	0.5	0.05	10
ARHGAP26::PML	0.5	0.04	12.5
ARHGAP26::RANBP17	0.5	0.03	16.67
ARHGAP26::RUNX1	0.5	0.03	16.67
ARHGAP26::SET	0.5	0.03	16.67
ARHGAP26::SFPQ	0.5	0.04	12.5
ARHGAP26::TAL1	0.5	0.05	10
ARHGAP26::TAL2	0.5	0.05	10
ARHGAP26::TFG	0.5	0.04	12.5
ARHGAP26::TLX3	0.5	0.05	10
ARHGAP26::TSHR	0.5	0.05	10
ARHGAP26::USP6	0.5	0.05	10
ARHGAP26::ZBTB16	0.5	0.05	10
ATF1::BCL10	0.5	0.05	10
ATF1::BCL2	0.5	0.04	12.5
ATF1::BCR	0.5	0.05	10
ATF1::BRCA2	0.5	0.05	10
ATF1::BRD4	0.5	0.03	16.67
ATF1::CBFA2T3	0.5	0.05	10
ATF1::CCND2	0.5	0.04	12.5
ATF1::CDC73	0.5	0.04	12.5
ATF1::CDH1	0.5	0.04	12.5
ATF1::CDK6	0.5	0.05	10
ATF1::CDX2	0.5	0.03	16.67
ATF1::COL1A1	0.5	0.04	12.5
ATF1::CTNNB1	0.5	0.05	10
ATF1::DDB2	0.5	0.05	10
ATF1::DUX4	0.5	0.04	12.5
ATF1::ELL	0.5	0.04	12.5
ATF1::ELN	0.5	0.05	10
ATF1::ERC1	0.5	0.05	10
ATF1::ERCC4	0.5	0.05	10
ATF1::ERG	0.5	0.05	10
ATF1::ETV1	0.5	0.05	10
ATF1::ETV5	0.5	0.05	10
ATF1::FANCC	0.5	0.04	12.5
ATF1::FANCF	0.5	0.05	10
ATF1::FCRL4	0.5	0.04	12.5
ATF1::FEV	0.5	0.05	10
ATF1::FGFR1	0.5	0.05	10
ATF1::FLI1	0.5	0.04	12.5
ATF1::FLT3	0.5	0.04	12.5
ATF1::FOXP1	0.5	0.05	10
ATF1::FUS	0.5	0.05	10
ATF1::GNAQ	0.5	0.04	12.5
ATF1::GPC3	0.5	0.05	10
ATF1::GPHN	0.5	0.04	12.5
ATF1::HLF	0.5	0.04	12.5
ATF1::MNX1	0.5	0.04	12.5
ATF1::HOXA11	0.5	0.04	12.5
ATF1::HOXA13	0.5	0.04	12.5
ATF1::HOXC11	0.5	0.03	16.67
ATF1::IL21R	0.5	0.05	10
ATF1::ITK	0.5	0.04	12.5
ATF1::JAK2	0.5	0.05	10
ATF1::JAK3	0.5	0.05	10
ATF1::JAZF1	0.5	0.04	12.5
ATF1::KIAA1549	0.5	0.05	10
ATF1::KIT	0.5	0.04	12.5
ATF1::LCK	0.5	0.05	10
ATF1::LCP1	0.5	0.04	12.5
ATF1::LHFP	0.5	0.05	10
ATF1::LYL1	0.5	0.05	10
ATF1::MALAT1	0.5	0.05	10
ATF1::MAML2	0.5	0.05	10
ATF1::MAP2K4	0.5	0.05	10
ATF1::MDM2	0.5	0.04	12.5
ATF1::MDS1	0.5	0.04	12.5
ATF1::MLL	0.5	0.05	10
ATF1::MLLT1	0.5	0.05	10
ATF1::MLLT3	0.5	0.05	10
ATF1::MLLT4	0.5	0.05	10
ATF1::MLLT6	0.5	0.05	10
ATF1::MPL	0.5	0.04	12.5
ATF1::MSI2	0.5	0.05	10
ATF1::MUTYH	0.5	0.05	10
ATF1::MYST3	0.5	0.05	10
ATF1::NCOA2	0.5	0.03	16.67
ATF1::NF2	0.5	0.05	10
ATF1::NOTCH1	0.5	0.05	10
ATF1::NR4A3	0.5	0.03	16.67
ATF1::NSD1	0.5	0.04	12.5
ATF1::NTRK1	0.5	0.02	25
ATF1::NTRK3	0.5	0.04	12.5
ATF1::OLIG2	0.5	0.05	10
ATF1::PALB2	0.5	0.05	10
ATF1::PATZ1	0.5	0.04	12.5
ATF1::PAX5	0.5	0.04	12.5
ATF1::PAX8	0.5	0.05	10
ATF1::PCSK7	0.5	0.05	10
ATF1::PER1	0.5	0.05	10
ATF1::PHOX2B	0.5	0.03	16.67
ATF1::PICALM	0.5	0.05	10
ATF1::PIM1	0.5	0.03	16.67
ATF1::PLAG1	0.5	0.04	12.5
ATF1::PML	0.5	0.03	16.67
ATF1::POU5F1	0.5	0.05	10
ATF1::PRCC	0.5	0.05	10
ATF1::PRRX1	0.5	0.05	10
ATF1::PTCH1	0.5	0.05	10
ATF1::RABEP1	0.5	0.05	10
ATF1::RANBP17	0.5	0.03	16.67
ATF1::RUNX1	0.5	0.03	16.67
ATF1::RUNX1T1	0.5	0.05	10
ATF1::SET	0.5	0.03	16.67
ATF1::SFPQ	0.5	0.03	16.67
ATF1::SOCS1	0.5	0.05	10
ATF1::SPECC1	0.5	0.05	10
ATF1::SSX1	0.5	0.05	10
ATF1::SSX4	0.5	0.05	10
ATF1::TAL1	0.5	0.04	12.5
ATF1::TAL2	0.5	0.04	12.5
ATF1::TFG	0.5	0.03	16.67
ATF1::TFPT	0.5	0.05	10
ATF1::THRAP3	0.5	0.05	10
ATF1::TLX3	0.5	0.04	12.5
ATF1::TNFRSF17	0.5	0.05	10
ATF1::TP53	0.5	0.05	10
ATF1::TPM4	0.5	0.05	10
ATF1::TSHR	0.5	0.04	12.5
ATF1::USP6	0.5	0.04	12.5
ATF1::XPA	0.5	0.05	10
ATF1::ZBTB16	0.5	0.04	12.5
ATIC::BCL2	0.5	0.04	12.5
ATIC::BRCA2	0.5	0.05	10
ATIC::BRD4	0.5	0.03	16.67
ATIC::CBFA2T3	0.5	0.05	10
ATIC::CCND2	0.5	0.05	10
ATIC::CDC73	0.5	0.05	10
ATIC::CDH1	0.5	0.04	12.5
ATIC::CDX2	0.5	0.04	12.5
ATIC::COL1A1	0.5	0.05	10
ATIC::DUX4	0.5	0.05	10
ATIC::ELL	0.5	0.05	10
ATIC::ERCC4	0.5	0.05	10
ATIC::FANCC	0.5	0.05	10
ATIC::FCRL4	0.5	0.04	12.5
ATIC::FLI1	0.5	0.05	10
ATIC::FLT3	0.5	0.04	12.5
ATIC::GNAQ	0.5	0.05	10
ATIC::GPHN	0.5	0.05	10
ATIC::HLF	0.5	0.05	10
ATIC::MNX1	0.5	0.04	12.5
ATIC::HOXA11	0.5	0.05	10
ATIC::HOXA13	0.5	0.05	10
ATIC::HOXC11	0.5	0.04	12.5
ATIC::ITK	0.5	0.05	10
ATIC::JAK2	0.5	0.05	10
ATIC::JAK3	0.5	0.05	10
ATIC::JAZF1	0.5	0.04	12.5
ATIC::KIT	0.5	0.05	10
ATIC::LCP1	0.5	0.05	10
ATIC::MAP2K4	0.5	0.05	10
ATIC::MDM2	0.5	0.05	10
ATIC::MDS1	0.5	0.05	10
ATIC::MLL	0.5	0.05	10
ATIC::MLLT3	0.5	0.05	10
ATIC::MLLT4	0.5	0.05	10
ATIC::MLLT6	0.5	0.05	10
ATIC::MPL	0.5	0.05	10
ATIC::NCOA2	0.5	0.03	16.67
ATIC::NR4A3	0.5	0.04	12.5
ATIC::NSD1	0.5	0.04	12.5
ATIC::NTRK1	0.5	0.03	16.67
ATIC::NTRK3	0.5	0.04	12.5
ATIC::PALB2	0.5	0.05	10
ATIC::PATZ1	0.5	0.04	12.5
ATIC::PAX5	0.5	0.05	10
ATIC::PER1	0.5	0.05	10
ATIC::PHOX2B	0.5	0.04	12.5
ATIC::PIM1	0.5	0.04	12.5
ATIC::PLAG1	0.5	0.05	10
ATIC::PML	0.5	0.04	12.5
ATIC::POU5F1	0.5	0.05	10
ATIC::PRRX1	0.5	0.05	10
ATIC::RABEP1	0.5	0.05	10
ATIC::RANBP17	0.5	0.03	16.67
ATIC::RUNX1	0.5	0.03	16.67
ATIC::SET	0.5	0.03	16.67
ATIC::SFPQ	0.5	0.04	12.5
ATIC::SOCS1	0.5	0.05	10
ATIC::TAL1	0.5	0.05	10
ATIC::TAL2	0.5	0.05	10
ATIC::TFG	0.5	0.04	12.5
ATIC::TLX3	0.5	0.05	10
ATIC::TNFRSF17	0.5	0.05	10
ATIC::TSHR	0.5	0.05	10
ATIC::USP6	0.5	0.05	10
ATIC::ZBTB16	0.5	0.05	10
BCL10::BCL2	0.5	0.04	12.5
BCL10::BCR	0.5	0.05	10
BCL10::BRCA2	0.5	0.05	10
BCL10::BRD4	0.5	0.03	16.67
BCL10::CBFA2T3	0.5	0.05	10
BCL10::CCND2	0.5	0.04	12.5
BCL10::CDC73	0.5	0.04	12.5
BCL10::CDH1	0.5	0.03	16.67
BCL10::CDK6	0.5	0.05	10
BCL10::CDX2	0.5	0.03	16.67
BCL10::COL1A1	0.5	0.04	12.5
BCL10::CTNNB1	0.5	0.05	10
BCL10::DDB2	0.5	0.05	10
BCL10::DUX4	0.5	0.04	12.5
BCL10::ELL	0.5	0.04	12.5
BCL10::ELN	0.5	0.05	10
BCL10::ERC1	0.5	0.05	10
BCL10::ERCC4	0.5	0.05	10
BCL10::ERG	0.5	0.05	10
BCL10::ETV1	0.5	0.05	10
BCL10::ETV5	0.5	0.05	10
BCL10::FANCC	0.5	0.04	12.5
BCL10::FANCF	0.5	0.05	10
BCL10::FCRL4	0.5	0.03	16.67
BCL10::FEV	0.5	0.05	10
BCL10::FGFR1	0.5	0.05	10
BCL10::FLI1	0.5	0.04	12.5
BCL10::FLT3	0.5	0.03	16.67
BCL10::FOXP1	0.5	0.05	10
BCL10::FUS	0.5	0.05	10
BCL10::GNAQ	0.5	0.04	12.5
BCL10::GPC3	0.5	0.05	10
BCL10::GPHN	0.5	0.04	12.5
BCL10::HLF	0.5	0.04	12.5
BCL10::MNX1	0.5	0.04	12.5
BCL10::HOXA11	0.5	0.04	12.5
BCL10::HOXA13	0.5	0.04	12.5
BCL10::HOXC11	0.5	0.03	16.67
BCL10::IL21R	0.5	0.05	10
BCL10::ITK	0.5	0.04	12.5
BCL10::JAK2	0.5	0.04	12.5
BCL10::JAK3	0.5	0.05	10
BCL10::JAZF1	0.5	0.04	12.5
BCL10::KIAA1549	0.5	0.05	10
BCL10::KIT	0.5	0.04	12.5
BCL10::LCK	0.5	0.05	10
BCL10::LCP1	0.5	0.04	12.5
BCL10::LHFP	0.5	0.05	10
BCL10::LYL1	0.5	0.05	10
BCL10::MALAT1	0.5	0.05	10
BCL10::MAML2	0.5	0.05	10
BCL10::MAP2K4	0.5	0.05	10
BCL10::MDM2	0.5	0.04	12.5
BCL10::MDS1	0.5	0.04	12.5
BCL10::MLL	0.5	0.05	10
BCL10::MLLT1	0.5	0.05	10
BCL10::MLLT3	0.5	0.04	12.5
BCL10::MLLT4	0.5	0.05	10
BCL10::MLLT6	0.5	0.04	12.5
BCL10::MPL	0.5	0.04	12.5
BCL10::MSI2	0.5	0.05	10
BCL10::MUTYH	0.5	0.05	10
BCL10::MYST3	0.5	0.05	10
BCL10::NCOA2	0.5	0.03	16.67
BCL10::NF2	0.5	0.05	10
BCL10::NOTCH1	0.5	0.05	10
BCL10::NR4A3	0.5	0.03	16.67
BCL10::NSD1	0.5	0.04	12.5
BCL10::NTRK1	0.5	0.02	25
BCL10::NTRK3	0.5	0.04	12.5
BCL10::OLIG2	0.5	0.05	10
BCL10::PALB2	0.5	0.05	10
BCL10::PATZ1	0.5	0.04	12.5
BCL10::PAX3	0.5	0.05	10
BCL10::PAX5	0.5	0.04	12.5
BCL10::PAX8	0.5	0.05	10
BCL10::PCSK7	0.5	0.05	10
BCL10::PER1	0.5	0.05	10
BCL10::PHOX2B	0.5	0.03	16.67
BCL10::PICALM	0.5	0.05	10
BCL10::PIM1	0.5	0.03	16.67
BCL10::PLAG1	0.5	0.04	12.5
BCL10::PML	0.5	0.03	16.67
BCL10::POU5F1	0.5	0.05	10
BCL10::PRCC	0.5	0.05	10
BCL10::PRRX1	0.5	0.04	12.5
BCL10::PTCH1	0.5	0.05	10
BCL10::RABEP1	0.5	0.05	10
BCL10::RANBP17	0.5	0.02	25
BCL10::RUNX1	0.5	0.02	25
BCL10::RUNX1T1	0.5	0.05	10
BCL10::SET	0.5	0.02	25
BCL10::SFPQ	0.5	0.03	16.67
BCL10::SOCS1	0.5	0.05	10
BCL10::SPECC1	0.5	0.05	10
BCL10::SSX1	0.5	0.05	10
BCL10::SSX2	0.5	0.05	10
BCL10::SSX4	0.5	0.05	10
BCL10::STK11	0.5	0.05	10
BCL10::TAL1	0.5	0.04	12.5
BCL10::TAL2	0.5	0.04	12.5
BCL10::TFG	0.5	0.03	16.67
BCL10::TFPT	0.5	0.05	10
BCL10::THRAP3	0.5	0.05	10
BCL10::TLX3	0.5	0.04	12.5
BCL10::TNFRSF17	0.5	0.05	10
BCL10::TP53	0.5	0.05	10
BCL10::TPM4	0.5	0.05	10
BCL10::TSHR	0.5	0.04	12.5
BCL10::USP6	0.5	0.04	12.5
BCL10::XPA	0.5	0.05	10
BCL10::ZBTB16	0.5	0.04	12.5
BCL11A::BCL2	0.5	0.04	12.5
BCL11A::BCR	0.5	0.05	10
BCL11A::BRCA2	0.5	0.05	10
BCL11A::BRD4	0.5	0.03	16.67
BCL11A::CBFA2T3	0.5	0.05	10
BCL11A::CCND2	0.5	0.05	10
BCL11A::CDC73	0.5	0.04	12.5
BCL11A::CDH1	0.5	0.04	12.5
BCL11A::CDK6	0.5	0.05	10
BCL11A::CDX2	0.5	0.03	16.67
BCL11A::COL1A1	0.5	0.04	12.5
BCL11A::CTNNB1	0.5	0.05	10
BCL11A::DDB2	0.5	0.05	10
BCL11A::DUX4	0.5	0.04	12.5
BCL11A::ELL	0.5	0.05	10
BCL11A::ERC1	0.5	0.05	10
BCL11A::ERCC4	0.5	0.05	10
BCL11A::ERG	0.5	0.05	10
BCL11A::ETV1	0.5	0.05	10
BCL11A::ETV5	0.5	0.05	10
BCL11A::FANCC	0.5	0.04	12.5
BCL11A::FANCF	0.5	0.05	10
BCL11A::FCRL4	0.5	0.04	12.5
BCL11A::FGFR1	0.5	0.05	10
BCL11A::FLI1	0.5	0.04	12.5
BCL11A::FLT3	0.5	0.04	12.5
BCL11A::FOXP1	0.5	0.05	10
BCL11A::FUS	0.5	0.05	10
BCL11A::GNAQ	0.5	0.04	12.5
BCL11A::GPC3	0.5	0.05	10
BCL11A::GPHN	0.5	0.05	10
BCL11A::HLF	0.5	0.04	12.5
BCL11A::MNX1	0.5	0.04	12.5
BCL11A::HOXA11	0.5	0.05	10
BCL11A::HOXA13	0.5	0.04	12.5
BCL11A::HOXC11	0.5	0.03	16.67
BCL11A::IL21R	0.5	0.05	10
BCL11A::ITK	0.5	0.04	12.5
BCL11A::JAK2	0.5	0.05	10
BCL11A::JAK3	0.5	0.05	10
BCL11A::JAZF1	0.5	0.04	12.5
BCL11A::KIAA1549	0.5	0.05	10
BCL11A::KIT	0.5	0.05	10
BCL11A::LCK	0.5	0.05	10
BCL11A::LCP1	0.5	0.05	10
BCL11A::LYL1	0.5	0.05	10
BCL11A::MALAT1	0.5	0.05	10
BCL11A::MAML2	0.5	0.05	10
BCL11A::MAP2K4	0.5	0.05	10
BCL11A::MDM2	0.5	0.04	12.5
BCL11A::MDS1	0.5	0.04	12.5
BCL11A::MLL	0.5	0.05	10
BCL11A::MLLT1	0.5	0.05	10
BCL11A::MLLT3	0.5	0.05	10
BCL11A::MLLT4	0.5	0.05	10
BCL11A::MLLT6	0.5	0.05	10
BCL11A::MPL	0.5	0.05	10
BCL11A::MSI2	0.5	0.05	10
BCL11A::MUTYH	0.5	0.05	10
BCL11A::MYST3	0.5	0.05	10
BCL11A::NCOA2	0.5	0.03	16.67
BCL11A::NF2	0.5	0.05	10
BCL11A::NOTCH1	0.5	0.05	10
BCL11A::NR4A3	0.5	0.03	16.67
BCL11A::NSD1	0.5	0.04	12.5
BCL11A::NTRK1	0.5	0.03	16.67
BCL11A::NTRK3	0.5	0.04	12.5
BCL11A::OLIG2	0.5	0.05	10
BCL11A::PALB2	0.5	0.05	10
BCL11A::PATZ1	0.5	0.04	12.5
BCL11A::PAX5	0.5	0.04	12.5
BCL11A::PAX8	0.5	0.05	10
BCL11A::PCSK7	0.5	0.05	10
BCL11A::PER1	0.5	0.05	10
BCL11A::PHOX2B	0.5	0.03	16.67
BCL11A::PIM1	0.5	0.03	16.67
BCL11A::PLAG1	0.5	0.04	12.5
BCL11A::PML	0.5	0.03	16.67
BCL11A::POU5F1	0.5	0.05	10
BCL11A::PRRX1	0.5	0.05	10
BCL11A::RABEP1	0.5	0.05	10
BCL11A::RANBP17	0.5	0.03	16.67
BCL11A::RUNX1	0.5	0.03	16.67
BCL11A::RUNX1T1	0.5	0.05	10
BCL11A::SET	0.5	0.03	16.67
BCL11A::SFPQ	0.5	0.04	12.5
BCL11A::SOCS1	0.5	0.05	10
BCL11A::SPECC1	0.5	0.05	10
BCL11A::SSX1	0.5	0.05	10
BCL11A::SSX4	0.5	0.05	10
BCL11A::TAL1	0.5	0.05	10
BCL11A::TAL2	0.5	0.04	12.5
BCL11A::TFG	0.5	0.04	12.5
BCL11A::TFPT	0.5	0.05	10
BCL11A::THRAP3	0.5	0.05	10
BCL11A::TLX3	0.5	0.05	10
BCL11A::TNFRSF17	0.5	0.05	10
BCL11A::TP53	0.5	0.05	10
BCL11A::TSHR	0.5	0.05	10
BCL11A::USP6	0.5	0.05	10
BCL11A::XPA	0.5	0.05	10
BCL11A::ZBTB16	0.5	0.04	12.5
BCL11B::BCL2	0.5	0.05	10
BCL11B::BRD4	0.5	0.04	12.5
BCL11B::CDC73	0.5	0.05	10
BCL11B::CDH1	0.5	0.05	10
BCL11B::CDX2	0.5	0.04	12.5
BCL11B::COL1A1	0.5	0.05	10
BCL11B::DUX4	0.5	0.05	10
BCL11B::FANCC	0.5	0.05	10
BCL11B::FCRL4	0.5	0.05	10
BCL11B::FLI1	0.5	0.05	10
BCL11B::FLT3	0.5	0.05	10
BCL11B::HLF	0.5	0.05	10
BCL11B::MNX1	0.5	0.05	10
BCL11B::HOXC11	0.5	0.04	12.5
BCL11B::ITK	0.5	0.05	10
BCL11B::JAZF1	0.5	0.05	10
BCL11B::MDS1	0.5	0.05	10
BCL11B::NCOA2	0.5	0.03	16.67
BCL11B::NR4A3	0.5	0.04	12.5
BCL11B::NSD1	0.5	0.05	10
BCL11B::NTRK1	0.5	0.03	16.67
BCL11B::NTRK3	0.5	0.05	10
BCL11B::PATZ1	0.5	0.05	10
BCL11B::PAX5	0.5	0.05	10
BCL11B::PHOX2B	0.5	0.04	12.5
BCL11B::PIM1	0.5	0.04	12.5
BCL11B::PML	0.5	0.04	12.5
BCL11B::RANBP17	0.5	0.03	16.67
BCL11B::RUNX1	0.5	0.03	16.67
BCL11B::SET	0.5	0.03	16.67
BCL11B::SFPQ	0.5	0.05	10
BCL11B::TAL2	0.5	0.05	10
BCL11B::TFG	0.5	0.05	10
BCL2::BCL7A	0.5	0.04	12.5
BCL2::BCL9	0.5	0.05	10
BCL2::BCR	0.5	0.04	12.5
BCL2::BIRC3	0.5	0.05	10
BCL2::BRCA2	0.5	0.03	16.67
BCL2::BRD4	0.5	0.02	25
BCL2::BRIP1	0.5	0.05	10
BCL2::C15orf55	0.5	0.05	10
BCL2::CARD11	0.5	0.05	10
BCL2::CBFA2T3	0.5	0.03	16.67
BCL2::CBL	0.5	0.04	12.5
BCL2::CCND2	0.5	0.03	16.67
BCL2::CDC73	0.5	0.03	16.67
BCL2::CDH1	0.5	0.02	25
BCL2::CDH11	0.5	0.05	10
BCL2::CDK6	0.5	0.04	12.5
BCL2::CDKN2A	0.5	0.04	12.5
BCL2::CDX2	0.5	0.02	25
BCL2::CIITA	0.5	0.05	10
BCL2::CLTCL1	0.5	0.04	12.5
BCL2::CNBP	0.5	0.05	10
BCL2::COL1A1	0.5	0.03	16.67
BCL2::CTNNB1	0.5	0.04	12.5
BCL2::DDB2	0.5	0.04	12.5
BCL2::DDX6	0.5	0.05	10
BCL2::DUX4	0.5	0.03	16.67
BCL2::ELL	0.5	0.03	16.67
BCL2::ELN	0.5	0.04	12.5
BCL2::ERC1	0.5	0.04	12.5
BCL2::ERCC4	0.5	0.03	16.67
BCL2::ERG	0.5	0.04	12.5
BCL2::ETV1	0.5	0.03	16.67
BCL2::ETV5	0.5	0.04	12.5
BCL2::EXT1	0.5	0.05	10
BCL2::EXT2	0.5	0.04	12.5
BCL2::FANCC	0.5	0.03	16.67
BCL2::FANCF	0.5	0.03	16.67
BCL2::FBXW7	0.5	0.05	10
BCL2::FCRL4	0.5	0.03	16.67
BCL2::FEV	0.5	0.04	12.5
BCL2::FGFR1	0.5	0.03	16.67
BCL2::FGFR2	0.5	0.05	10
BCL2::FIP1L1	0.5	0.05	10
BCL2::FLCN	0.5	0.05	10
BCL2::FLI1	0.5	0.03	16.67
BCL2::FLT3	0.5	0.02	25
BCL2::FOXP1	0.5	0.04	12.5
BCL2::FUS	0.5	0.04	12.5
BCL2::GAS7	0.5	0.04	12.5
BCL2::GATA1	0.5	0.05	10
BCL2::GNAQ	0.5	0.03	16.67
BCL2::GNAS	0.5	0.04	12.5
BCL2::GPC3	0.5	0.03	16.67
BCL2::GPHN	0.5	0.03	16.67
BCL2::HIST1H4I	0.5	0.04	12.5
BCL2::HLF	0.5	0.03	16.67
BCL2::MNX1	0.5	0.03	16.67
BCL2::HOXA11	0.5	0.03	16.67
BCL2::HOXA13	0.5	0.03	16.67
BCL2::HOXA9	0.5	0.05	10
BCL2::HOXC11	0.5	0.02	25
BCL2::HOXC13	0.5	0.04	12.5
BCL2::HOXD11	0.5	0.04	12.5
BCL2::IKZF1	0.5	0.05	10
BCL2::IL21R	0.5	0.03	16.67
BCL2::IL6ST	0.5	0.05	10
BCL2::IRF4	0.5	0.05	10
BCL2::ITK	0.5	0.03	16.67
BCL2::JAK2	0.5	0.03	16.67
BCL2::JAK3	0.5	0.03	16.67
BCL2::JAZF1	0.5	0.03	16.67
BCL2::KIAA1549	0.5	0.04	12.5
BCL2::KIT	0.5	0.03	16.67
BCL2::KLF6	0.5	0.05	10
BCL2::KRAS	0.5	0.05	10
BCL2::LCK	0.5	0.04	12.5
BCL2::LCP1	0.5	0.03	16.67
BCL2::LHFP	0.5	0.04	12.5
BCL2::LIFR	0.5	0.05	10
BCL2::LMO1	0.5	0.05	10
BCL2::LYL1	0.5	0.03	16.67
BCL2::MAFB	0.5	0.04	12.5
BCL2::MALAT1	0.5	0.04	12.5
BCL2::MAML2	0.5	0.03	16.67
BCL2::MAP2K4	0.5	0.03	16.67
BCL2::MDM2	0.5	0.03	16.67
BCL2::MDS1	0.5	0.03	16.67
BCL2::MKL1	0.5	0.05	10
BCL2::MLL	0.5	0.03	16.67
BCL2::MLLT1	0.5	0.04	12.5
BCL2::MLLT11	0.5	0.05	10
BCL2::MLLT3	0.5	0.03	16.67
BCL2::MLLT4	0.5	0.03	16.67
BCL2::MLLT6	0.5	0.03	16.67
BCL2::MPL	0.5	0.03	16.67
BCL2::MSI2	0.5	0.03	16.67
BCL2::MUTYH	0.5	0.04	12.5
BCL2::MYC	0.5	0.05	10
BCL2::MYST3	0.5	0.04	12.5
BCL2::NACA	0.5	0.04	12.5
BCL2::NCOA2	0.5	0.02	25
BCL2::NF2	0.5	0.04	12.5
BCL2::NOTCH1	0.5	0.04	12.5
BCL2::NR4A3	0.5	0.02	25
BCL2::NSD1	0.5	0.03	16.67
BCL2::NTRK1	0.5	0.02	25
BCL2::NTRK3	0.5	0.03	16.67
BCL2::OLIG2	0.5	0.03	16.67
BCL2::OMD	0.5	0.05	10
BCL2::PALB2	0.5	0.03	16.67
BCL2::PATZ1	0.5	0.03	16.67
BCL2::PAX3	0.5	0.04	12.5
BCL2::PAX5	0.5	0.03	16.67
BCL2::PAX7	0.5	0.05	10
BCL2::PAX8	0.5	0.03	16.67
BCL2::PCSK7	0.5	0.03	16.67
BCL2::PDE4DIP	0.5	0.04	12.5
BCL2::PDGFRA	0.5	0.05	10
BCL2::PER1	0.5	0.03	16.67
BCL2::PHOX2B	0.5	0.02	25
BCL2::PICALM	0.5	0.04	12.5
BCL2::PIK3CA	0.5	0.04	12.5
BCL2::PIM1	0.5	0.02	25
BCL2::PLAG1	0.5	0.03	16.67
BCL2::PML	0.5	0.02	25
BCL2::POU2AF1	0.5	0.04	12.5
BCL2::POU5F1	0.5	0.03	16.67
BCL2::PRCC	0.5	0.04	12.5
BCL2::PRKAR1A	0.5	0.04	12.5
BCL2::PRRX1	0.5	0.03	16.67
BCL2::PTCH1	0.5	0.04	12.5
BCL2::RABEP1	0.5	0.03	16.67
BCL2::RANBP17	0.5	0.02	25
BCL2::RARA	0.5	0.05	10
BCL2::RBM15	0.5	0.05	10
BCL2::RET	0.5	0.04	12.5
BCL2::ROS1	0.5	0.05	10
BCL2::RUNX1	0.5	0.02	25
BCL2::RUNX1T1	0.5	0.03	16.67
BCL2::SBDS	0.5	0.05	10
BCL2::SEPT9	0.5	0.05	10
BCL2::SET	0.5	0.02	25
BCL2::SFPQ	0.5	0.02	25
BCL2::SMO	0.5	0.05	10
BCL2::SOCS1	0.5	0.03	16.67
BCL2::SPECC1	0.5	0.03	16.67
BCL2::SSX1	0.5	0.03	16.67
BCL2::SSX2	0.5	0.04	12.5
BCL2::SSX4	0.5	0.04	12.5
BCL2::STK11	0.5	0.04	12.5
BCL2::SYK	0.5	0.04	12.5
BCL2::TAL1	0.5	0.03	16.67
BCL2::TAL2	0.5	0.03	16.67
BCL2::HNF1A	0.5	0.05	10
BCL2::TCF12	0.5	0.04	12.5
BCL2::TCL1A	0.5	0.04	12.5
BCL2::TCL6	0.5	0.05	10
BCL2::TFE3	0.5	0.04	12.5
BCL2::TFG	0.5	0.02	25
BCL2::TFPT	0.5	0.03	16.67
BCL2::THRAP3	0.5	0.04	12.5
BCL2::TLX3	0.5	0.03	16.67
BCL2::TNFRSF17	0.5	0.03	16.67
BCL2::TP53	0.5	0.03	16.67
BCL2::TPM4	0.5	0.04	12.5
BCL2::TPR	0.5	0.04	12.5
BCL2::TRIM24	0.5	0.05	10
BCL2::TRIM33	0.5	0.04	12.5
BCL2::TSHR	0.5	0.03	16.67
BCL2::USP6	0.5	0.03	16.67
BCL2::WHSC1	0.5	0.04	12.5
BCL2::WT1	0.5	0.05	10
BCL2::XPA	0.5	0.04	12.5
BCL2::ZBTB16	0.5	0.03	16.67
BCL2::ZNF331	0.5	0.05	10
BCL2::ZNF384	0.5	0.04	12.5
BCL7A::BRCA2	0.5	0.05	10
BCL7A::BRD4	0.5	0.03	16.67
BCL7A::CBFA2T3	0.5	0.05	10
BCL7A::CCND2	0.5	0.05	10
BCL7A::CDC73	0.5	0.05	10
BCL7A::CDH1	0.5	0.04	12.5
BCL7A::CDX2	0.5	0.03	16.67
BCL7A::COL1A1	0.5	0.05	10
BCL7A::DUX4	0.5	0.05	10
BCL7A::ELL	0.5	0.05	10
BCL7A::ERCC4	0.5	0.05	10
BCL7A::FANCC	0.5	0.04	12.5
BCL7A::FCRL4	0.5	0.04	12.5
BCL7A::FLI1	0.5	0.05	10
BCL7A::FLT3	0.5	0.04	12.5
BCL7A::GNAQ	0.5	0.05	10
BCL7A::GPC3	0.5	0.05	10
BCL7A::GPHN	0.5	0.05	10
BCL7A::HLF	0.5	0.05	10
BCL7A::MNX1	0.5	0.04	12.5
BCL7A::HOXA11	0.5	0.05	10
BCL7A::HOXA13	0.5	0.05	10
BCL7A::HOXC11	0.5	0.04	12.5
BCL7A::ITK	0.5	0.05	10
BCL7A::JAK2	0.5	0.05	10
BCL7A::JAK3	0.5	0.05	10
BCL7A::JAZF1	0.5	0.04	12.5
BCL7A::KIT	0.5	0.05	10
BCL7A::LCP1	0.5	0.05	10
BCL7A::MAP2K4	0.5	0.05	10
BCL7A::MDM2	0.5	0.05	10
BCL7A::MDS1	0.5	0.05	10
BCL7A::MLL	0.5	0.05	10
BCL7A::MLLT3	0.5	0.05	10
BCL7A::MLLT4	0.5	0.05	10
BCL7A::MLLT6	0.5	0.05	10
BCL7A::MPL	0.5	0.05	10
BCL7A::NCOA2	0.5	0.03	16.67
BCL7A::NR4A3	0.5	0.04	12.5
BCL7A::NSD1	0.5	0.04	12.5
BCL7A::NTRK1	0.5	0.03	16.67
BCL7A::NTRK3	0.5	0.04	12.5
BCL7A::PALB2	0.5	0.05	10
BCL7A::PATZ1	0.5	0.04	12.5
BCL7A::PAX5	0.5	0.05	10
BCL7A::PER1	0.5	0.05	10
BCL7A::PHOX2B	0.51	0.04	12.75
BCL7A::PIM1	0.5	0.04	12.5
BCL7A::PLAG1	0.5	0.05	10
BCL7A::PML	0.5	0.04	12.5
BCL7A::POU5F1	0.5	0.05	10
BCL7A::PRRX1	0.5	0.05	10
BCL7A::RABEP1	0.5	0.05	10
BCL7A::RANBP17	0.5	0.03	16.67
BCL7A::RUNX1	0.5	0.03	16.67
BCL7A::SET	0.5	0.03	16.67
BCL7A::SFPQ	0.5	0.04	12.5
BCL7A::SOCS1	0.5	0.05	10
BCL7A::TAL1	0.5	0.05	10
BCL7A::TAL2	0.5	0.05	10
BCL7A::TFG	0.5	0.04	12.5
BCL7A::TLX3	0.5	0.05	10
BCL7A::TNFRSF17	0.5	0.05	10
BCL7A::TSHR	0.5	0.05	10
BCL7A::USP6	0.5	0.05	10
BCL7A::ZBTB16	0.5	0.05	10
BCL9::BRD4	0.5	0.04	12.5
BCL9::CDC73	0.5	0.05	10
BCL9::CDH1	0.5	0.05	10
BCL9::CDX2	0.5	0.04	12.5
BCL9::COL1A1	0.5	0.05	10
BCL9::DUX4	0.5	0.05	10
BCL9::FANCC	0.5	0.05	10
BCL9::FCRL4	0.5	0.05	10
BCL9::FLT3	0.5	0.05	10
BCL9::HLF	0.5	0.05	10
BCL9::MNX1	0.5	0.05	10
BCL9::HOXC11	0.5	0.04	12.5
BCL9::ITK	0.5	0.05	10
BCL9::JAZF1	0.5	0.05	10
BCL9::MDS1	0.5	0.05	10
BCL9::NCOA2	0.5	0.04	12.5
BCL9::NR4A3	0.5	0.04	12.5
BCL9::NSD1	0.5	0.05	10
BCL9::NTRK1	0.5	0.03	16.67
BCL9::NTRK3	0.5	0.05	10
BCL9::PATZ1	0.5	0.05	10
BCL9::PAX5	0.5	0.05	10
BCL9::PHOX2B	0.5	0.04	12.5
BCL9::PIM1	0.5	0.04	12.5
BCL9::PML	0.5	0.04	12.5
BCL9::RANBP17	0.5	0.03	16.67
BCL9::RUNX1	0.5	0.03	16.67
BCL9::SET	0.5	0.03	16.67
BCL9::SFPQ	0.5	0.05	10
BCL9::TAL2	0.5	0.05	10
BCL9::TFG	0.5	0.05	10
BCR::BRCA2	0.5	0.04	12.5
BCR::BRD4	0.5	0.03	16.67
BCR::CBFA2T3	0.5	0.04	12.5
BCR::CCND2	0.5	0.04	12.5
BCR::CDC73	0.5	0.04	12.5
BCR::CDH1	0.5	0.03	16.67
BCR::CDK6	0.5	0.05	10
BCR::CDX2	0.5	0.03	16.67
BCR::CLTCL1	0.5	0.05	10
BCR::COL1A1	0.5	0.04	12.5
BCR::CTNNB1	0.5	0.05	10
BCR::DDB2	0.5	0.05	10
BCR::DUX4	0.5	0.04	12.5
BCR::ELL	0.5	0.04	12.5
BCR::ELN	0.5	0.05	10
BCR::ERC1	0.5	0.05	10
BCR::ERCC4	0.5	0.04	12.5
BCR::ERG	0.5	0.05	10
BCR::ETV1	0.5	0.05	10
BCR::ETV5	0.5	0.05	10
BCR::EXT2	0.5	0.05	10
BCR::FANCC	0.5	0.04	12.5
BCR::FANCF	0.5	0.05	10
BCR::FCRL4	0.5	0.03	16.67
BCR::FEV	0.5	0.05	10
BCR::FGFR1	0.5	0.05	10
BCR::FLI1	0.5	0.04	12.5
BCR::FLT3	0.5	0.03	16.67
BCR::FOXP1	0.5	0.05	10
BCR::FUS	0.5	0.05	10
BCR::GNAQ	0.5	0.04	12.5
BCR::GPC3	0.5	0.05	10
BCR::GPHN	0.5	0.04	12.5
BCR::HLF	0.5	0.04	12.5
BCR::MNX1	0.5	0.04	12.5
BCR::HOXA11	0.5	0.04	12.5
BCR::HOXA13	0.5	0.04	12.5
BCR::HOXC11	0.5	0.03	16.67
BCR::HOXD11	0.5	0.05	10
BCR::IL21R	0.5	0.05	10
BCR::ITK	0.5	0.04	12.5
BCR::JAK2	0.5	0.04	12.5
BCR::JAK3	0.5	0.04	12.5
BCR::JAZF1	0.5	0.03	16.67
BCR::KIAA1549	0.5	0.05	10
BCR::KIT	0.5	0.04	12.5
BCR::LCK	0.5	0.05	10
BCR::LCP1	0.5	0.04	12.5
BCR::LHFP	0.5	0.05	10
BCR::LYL1	0.5	0.05	10
BCR::MAFB	0.5	0.05	10
BCR::MALAT1	0.5	0.05	10
BCR::MAML2	0.5	0.05	10
BCR::MAP2K4	0.5	0.04	12.5
BCR::MDM2	0.5	0.04	12.5
BCR::MDS1	0.5	0.04	12.5
BCR::MLL	0.5	0.04	12.5
BCR::MLLT1	0.5	0.05	10
BCR::MLLT3	0.5	0.04	12.5
BCR::MLLT4	0.5	0.04	12.5
BCR::MLLT6	0.5	0.04	12.5
BCR::MPL	0.5	0.04	12.5
BCR::MSI2	0.5	0.05	10
BCR::MUTYH	0.5	0.05	10
BCR::MYST3	0.5	0.05	10
BCR::NCOA2	0.5	0.02	25
BCR::NF2	0.5	0.05	10
BCR::NOTCH1	0.5	0.05	10
BCR::NR4A3	0.5	0.03	16.67
BCR::NSD1	0.5	0.03	16.67
BCR::NTRK1	0.5	0.02	25
BCR::NTRK3	0.5	0.03	16.67
BCR::OLIG2	0.5	0.05	10
BCR::PALB2	0.5	0.04	12.5
BCR::PATZ1	0.5	0.04	12.5
BCR::PAX3	0.5	0.05	10
BCR::PAX5	0.5	0.04	12.5
BCR::PAX8	0.5	0.05	10
BCR::PCSK7	0.5	0.05	10
BCR::PER1	0.5	0.04	12.5
BCR::PHOX2B	0.5	0.03	16.67
BCR::PICALM	0.5	0.05	10
BCR::PIM1	0.5	0.03	16.67
BCR::PLAG1	0.5	0.04	12.5
BCR::PML	0.5	0.03	16.67
BCR::POU5F1	0.5	0.04	12.5
BCR::PRCC	0.5	0.05	10
BCR::PRRX1	0.5	0.04	12.5
BCR::PTCH1	0.5	0.05	10
BCR::RABEP1	0.5	0.04	12.5
BCR::RANBP17	0.5	0.02	25
BCR::RUNX1	0.5	0.02	25
BCR::RUNX1T1	0.5	0.05	10
BCR::SET	0.5	0.02	25
BCR::SFPQ	0.5	0.03	16.67
BCR::SOCS1	0.5	0.04	12.5
BCR::SPECC1	0.5	0.05	10
BCR::SSX1	0.5	0.05	10
BCR::SSX2	0.5	0.05	10
BCR::SSX4	0.5	0.05	10
BCR::STK11	0.5	0.05	10
BCR::SYK	0.5	0.05	10
BCR::TAL1	0.5	0.04	12.5
BCR::TAL2	0.5	0.04	12.5
BCR::TFG	0.5	0.03	16.67
BCR::TFPT	0.5	0.05	10
BCR::THRAP3	0.5	0.05	10
BCR::TLX3	0.5	0.04	12.5
BCR::TNFRSF17	0.5	0.04	12.5
BCR::TP53	0.5	0.05	10
BCR::TPM4	0.5	0.05	10
BCR::TRIM33	0.5	0.05	10
BCR::TSHR	0.5	0.04	12.5
BCR::USP6	0.5	0.04	12.5
BCR::XPA	0.5	0.05	10
BCR::ZBTB16	0.5	0.04	12.5
BIRC3::BRD4	0.5	0.04	12.5
BIRC3::CDC73	0.5	0.05	10
BIRC3::CDH1	0.5	0.05	10
BIRC3::CDX2	0.5	0.04	12.5
BIRC3::COL1A1	0.5	0.05	10
BIRC3::DUX4	0.5	0.05	10
BIRC3::FANCC	0.5	0.05	10
BIRC3::FCRL4	0.5	0.05	10
BIRC3::FLI1	0.5	0.05	10
BIRC3::FLT3	0.5	0.05	10
BIRC3::GNAQ	0.5	0.05	10
BIRC3::HLF	0.5	0.05	10
BIRC3::MNX1	0.5	0.05	10
BIRC3::HOXA13	0.5	0.05	10
BIRC3::HOXC11	0.5	0.04	12.5
BIRC3::ITK	0.5	0.05	10
BIRC3::JAZF1	0.5	0.05	10
BIRC3::MDS1	0.5	0.05	10
BIRC3::NCOA2	0.5	0.03	16.67
BIRC3::NR4A3	0.5	0.04	12.5
BIRC3::NSD1	0.5	0.05	10
BIRC3::NTRK1	0.5	0.03	16.67
BIRC3::NTRK3	0.5	0.05	10
BIRC3::PATZ1	0.5	0.05	10
BIRC3::PAX5	0.5	0.05	10
BIRC3::PHOX2B	0.5	0.04	12.5
BIRC3::PIM1	0.5	0.04	12.5
BIRC3::PLAG1	0.5	0.05	10
BIRC3::PML	0.5	0.04	12.5
BIRC3::RANBP17	0.5	0.03	16.67
BIRC3::RUNX1	0.5	0.03	16.67
BIRC3::SET	0.5	0.03	16.67
BIRC3::SFPQ	0.5	0.05	10
BIRC3::TAL2	0.5	0.05	10
BIRC3::TFG	0.5	0.05	10
BMPR1A::BRD4	0.5	0.05	10
BMPR1A::CDX2	0.5	0.05	10
BMPR1A::HOXC11	0.5	0.05	10
BMPR1A::NCOA2	0.5	0.04	12.5
BMPR1A::NR4A3	0.5	0.05	10
BMPR1A::NTRK1	0.5	0.04	12.5
BMPR1A::PHOX2B	0.5	0.05	10
BMPR1A::PIM1	0.5	0.05	10
BMPR1A::PML	0.5	0.05	10
BMPR1A::RANBP17	0.5	0.04	12.5
BMPR1A::RUNX1	0.5	0.04	12.5
BMPR1A::SET	0.5	0.04	12.5
BRCA2::BRD4	0.5	0.03	16.67
BRCA2::CBFA2T3	0.5	0.04	12.5
BRCA2::CBL	0.5	0.05	10
BRCA2::CCND2	0.5	0.04	12.5
BRCA2::CDC73	0.5	0.03	16.67
BRCA2::CDH1	0.5	0.03	16.67
BRCA2::CDK6	0.5	0.04	12.5
BRCA2::CDKN2A	0.5	0.05	10
BRCA2::CDX2	0.5	0.03	16.67
BRCA2::CLTCL1	0.5	0.05	10
BRCA2::COL1A1	0.5	0.03	16.67
BRCA2::CTNNB1	0.5	0.04	12.5
BRCA2::DDB2	0.5	0.04	12.5
BRCA2::DUX4	0.5	0.03	16.67
BRCA2::ELL	0.5	0.04	12.5
BRCA2::ELN	0.5	0.05	10
BRCA2::ERC1	0.5	0.04	12.5
BRCA2::ERCC4	0.5	0.04	12.5
BRCA2::ERG	0.5	0.04	12.5
BRCA2::ETV1	0.5	0.04	12.5
BRCA2::ETV5	0.5	0.04	12.5
BRCA2::EXT2	0.5	0.05	10
BRCA2::FANCC	0.5	0.03	16.67
BRCA2::FANCF	0.5	0.04	12.5
BRCA2::FCRL4	0.5	0.03	16.67
BRCA2::FEV	0.5	0.05	10
BRCA2::FGFR1	0.5	0.04	12.5
BRCA2::FLI1	0.5	0.03	16.67
BRCA2::FLT3	0.5	0.03	16.67
BRCA2::FOXP1	0.5	0.04	12.5
BRCA2::FUS	0.5	0.04	12.5
BRCA2::GAS7	0.5	0.05	10
BRCA2::GNAQ	0.5	0.04	12.5
BRCA2::GNAS	0.5	0.05	10
BRCA2::GPC3	0.5	0.04	12.5
BRCA2::GPHN	0.5	0.04	12.5
BRCA2::HIST1H4I	0.5	0.05	10
BRCA2::HLF	0.5	0.03	16.67
BRCA2::MNX1	0.5	0.03	16.67
BRCA2::HOXA11	0.5	0.04	12.5
BRCA2::HOXA13	0.5	0.04	12.5
BRCA2::HOXC11	0.5	0.03	16.67
BRCA2::HOXC13	0.5	0.05	10
BRCA2::HOXD11	0.5	0.05	10
BRCA2::IL21R	0.5	0.04	12.5
BRCA2::ITK	0.5	0.03	16.67
BRCA2::JAK2	0.5	0.04	12.5
BRCA2::JAK3	0.5	0.04	12.5
BRCA2::JAZF1	0.5	0.03	16.67
BRCA2::KIAA1549	0.5	0.04	12.5
BRCA2::KIT	0.5	0.04	12.5
BRCA2::LCK	0.5	0.04	12.5
BRCA2::LCP1	0.5	0.04	12.5
BRCA2::LHFP	0.5	0.05	10
BRCA2::LYL1	0.5	0.04	12.5
BRCA2::MAFB	0.5	0.05	10
BRCA2::MALAT1	0.5	0.04	12.5
BRCA2::MAML2	0.5	0.04	12.5
BRCA2::MAP2K4	0.5	0.04	12.5
BRCA2::MDM2	0.5	0.04	12.5
BRCA2::MDS1	0.5	0.03	16.67
BRCA2::MLL	0.5	0.04	12.5
BRCA2::MLLT1	0.5	0.04	12.5
BRCA2::MLLT11	0.5	0.05	10
BRCA2::MLLT3	0.5	0.04	12.5
BRCA2::MLLT4	0.5	0.04	12.5
BRCA2::MLLT6	0.5	0.04	12.5
BRCA2::MPL	0.5	0.04	12.5
BRCA2::MSI2	0.5	0.04	12.5
BRCA2::MUTYH	0.5	0.04	12.5
BRCA2::MYST3	0.5	0.04	12.5
BRCA2::NACA	0.5	0.05	10
BRCA2::NCOA2	0.5	0.02	25
BRCA2::NF2	0.5	0.04	12.5
BRCA2::NOTCH1	0.5	0.04	12.5
BRCA2::NR4A3	0.5	0.03	16.67
BRCA2::NSD1	0.5	0.03	16.67
BRCA2::NTRK1	0.5	0.02	25
BRCA2::NTRK3	0.5	0.03	16.67
BRCA2::OLIG2	0.5	0.04	12.5
BRCA2::PALB2	0.5	0.04	12.5
BRCA2::PATZ1	0.5	0.03	16.67
BRCA2::PAX3	0.5	0.05	10
BRCA2::PAX5	0.5	0.03	16.67
BRCA2::PAX8	0.5	0.04	12.5
BRCA2::PCSK7	0.5	0.04	12.5
BRCA2::PDE4DIP	0.5	0.05	10
BRCA2::PER1	0.5	0.04	12.5
BRCA2::PHOX2B	0.5	0.03	16.67
BRCA2::PICALM	0.5	0.05	10
BRCA2::PIK3CA	0.5	0.05	10
BRCA2::PIM1	0.5	0.03	16.67
BRCA2::PLAG1	0.5	0.04	12.5
BRCA2::PML	0.5	0.03	16.67
BRCA2::POU2AF1	0.5	0.05	10
BRCA2::POU5F1	0.5	0.04	12.5
BRCA2::PRCC	0.5	0.05	10
BRCA2::PRKAR1A	0.5	0.05	10
BRCA2::PRRX1	0.5	0.04	12.5
BRCA2::PTCH1	0.5	0.05	10
BRCA2::RABEP1	0.5	0.04	12.5
BRCA2::RANBP17	0.5	0.02	25
BRCA2::RET	0.5	0.05	10
BRCA2::RUNX1	0.5	0.02	25
BRCA2::RUNX1T1	0.5	0.04	12.5
BRCA2::SET	0.5	0.02	25
BRCA2::SFPQ	0.5	0.03	16.67
BRCA2::SMO	0.5	0.05	10
BRCA2::SOCS1	0.5	0.04	12.5
BRCA2::SPECC1	0.5	0.04	12.5
BRCA2::SSX1	0.5	0.04	12.5
BRCA2::SSX2	0.5	0.05	10
BRCA2::SSX4	0.5	0.04	12.5
BRCA2::STK11	0.5	0.05	10
BRCA2::SYK	0.5	0.05	10
BRCA2::TAL1	0.5	0.04	12.5
BRCA2::TAL2	0.5	0.03	16.67
BRCA2::TCF12	0.5	0.05	10
BRCA2::TCL1A	0.5	0.05	10
BRCA2::TFE3	0.5	0.05	10
BRCA2::TFG	0.5	0.03	16.67
BRCA2::TFPT	0.5	0.04	12.5
BRCA2::THRAP3	0.5	0.04	12.5
BRCA2::TLX3	0.5	0.04	12.5
BRCA2::TNFRSF17	0.5	0.04	12.5
BRCA2::TP53	0.5	0.04	12.5
BRCA2::TPM4	0.5	0.05	10
BRCA2::TPR	0.5	0.05	10
BRCA2::TRIM33	0.5	0.05	10
BRCA2::TSHR	0.5	0.04	12.5
BRCA2::USP6	0.5	0.04	12.5
BRCA2::WHSC1	0.5	0.05	10
BRCA2::XPA	0.5	0.04	12.5
BRCA2::ZBTB16	0.5	0.04	12.5
BRCA2::ZNF384	0.5	0.05	10
BRD4::BRIP1	0.5	0.04	12.5
BRD4::C15orf55	0.5	0.04	12.5
BRD4::CARD11	0.5	0.04	12.5
BRD4::CBFA2T3	0.5	0.03	16.67
BRD4::CBL	0.5	0.03	16.67
BRD4::CCND2	0.5	0.02	25
BRD4::CDC73	0.5	0.02	25
BRD4::CDH1	0.5	0.02	25
BRD4::CDH11	0.5	0.04	12.5
BRD4::CDK4	0.5	0.05	10
BRD4::CDK6	0.5	0.03	16.67
BRD4::CDKN2A	0.5	0.03	16.67
BRD4::CDX2	0.5	0.02	25
BRD4::CIITA	0.5	0.04	12.5
BRD4::CLTCL1	0.5	0.03	16.67
BRD4::CNBP	0.5	0.04	12.5
BRD4::COL1A1	0.5	0.02	25
BRD4::CREB1	0.5	0.05	10
BRD4::CREBBP	0.5	0.05	10
BRD4::CRTC1	0.5	0.04	12.5
BRD4::CTNNB1	0.5	0.03	16.67
BRD4::DDB2	0.5	0.03	16.67
BRD4::DDX6	0.5	0.04	12.5
BRD4::DUX4	0.5	0.02	25
BRD4::ELL	0.5	0.02	25
BRD4::ELN	0.5	0.03	16.67
BRD4::ERC1	0.5	0.03	16.67
BRD4::ERCC4	0.5	0.03	16.67
BRD4::ERG	0.5	0.03	16.67
BRD4::ETV1	0.5	0.03	16.67
BRD4::ETV5	0.5	0.03	16.67
BRD4::EXT1	0.5	0.04	12.5
BRD4::EXT2	0.5	0.03	16.67
BRD4::FANCC	0.5	0.02	25
BRD4::FANCF	0.5	0.03	16.67
BRD4::FAS	0.5	0.05	10
BRD4::FBXW7	0.5	0.04	12.5
BRD4::FCRL4	0.5	0.02	25
BRD4::FEV	0.5	0.03	16.67
BRD4::FGFR1	0.5	0.03	16.67
BRD4::FGFR2	0.5	0.04	12.5
BRD4::FIP1L1	0.5	0.04	12.5
BRD4::FLCN	0.5	0.04	12.5
BRD4::FLI1	0.5	0.02	25
BRD4::FLT3	0.5	0.02	25
BRD4::FOXO1	0.5	0.05	10
BRD4::FOXP1	0.5	0.03	16.67
BRD4::FUS	0.5	0.03	16.67
BRD4::KDSR	0.5	0.05	10
BRD4::GAS7	0.5	0.03	16.67
BRD4::GATA1	0.5	0.04	12.5
BRD4::GATA2	0.5	0.05	10
BRD4::GNAQ	0.5	0.02	25
BRD4::GNAS	0.5	0.03	16.67
BRD4::GOPC	0.5	0.04	12.5
BRD4::GPC3	0.5	0.03	16.67
BRD4::GPHN	0.5	0.02	25
BRD4::HIST1H4I	0.5	0.03	16.67
BRD4::HLF	0.5	0.02	25
BRD4::MNX1	0.5	0.02	25
BRD4::HOXA11	0.5	0.02	25
BRD4::HOXA13	0.5	0.02	25
BRD4::HOXA9	0.5	0.04	12.5
BRD4::HOXC11	0.5	0.02	25
BRD4::HOXC13	0.5	0.03	16.67
BRD4::HOXD11	0.5	0.03	16.67
BRD4::HOXD13	0.5	0.04	12.5
BRD4::IKZF1	0.5	0.04	12.5
[truncated: 9,516 more rows]
