# Supplementary material for: Prediction of signaling cross-talks contributing to acquired drug resistance in breast cancer cells by Bayesian statistical modeling
Source: BMC Syst Biol. 2015 Jan 20;9:2. doi: 10.1186/s12918-014-0135-x (PMC4307189; doi:10.1186/s12918-014-0135-x)
Supplement: Additional file 3 — Table S2. All 1,083 (841 distinct) cross-talks found between EGFR and other 23 signaling pathways from Reactome database. [file 12918_2014_135_MOESM3_ESM.xlsx]

## Sheet: Table_S2
GS_pair	Pathway_a	Pathway_b
AKT1::ARHGAP26	EGFR_signaling	Rho_GTPases_signaling
AKT1::ARHGEF12	EGFR_signaling	Rho_GTPases_signaling
AKT1::BCR	EGFR_signaling	Rho_GTPases_signaling
AKT1::BMPR1A	EGFR_signaling	BMP_signaling
AKT1::CCND1	EGFR_signaling	NOTCH_signaling
AKT1::CHN1	EGFR_signaling	Rho_GTPases_signaling
AKT1::CREBBP	EGFR_signaling	NOTCH_signaling
AKT1::EP300	EGFR_signaling	NOTCH_signaling
AKT1::FBXW7	EGFR_signaling	NOTCH_signaling
AKT1::FSTL3	EGFR_signaling	Activin_signaling
AKT1::GPC3	EGFR_signaling	Visual_Phototransduction
AKT1::JAK2	EGFR_signaling	Leptin_Signaling
AKT1::MAML2	EGFR_signaling	NOTCH_signaling
AKT1::MEN1	EGFR_signaling	TGF_beta_Receptor_signaling
AKT1::MYC	EGFR_signaling	NOTCH_signaling
AKT1::MYC	EGFR_signaling	TGF_beta_Receptor_signaling
AKT1::NOTCH1	EGFR_signaling	NOTCH_signaling
AKT1::RHOH	EGFR_signaling	Rho_GTPases_signaling
AKT1::SMAD4	EGFR_signaling	Activin_signaling
AKT1::SMAD4	EGFR_signaling	BMP_signaling
AKT1::SMAD4	EGFR_signaling	TGF_beta_Receptor_signaling
AKT1::STK11	EGFR_signaling	IGF1R_signaling
AKT1::STK11	EGFR_signaling	Insulin_Receptor_signaling
AKT1::TP53	EGFR_signaling	NOTCH_signaling
AKT1::TRIM33	EGFR_signaling	TGF_beta_Receptor_signaling
AKT1::TSC1	EGFR_signaling	IGF1R_signaling
AKT1::TSC1	EGFR_signaling	Insulin_Receptor_signaling
AKT2::ARHGAP26	EGFR_signaling	Rho_GTPases_signaling
AKT2::ARHGEF12	EGFR_signaling	Rho_GTPases_signaling
AKT2::BCR	EGFR_signaling	Rho_GTPases_signaling
AKT2::BMPR1A	EGFR_signaling	BMP_signaling
AKT2::CCND1	EGFR_signaling	NOTCH_signaling
AKT2::CHN1	EGFR_signaling	Rho_GTPases_signaling
AKT2::CREBBP	EGFR_signaling	NOTCH_signaling
AKT2::EP300	EGFR_signaling	NOTCH_signaling
AKT2::FBXW7	EGFR_signaling	NOTCH_signaling
AKT2::FSTL3	EGFR_signaling	Activin_signaling
AKT2::GPC3	EGFR_signaling	Visual_Phototransduction
AKT2::JAK2	EGFR_signaling	Leptin_Signaling
AKT2::MAML2	EGFR_signaling	NOTCH_signaling
AKT2::MEN1	EGFR_signaling	TGF_beta_Receptor_signaling
AKT2::MYC	EGFR_signaling	NOTCH_signaling
AKT2::MYC	EGFR_signaling	TGF_beta_Receptor_signaling
AKT2::NOTCH1	EGFR_signaling	NOTCH_signaling
AKT2::RHOH	EGFR_signaling	Rho_GTPases_signaling
AKT2::SMAD4	EGFR_signaling	Activin_signaling
AKT2::SMAD4	EGFR_signaling	BMP_signaling
AKT2::SMAD4	EGFR_signaling	TGF_beta_Receptor_signaling
AKT2::SYK	EGFR_signaling	Integrin_alphaIIb_beta3_signaling
AKT2::TP53	EGFR_signaling	NOTCH_signaling
AKT2::TRIM33	EGFR_signaling	TGF_beta_Receptor_signaling
CBL::APC	EGFR_signaling	WNT_signaling
CREB1::APC	EGFR_signaling	WNT_signaling
EGFR::APC	EGFR_signaling	WNT_signaling
EPS15::APC	EGFR_signaling	WNT_signaling
ERBB2::APC	EGFR_signaling	WNT_signaling
FGFR1::APC	EGFR_signaling	WNT_signaling
FGFR2::APC	EGFR_signaling	WNT_signaling
FGFR3::APC	EGFR_signaling	WNT_signaling
FOXO1::APC	EGFR_signaling	WNT_signaling
FOXO3::APC	EGFR_signaling	WNT_signaling
FOXO4::APC	EGFR_signaling	WNT_signaling
HRAS::APC	EGFR_signaling	WNT_signaling
KIT::APC	EGFR_signaling	WNT_signaling
KRAS::APC	EGFR_signaling	WNT_signaling
LCK::APC	EGFR_signaling	WNT_signaling
MDM2::APC	EGFR_signaling	WNT_signaling
NRAS::APC	EGFR_signaling	WNT_signaling
PDGFB::APC	EGFR_signaling	WNT_signaling
PDGFRA::APC	EGFR_signaling	WNT_signaling
PDGFRB::APC	EGFR_signaling	WNT_signaling
PIK3CA::APC	EGFR_signaling	WNT_signaling
PIK3R1::APC	EGFR_signaling	WNT_signaling
PRKAR1A::APC	EGFR_signaling	WNT_signaling
PTEN::APC	EGFR_signaling	WNT_signaling
PTPN11::APC	EGFR_signaling	WNT_signaling
TSC2::APC	EGFR_signaling	WNT_signaling
CBL::ARHGAP26	EGFR_signaling	Rho_GTPases_signaling
CREB1::ARHGAP26	EGFR_signaling	Rho_GTPases_signaling
EGFR::ARHGAP26	EGFR_signaling	Rho_GTPases_signaling
EPS15::ARHGAP26	EGFR_signaling	Rho_GTPases_signaling
ERBB2::ARHGAP26	EGFR_signaling	Rho_GTPases_signaling
FGFR1::ARHGAP26	EGFR_signaling	Rho_GTPases_signaling
FGFR2::ARHGAP26	EGFR_signaling	Rho_GTPases_signaling
FGFR3::ARHGAP26	EGFR_signaling	Rho_GTPases_signaling
FOXO1::ARHGAP26	EGFR_signaling	Rho_GTPases_signaling
FOXO3::ARHGAP26	EGFR_signaling	Rho_GTPases_signaling
FOXO4::ARHGAP26	EGFR_signaling	Rho_GTPases_signaling
HRAS::ARHGAP26	EGFR_signaling	Rho_GTPases_signaling
KIT::ARHGAP26	EGFR_signaling	Rho_GTPases_signaling
KRAS::ARHGAP26	EGFR_signaling	Rho_GTPases_signaling
LCK::ARHGAP26	EGFR_signaling	Rho_GTPases_signaling
MDM2::ARHGAP26	EGFR_signaling	Rho_GTPases_signaling
NRAS::ARHGAP26	EGFR_signaling	Rho_GTPases_signaling
PDGFB::ARHGAP26	EGFR_signaling	Rho_GTPases_signaling
PDGFRA::ARHGAP26	EGFR_signaling	Rho_GTPases_signaling
PDGFRB::ARHGAP26	EGFR_signaling	Rho_GTPases_signaling
PIK3CA::ARHGAP26	EGFR_signaling	Rho_GTPases_signaling
PIK3R1::ARHGAP26	EGFR_signaling	Rho_GTPases_signaling
PRKAR1A::ARHGAP26	EGFR_signaling	Rho_GTPases_signaling
PTEN::ARHGAP26	EGFR_signaling	Rho_GTPases_signaling
PTPN11::ARHGAP26	EGFR_signaling	Rho_GTPases_signaling
TSC2::ARHGAP26	EGFR_signaling	Rho_GTPases_signaling
CBL::ARHGEF12	EGFR_signaling	GPCR_signaling
CBL::ARHGEF12	EGFR_signaling	NGF_signaling
CBL::ARHGEF12	EGFR_signaling	Rho_GTPases_signaling
CREB1::ARHGEF12	EGFR_signaling	Rho_GTPases_signaling
EGFR::ARHGEF12	EGFR_signaling	Rho_GTPases_signaling
EPS15::ARHGEF12	EGFR_signaling	GPCR_signaling
EPS15::ARHGEF12	EGFR_signaling	NGF_signaling
EPS15::ARHGEF12	EGFR_signaling	Rho_GTPases_signaling
ERBB2::ARHGEF12	EGFR_signaling	GPCR_signaling
ERBB2::ARHGEF12	EGFR_signaling	Rho_GTPases_signaling
FGFR1::ARHGEF12	EGFR_signaling	GPCR_signaling
FGFR1::ARHGEF12	EGFR_signaling	Rho_GTPases_signaling
FGFR2::ARHGEF12	EGFR_signaling	GPCR_signaling
FGFR2::ARHGEF12	EGFR_signaling	Rho_GTPases_signaling
FGFR3::ARHGEF12	EGFR_signaling	GPCR_signaling
FGFR3::ARHGEF12	EGFR_signaling	Rho_GTPases_signaling
FOXO1::ARHGEF12	EGFR_signaling	GPCR_signaling
FOXO1::ARHGEF12	EGFR_signaling	Rho_GTPases_signaling
FOXO3::ARHGEF12	EGFR_signaling	GPCR_signaling
FOXO3::ARHGEF12	EGFR_signaling	Rho_GTPases_signaling
FOXO4::ARHGEF12	EGFR_signaling	GPCR_signaling
FOXO4::ARHGEF12	EGFR_signaling	Rho_GTPases_signaling
HRAS::ARHGEF12	EGFR_signaling	Rho_GTPases_signaling
KIT::ARHGEF12	EGFR_signaling	GPCR_signaling
KIT::ARHGEF12	EGFR_signaling	Rho_GTPases_signaling
KRAS::ARHGEF12	EGFR_signaling	Rho_GTPases_signaling
LCK::ARHGEF12	EGFR_signaling	GPCR_signaling
LCK::ARHGEF12	EGFR_signaling	Rho_GTPases_signaling
MDM2::ARHGEF12	EGFR_signaling	GPCR_signaling
MDM2::ARHGEF12	EGFR_signaling	Rho_GTPases_signaling
NRAS::ARHGEF12	EGFR_signaling	Rho_GTPases_signaling
PDGFB::ARHGEF12	EGFR_signaling	GPCR_signaling
PDGFB::ARHGEF12	EGFR_signaling	Rho_GTPases_signaling
PDGFRA::ARHGEF12	EGFR_signaling	GPCR_signaling
PDGFRA::ARHGEF12	EGFR_signaling	Rho_GTPases_signaling
PDGFRB::ARHGEF12	EGFR_signaling	GPCR_signaling
PDGFRB::ARHGEF12	EGFR_signaling	Rho_GTPases_signaling
PIK3CA::ARHGEF12	EGFR_signaling	Rho_GTPases_signaling
PIK3R1::ARHGEF12	EGFR_signaling	Rho_GTPases_signaling
PRKAR1A::ARHGEF12	EGFR_signaling	Rho_GTPases_signaling
PTEN::ARHGEF12	EGFR_signaling	GPCR_signaling
PTEN::ARHGEF12	EGFR_signaling	Rho_GTPases_signaling
PTPN11::ARHGEF12	EGFR_signaling	GPCR_signaling
PTPN11::ARHGEF12	EGFR_signaling	Rho_GTPases_signaling
TSC2::ARHGEF12	EGFR_signaling	GPCR_signaling
TSC2::ARHGEF12	EGFR_signaling	Rho_GTPases_signaling
CBL::ATF1	EGFR_signaling	NGF_signaling
EPS15::ATF1	EGFR_signaling	NGF_signaling
CBL::BCL9	EGFR_signaling	WNT_signaling
CREB1::BCL9	EGFR_signaling	WNT_signaling
EGFR::BCL9	EGFR_signaling	WNT_signaling
EPS15::BCL9	EGFR_signaling	WNT_signaling
ERBB2::BCL9	EGFR_signaling	WNT_signaling
FGFR1::BCL9	EGFR_signaling	WNT_signaling
FGFR2::BCL9	EGFR_signaling	WNT_signaling
FGFR3::BCL9	EGFR_signaling	WNT_signaling
FOXO1::BCL9	EGFR_signaling	WNT_signaling
FOXO3::BCL9	EGFR_signaling	WNT_signaling
FOXO4::BCL9	EGFR_signaling	WNT_signaling
HRAS::BCL9	EGFR_signaling	WNT_signaling
KIT::BCL9	EGFR_signaling	WNT_signaling
KRAS::BCL9	EGFR_signaling	WNT_signaling
LCK::BCL9	EGFR_signaling	WNT_signaling
MDM2::BCL9	EGFR_signaling	WNT_signaling
NRAS::BCL9	EGFR_signaling	WNT_signaling
PDGFB::BCL9	EGFR_signaling	WNT_signaling
PDGFRA::BCL9	EGFR_signaling	WNT_signaling
PDGFRB::BCL9	EGFR_signaling	WNT_signaling
PIK3CA::BCL9	EGFR_signaling	WNT_signaling
PIK3R1::BCL9	EGFR_signaling	WNT_signaling
PRKAR1A::BCL9	EGFR_signaling	WNT_signaling
PTEN::BCL9	EGFR_signaling	WNT_signaling
PTPN11::BCL9	EGFR_signaling	WNT_signaling
TSC2::BCL9	EGFR_signaling	WNT_signaling
CBL::BCR	EGFR_signaling	Rho_GTPases_signaling
CREB1::BCR	EGFR_signaling	Rho_GTPases_signaling
EGFR::BCR	EGFR_signaling	Rho_GTPases_signaling
EPS15::BCR	EGFR_signaling	Rho_GTPases_signaling
ERBB2::BCR	EGFR_signaling	Rho_GTPases_signaling
FGFR1::BCR	EGFR_signaling	Rho_GTPases_signaling
FGFR2::BCR	EGFR_signaling	Rho_GTPases_signaling
FGFR3::BCR	EGFR_signaling	Rho_GTPases_signaling
FOXO1::BCR	EGFR_signaling	Rho_GTPases_signaling
FOXO3::BCR	EGFR_signaling	Rho_GTPases_signaling
FOXO4::BCR	EGFR_signaling	Rho_GTPases_signaling
HRAS::BCR	EGFR_signaling	Rho_GTPases_signaling
KIT::BCR	EGFR_signaling	Rho_GTPases_signaling
KRAS::BCR	EGFR_signaling	Rho_GTPases_signaling
LCK::BCR	EGFR_signaling	Rho_GTPases_signaling
MDM2::BCR	EGFR_signaling	Rho_GTPases_signaling
NRAS::BCR	EGFR_signaling	Rho_GTPases_signaling
PDGFB::BCR	EGFR_signaling	Rho_GTPases_signaling
PDGFRA::BCR	EGFR_signaling	Rho_GTPases_signaling
PDGFRB::BCR	EGFR_signaling	Rho_GTPases_signaling
PIK3CA::BCR	EGFR_signaling	Rho_GTPases_signaling
PIK3R1::BCR	EGFR_signaling	Rho_GTPases_signaling
PRKAR1A::BCR	EGFR_signaling	Rho_GTPases_signaling
PTEN::BCR	EGFR_signaling	Rho_GTPases_signaling
PTPN11::BCR	EGFR_signaling	Rho_GTPases_signaling
TSC2::BCR	EGFR_signaling	Rho_GTPases_signaling
CBL::BMPR1A	EGFR_signaling	BMP_signaling
CREB1::BMPR1A	EGFR_signaling	BMP_signaling
EGFR::BMPR1A	EGFR_signaling	BMP_signaling
EPS15::BMPR1A	EGFR_signaling	BMP_signaling
ERBB2::BMPR1A	EGFR_signaling	BMP_signaling
FGFR1::BMPR1A	EGFR_signaling	BMP_signaling
FGFR2::BMPR1A	EGFR_signaling	BMP_signaling
FGFR3::BMPR1A	EGFR_signaling	BMP_signaling
FOXO1::BMPR1A	EGFR_signaling	BMP_signaling
FOXO3::BMPR1A	EGFR_signaling	BMP_signaling
FOXO4::BMPR1A	EGFR_signaling	BMP_signaling
HRAS::BMPR1A	EGFR_signaling	BMP_signaling
KIT::BMPR1A	EGFR_signaling	BMP_signaling
KRAS::BMPR1A	EGFR_signaling	BMP_signaling
LCK::BMPR1A	EGFR_signaling	BMP_signaling
MDM2::BMPR1A	EGFR_signaling	BMP_signaling
NRAS::BMPR1A	EGFR_signaling	BMP_signaling
PDGFB::BMPR1A	EGFR_signaling	BMP_signaling
PDGFRA::BMPR1A	EGFR_signaling	BMP_signaling
PDGFRB::BMPR1A	EGFR_signaling	BMP_signaling
PIK3CA::BMPR1A	EGFR_signaling	BMP_signaling
PIK3R1::BMPR1A	EGFR_signaling	BMP_signaling
PRKAR1A::BMPR1A	EGFR_signaling	BMP_signaling
PTEN::BMPR1A	EGFR_signaling	BMP_signaling
PTPN11::BMPR1A	EGFR_signaling	BMP_signaling
TSC2::BMPR1A	EGFR_signaling	BMP_signaling
CBL::BRAF	EGFR_signaling	NGF_signaling
EPS15::BRAF	EGFR_signaling	FGFR_signaling
EPS15::BRAF	EGFR_signaling	NGF_signaling
CBL::CCND1	EGFR_signaling	NOTCH_signaling
CBL::CDC73	EGFR_signaling	WNT_signaling
CBL::CHN1	EGFR_signaling	Rho_GTPases_signaling
CBL::CLTC	EGFR_signaling	WNT_signaling
CBL::CREBBP	EGFR_signaling	NOTCH_signaling
CBL::CREBBP	EGFR_signaling	WNT_signaling
CBL::CTNNB1	EGFR_signaling	WNT_signaling
CBL::EP300	EGFR_signaling	NOTCH_signaling
CBL::EP300	EGFR_signaling	WNT_signaling
CBL::FBXW7	EGFR_signaling	NOTCH_signaling
CBL::FSTL3	EGFR_signaling	Activin_signaling
CBL::GNAQ	EGFR_signaling	GPCR_signaling
CBL::GNAS	EGFR_signaling	GPCR_signaling
CBL::GPC3	EGFR_signaling	Visual_Phototransduction
CBL::HSP90AA1	EGFR_signaling	ERBB2_signaling
CBL::JAK2	EGFR_signaling	ERBB4_signaling
CBL::JAK2	EGFR_signaling	Leptin_Signaling
CBL::MAML2	EGFR_signaling	NOTCH_signaling
CBL::MEN1	EGFR_signaling	WNT_signaling
CBL::MYC	EGFR_signaling	NOTCH_signaling
CBL::MYC	EGFR_signaling	WNT_signaling
CBL::NOTCH1	EGFR_signaling	NOTCH_signaling
CBL::NTRK1	EGFR_signaling	NGF_signaling
CBL::PTCH1	EGFR_signaling	GPCR_signaling
CBL::RHOH	EGFR_signaling	Rho_GTPases_signaling
CBL::SMAD4	EGFR_signaling	Activin_signaling
CBL::SMAD4	EGFR_signaling	BMP_signaling
CBL::SMO	EGFR_signaling	GPCR_signaling
CBL::STK11	EGFR_signaling	IGF1R_signaling
CBL::STK11	EGFR_signaling	Insulin_Receptor_signaling
CBL::SYK	EGFR_signaling	Integrin_alphaIIb_beta3_signaling
CBL::TP53	EGFR_signaling	NOTCH_signaling
CBL::TSC1	EGFR_signaling	IGF1R_signaling
CBL::TSC1	EGFR_signaling	Insulin_Receptor_signaling
CBL::TSHR	EGFR_signaling	GPCR_signaling
EGFR::CCND1	EGFR_signaling	NOTCH_signaling
EPS15::CCND1	EGFR_signaling	NOTCH_signaling
ERBB2::CCND1	EGFR_signaling	NOTCH_signaling
FGFR1::CCND1	EGFR_signaling	NOTCH_signaling
FGFR2::CCND1	EGFR_signaling	NOTCH_signaling
FGFR3::CCND1	EGFR_signaling	NOTCH_signaling
FOXO1::CCND1	EGFR_signaling	NOTCH_signaling
FOXO3::CCND1	EGFR_signaling	NOTCH_signaling
FOXO4::CCND1	EGFR_signaling	NOTCH_signaling
HRAS::CCND1	EGFR_signaling	NOTCH_signaling
KIT::CCND1	EGFR_signaling	NOTCH_signaling
KRAS::CCND1	EGFR_signaling	NOTCH_signaling
LCK::CCND1	EGFR_signaling	NOTCH_signaling
MDM2::CCND1	EGFR_signaling	NOTCH_signaling
NRAS::CCND1	EGFR_signaling	NOTCH_signaling
PDGFB::CCND1	EGFR_signaling	NOTCH_signaling
PDGFRA::CCND1	EGFR_signaling	NOTCH_signaling
PDGFRB::CCND1	EGFR_signaling	NOTCH_signaling
PIK3CA::CCND1	EGFR_signaling	NOTCH_signaling
PIK3R1::CCND1	EGFR_signaling	NOTCH_signaling
PRKAR1A::CCND1	EGFR_signaling	NOTCH_signaling
PTEN::CCND1	EGFR_signaling	NOTCH_signaling
PTPN11::CCND1	EGFR_signaling	NOTCH_signaling
TSC2::CCND1	EGFR_signaling	NOTCH_signaling
CREB1::CDC73	EGFR_signaling	WNT_signaling
EGFR::CDC73	EGFR_signaling	WNT_signaling
EPS15::CDC73	EGFR_signaling	WNT_signaling
ERBB2::CDC73	EGFR_signaling	WNT_signaling
FGFR1::CDC73	EGFR_signaling	WNT_signaling
FGFR2::CDC73	EGFR_signaling	WNT_signaling
FGFR3::CDC73	EGFR_signaling	WNT_signaling
FOXO1::CDC73	EGFR_signaling	WNT_signaling
FOXO3::CDC73	EGFR_signaling	WNT_signaling
FOXO4::CDC73	EGFR_signaling	WNT_signaling
HRAS::CDC73	EGFR_signaling	WNT_signaling
KIT::CDC73	EGFR_signaling	WNT_signaling
KRAS::CDC73	EGFR_signaling	WNT_signaling
LCK::CDC73	EGFR_signaling	WNT_signaling
MDM2::CDC73	EGFR_signaling	WNT_signaling
NRAS::CDC73	EGFR_signaling	WNT_signaling
PDGFB::CDC73	EGFR_signaling	WNT_signaling
PDGFRA::CDC73	EGFR_signaling	WNT_signaling
PDGFRB::CDC73	EGFR_signaling	WNT_signaling
PIK3CA::CDC73	EGFR_signaling	WNT_signaling
PIK3R1::CDC73	EGFR_signaling	WNT_signaling
PRKAR1A::CDC73	EGFR_signaling	WNT_signaling
PTEN::CDC73	EGFR_signaling	WNT_signaling
PTPN11::CDC73	EGFR_signaling	WNT_signaling
TSC2::CDC73	EGFR_signaling	WNT_signaling
CREB1::CHN1	EGFR_signaling	Rho_GTPases_signaling
EGFR::CHN1	EGFR_signaling	Rho_GTPases_signaling
EPS15::CHN1	EGFR_signaling	Rho_GTPases_signaling
ERBB2::CHN1	EGFR_signaling	Rho_GTPases_signaling
FGFR1::CHN1	EGFR_signaling	Rho_GTPases_signaling
FGFR2::CHN1	EGFR_signaling	Rho_GTPases_signaling
FGFR3::CHN1	EGFR_signaling	Rho_GTPases_signaling
FOXO1::CHN1	EGFR_signaling	Rho_GTPases_signaling
FOXO3::CHN1	EGFR_signaling	Rho_GTPases_signaling
FOXO4::CHN1	EGFR_signaling	Rho_GTPases_signaling
HRAS::CHN1	EGFR_signaling	Rho_GTPases_signaling
KIT::CHN1	EGFR_signaling	Rho_GTPases_signaling
KRAS::CHN1	EGFR_signaling	Rho_GTPases_signaling
LCK::CHN1	EGFR_signaling	Rho_GTPases_signaling
MDM2::CHN1	EGFR_signaling	Rho_GTPases_signaling
NRAS::CHN1	EGFR_signaling	Rho_GTPases_signaling
PDGFB::CHN1	EGFR_signaling	Rho_GTPases_signaling
PDGFRA::CHN1	EGFR_signaling	Rho_GTPases_signaling
PDGFRB::CHN1	EGFR_signaling	Rho_GTPases_signaling
PIK3CA::CHN1	EGFR_signaling	Rho_GTPases_signaling
PIK3R1::CHN1	EGFR_signaling	Rho_GTPases_signaling
PRKAR1A::CHN1	EGFR_signaling	Rho_GTPases_signaling
PTEN::CHN1	EGFR_signaling	Rho_GTPases_signaling
PTPN11::CHN1	EGFR_signaling	Rho_GTPases_signaling
TSC2::CHN1	EGFR_signaling	Rho_GTPases_signaling
CREB1::CLTC	EGFR_signaling	WNT_signaling
EGFR::CLTC	EGFR_signaling	WNT_signaling
EPS15::CLTC	EGFR_signaling	WNT_signaling
ERBB2::CLTC	EGFR_signaling	WNT_signaling
FGFR1::CLTC	EGFR_signaling	WNT_signaling
FGFR2::CLTC	EGFR_signaling	WNT_signaling
FGFR3::CLTC	EGFR_signaling	WNT_signaling
FOXO1::CLTC	EGFR_signaling	WNT_signaling
FOXO3::CLTC	EGFR_signaling	WNT_signaling
FOXO4::CLTC	EGFR_signaling	WNT_signaling
HRAS::CLTC	EGFR_signaling	WNT_signaling
KIT::CLTC	EGFR_signaling	WNT_signaling
KRAS::CLTC	EGFR_signaling	WNT_signaling
LCK::CLTC	EGFR_signaling	WNT_signaling
MDM2::CLTC	EGFR_signaling	WNT_signaling
NRAS::CLTC	EGFR_signaling	WNT_signaling
PDGFB::CLTC	EGFR_signaling	WNT_signaling
PDGFRA::CLTC	EGFR_signaling	WNT_signaling
PDGFRB::CLTC	EGFR_signaling	WNT_signaling
PIK3CA::CLTC	EGFR_signaling	WNT_signaling
PIK3R1::CLTC	EGFR_signaling	WNT_signaling
PRKAR1A::CLTC	EGFR_signaling	WNT_signaling
PTEN::CLTC	EGFR_signaling	WNT_signaling
PTPN11::CLTC	EGFR_signaling	WNT_signaling
TSC2::CLTC	EGFR_signaling	WNT_signaling
CREB1::CREBBP	EGFR_signaling	WNT_signaling
CREB1::CTNNB1	EGFR_signaling	WNT_signaling
CREB1::EP300	EGFR_signaling	WNT_signaling
CREB1::FSTL3	EGFR_signaling	Activin_signaling
CREB1::GPC3	EGFR_signaling	Visual_Phototransduction
CREB1::JAK2	EGFR_signaling	Leptin_Signaling
CREB1::MEN1	EGFR_signaling	TGF_beta_Receptor_signaling
CREB1::MEN1	EGFR_signaling	WNT_signaling
CREB1::MYC	EGFR_signaling	TGF_beta_Receptor_signaling
CREB1::MYC	EGFR_signaling	WNT_signaling
CREB1::RHOH	EGFR_signaling	Rho_GTPases_signaling
CREB1::SMAD4	EGFR_signaling	Activin_signaling
CREB1::SMAD4	EGFR_signaling	BMP_signaling
CREB1::SMAD4	EGFR_signaling	TGF_beta_Receptor_signaling
CREB1::STK11	EGFR_signaling	IGF1R_signaling
CREB1::STK11	EGFR_signaling	Insulin_Receptor_signaling
CREB1::SYK	EGFR_signaling	Integrin_alphaIIb_beta3_signaling
CREB1::TRIM33	EGFR_signaling	TGF_beta_Receptor_signaling
CREB1::TSC1	EGFR_signaling	IGF1R_signaling
CREB1::TSC1	EGFR_signaling	Insulin_Receptor_signaling
EGFR::CREBBP	EGFR_signaling	NOTCH_signaling
EGFR::CREBBP	EGFR_signaling	WNT_signaling
EPS15::CREBBP	EGFR_signaling	NOTCH_signaling
EPS15::CREBBP	EGFR_signaling	WNT_signaling
ERBB2::CREBBP	EGFR_signaling	NOTCH_signaling
ERBB2::CREBBP	EGFR_signaling	WNT_signaling
FGFR1::CREBBP	EGFR_signaling	NOTCH_signaling
FGFR1::CREBBP	EGFR_signaling	WNT_signaling
FGFR2::CREBBP	EGFR_signaling	NOTCH_signaling
FGFR2::CREBBP	EGFR_signaling	WNT_signaling
FGFR3::CREBBP	EGFR_signaling	NOTCH_signaling
FGFR3::CREBBP	EGFR_signaling	WNT_signaling
FOXO1::CREBBP	EGFR_signaling	NOTCH_signaling
FOXO1::CREBBP	EGFR_signaling	WNT_signaling
FOXO3::CREBBP	EGFR_signaling	NOTCH_signaling
FOXO3::CREBBP	EGFR_signaling	WNT_signaling
FOXO4::CREBBP	EGFR_signaling	NOTCH_signaling
FOXO4::CREBBP	EGFR_signaling	WNT_signaling
HRAS::CREBBP	EGFR_signaling	NOTCH_signaling
HRAS::CREBBP	EGFR_signaling	WNT_signaling
KIT::CREBBP	EGFR_signaling	NOTCH_signaling
KIT::CREBBP	EGFR_signaling	WNT_signaling
KRAS::CREBBP	EGFR_signaling	NOTCH_signaling
KRAS::CREBBP	EGFR_signaling	WNT_signaling
LCK::CREBBP	EGFR_signaling	NOTCH_signaling
LCK::CREBBP	EGFR_signaling	WNT_signaling
MDM2::CREBBP	EGFR_signaling	NOTCH_signaling
MDM2::CREBBP	EGFR_signaling	WNT_signaling
NRAS::CREBBP	EGFR_signaling	NOTCH_signaling
NRAS::CREBBP	EGFR_signaling	WNT_signaling
PDGFB::CREBBP	EGFR_signaling	NOTCH_signaling
PDGFB::CREBBP	EGFR_signaling	WNT_signaling
PDGFRA::CREBBP	EGFR_signaling	NOTCH_signaling
PDGFRA::CREBBP	EGFR_signaling	WNT_signaling
PDGFRB::CREBBP	EGFR_signaling	NOTCH_signaling
PDGFRB::CREBBP	EGFR_signaling	WNT_signaling
PIK3CA::CREBBP	EGFR_signaling	NOTCH_signaling
PIK3CA::CREBBP	EGFR_signaling	WNT_signaling
PIK3R1::CREBBP	EGFR_signaling	NOTCH_signaling
PIK3R1::CREBBP	EGFR_signaling	WNT_signaling
PRKAR1A::CREBBP	EGFR_signaling	NOTCH_signaling
PRKAR1A::CREBBP	EGFR_signaling	WNT_signaling
PTEN::CREBBP	EGFR_signaling	NOTCH_signaling
PTEN::CREBBP	EGFR_signaling	WNT_signaling
PTPN11::CREBBP	EGFR_signaling	NOTCH_signaling
PTPN11::CREBBP	EGFR_signaling	WNT_signaling
TSC2::CREBBP	EGFR_signaling	NOTCH_signaling
TSC2::CREBBP	EGFR_signaling	WNT_signaling
EGFR::CTNNB1	EGFR_signaling	WNT_signaling
EPS15::CTNNB1	EGFR_signaling	WNT_signaling
ERBB2::CTNNB1	EGFR_signaling	WNT_signaling
FGFR1::CTNNB1	EGFR_signaling	WNT_signaling
FGFR2::CTNNB1	EGFR_signaling	WNT_signaling
FGFR3::CTNNB1	EGFR_signaling	WNT_signaling
FOXO1::CTNNB1	EGFR_signaling	WNT_signaling
FOXO3::CTNNB1	EGFR_signaling	WNT_signaling
FOXO4::CTNNB1	EGFR_signaling	WNT_signaling
HRAS::CTNNB1	EGFR_signaling	WNT_signaling
KIT::CTNNB1	EGFR_signaling	WNT_signaling
KRAS::CTNNB1	EGFR_signaling	WNT_signaling
LCK::CTNNB1	EGFR_signaling	WNT_signaling
MDM2::CTNNB1	EGFR_signaling	WNT_signaling
NRAS::CTNNB1	EGFR_signaling	WNT_signaling
PDGFB::CTNNB1	EGFR_signaling	WNT_signaling
PDGFRA::CTNNB1	EGFR_signaling	WNT_signaling
PDGFRB::CTNNB1	EGFR_signaling	WNT_signaling
PIK3CA::CTNNB1	EGFR_signaling	WNT_signaling
PIK3R1::CTNNB1	EGFR_signaling	WNT_signaling
PRKAR1A::CTNNB1	EGFR_signaling	WNT_signaling
PTEN::CTNNB1	EGFR_signaling	WNT_signaling
PTPN11::CTNNB1	EGFR_signaling	WNT_signaling
TSC2::CTNNB1	EGFR_signaling	WNT_signaling
EGFR::EP300	EGFR_signaling	NOTCH_signaling
EGFR::EP300	EGFR_signaling	WNT_signaling
EGFR::FBXW7	EGFR_signaling	NOTCH_signaling
EGFR::FSTL3	EGFR_signaling	Activin_signaling
EGFR::GPC3	EGFR_signaling	Visual_Phototransduction
EGFR::JAK2	EGFR_signaling	Leptin_Signaling
EGFR::MAML2	EGFR_signaling	NOTCH_signaling
EGFR::MEN1	EGFR_signaling	TGF_beta_Receptor_signaling
EGFR::MEN1	EGFR_signaling	WNT_signaling
EGFR::MYC	EGFR_signaling	NOTCH_signaling
EGFR::MYC	EGFR_signaling	TGF_beta_Receptor_signaling
EGFR::MYC	EGFR_signaling	WNT_signaling
EGFR::NOTCH1	EGFR_signaling	NOTCH_signaling
EGFR::RHOH	EGFR_signaling	Rho_GTPases_signaling
EGFR::SMAD4	EGFR_signaling	Activin_signaling
EGFR::SMAD4	EGFR_signaling	BMP_signaling
EGFR::SMAD4	EGFR_signaling	TGF_beta_Receptor_signaling
EGFR::STK11	EGFR_signaling	IGF1R_signaling
EGFR::STK11	EGFR_signaling	Insulin_Receptor_signaling
EGFR::SYK	EGFR_signaling	Integrin_alphaIIb_beta3_signaling
EGFR::TP53	EGFR_signaling	NOTCH_signaling
EGFR::TRIM33	EGFR_signaling	TGF_beta_Receptor_signaling
EGFR::TSC1	EGFR_signaling	IGF1R_signaling
EGFR::TSC1	EGFR_signaling	Insulin_Receptor_signaling
EPS15::EP300	EGFR_signaling	NOTCH_signaling
EPS15::EP300	EGFR_signaling	WNT_signaling
ERBB2::EP300	EGFR_signaling	NOTCH_signaling
ERBB2::EP300	EGFR_signaling	WNT_signaling
FGFR1::EP300	EGFR_signaling	NOTCH_signaling
FGFR1::EP300	EGFR_signaling	WNT_signaling
FGFR2::EP300	EGFR_signaling	NOTCH_signaling
FGFR2::EP300	EGFR_signaling	WNT_signaling
FGFR3::EP300	EGFR_signaling	NOTCH_signaling
FGFR3::EP300	EGFR_signaling	WNT_signaling
FOXO1::EP300	EGFR_signaling	NOTCH_signaling
FOXO1::EP300	EGFR_signaling	WNT_signaling
FOXO3::EP300	EGFR_signaling	NOTCH_signaling
FOXO3::EP300	EGFR_signaling	WNT_signaling
FOXO4::EP300	EGFR_signaling	NOTCH_signaling
FOXO4::EP300	EGFR_signaling	WNT_signaling
HRAS::EP300	EGFR_signaling	NOTCH_signaling
HRAS::EP300	EGFR_signaling	WNT_signaling
KIT::EP300	EGFR_signaling	NOTCH_signaling
KIT::EP300	EGFR_signaling	WNT_signaling
KRAS::EP300	EGFR_signaling	NOTCH_signaling
KRAS::EP300	EGFR_signaling	WNT_signaling
LCK::EP300	EGFR_signaling	NOTCH_signaling
LCK::EP300	EGFR_signaling	WNT_signaling
MDM2::EP300	EGFR_signaling	NOTCH_signaling
MDM2::EP300	EGFR_signaling	WNT_signaling
NRAS::EP300	EGFR_signaling	NOTCH_signaling
NRAS::EP300	EGFR_signaling	WNT_signaling
PDGFB::EP300	EGFR_signaling	NOTCH_signaling
PDGFB::EP300	EGFR_signaling	WNT_signaling
PDGFRA::EP300	EGFR_signaling	NOTCH_signaling
PDGFRA::EP300	EGFR_signaling	WNT_signaling
PDGFRB::EP300	EGFR_signaling	NOTCH_signaling
PDGFRB::EP300	EGFR_signaling	WNT_signaling
PIK3CA::EP300	EGFR_signaling	NOTCH_signaling
PIK3CA::EP300	EGFR_signaling	WNT_signaling
PIK3R1::EP300	EGFR_signaling	NOTCH_signaling
PIK3R1::EP300	EGFR_signaling	WNT_signaling
PRKAR1A::EP300	EGFR_signaling	NOTCH_signaling
PRKAR1A::EP300	EGFR_signaling	WNT_signaling
PTEN::EP300	EGFR_signaling	NOTCH_signaling
PTEN::EP300	EGFR_signaling	WNT_signaling
PTPN11::EP300	EGFR_signaling	NOTCH_signaling
PTPN11::EP300	EGFR_signaling	WNT_signaling
TSC2::EP300	EGFR_signaling	NOTCH_signaling
TSC2::EP300	EGFR_signaling	WNT_signaling
EPS15::FBXW7	EGFR_signaling	NOTCH_signaling
EPS15::FSTL3	EGFR_signaling	Activin_signaling
EPS15::GNAQ	EGFR_signaling	GPCR_signaling
EPS15::GNAS	EGFR_signaling	GPCR_signaling
EPS15::GPC3	EGFR_signaling	Visual_Phototransduction
EPS15::HSP90AA1	EGFR_signaling	ERBB2_signaling
EPS15::JAK2	EGFR_signaling	ERBB4_signaling
EPS15::JAK2	EGFR_signaling	Leptin_Signaling
EPS15::JAK2	EGFR_signaling	SCF-KIT_signaling
EPS15::MAML2	EGFR_signaling	NOTCH_signaling
EPS15::MEN1	EGFR_signaling	TGF_beta_Receptor_signaling
EPS15::MEN1	EGFR_signaling	WNT_signaling
EPS15::MYC	EGFR_signaling	NOTCH_signaling
EPS15::MYC	EGFR_signaling	TGF_beta_Receptor_signaling
EPS15::MYC	EGFR_signaling	WNT_signaling
EPS15::NOTCH1	EGFR_signaling	NOTCH_signaling
EPS15::NTRK1	EGFR_signaling	NGF_signaling
EPS15::PTCH1	EGFR_signaling	GPCR_signaling
EPS15::RHOH	EGFR_signaling	Rho_GTPases_signaling
EPS15::SMAD4	EGFR_signaling	Activin_signaling
EPS15::SMAD4	EGFR_signaling	BMP_signaling
EPS15::SMAD4	EGFR_signaling	TGF_beta_Receptor_signaling
EPS15::SMO	EGFR_signaling	GPCR_signaling
EPS15::SOCS1	EGFR_signaling	SCF-KIT_signaling
EPS15::STK11	EGFR_signaling	IGF1R_signaling
EPS15::STK11	EGFR_signaling	Insulin_Receptor_signaling
EPS15::SYK	EGFR_signaling	Integrin_alphaIIb_beta3_signaling
EPS15::TP53	EGFR_signaling	NOTCH_signaling
EPS15::TRIM33	EGFR_signaling	TGF_beta_Receptor_signaling
EPS15::TSC1	EGFR_signaling	IGF1R_signaling
EPS15::TSC1	EGFR_signaling	Insulin_Receptor_signaling
EPS15::TSHR	EGFR_signaling	GPCR_signaling
ERBB2::FBXW7	EGFR_signaling	NOTCH_signaling
ERBB2::FSTL3	EGFR_signaling	Activin_signaling
ERBB2::GNAQ	EGFR_signaling	GPCR_signaling
ERBB2::GNAS	EGFR_signaling	GPCR_signaling
ERBB2::GPC3	EGFR_signaling	Visual_Phototransduction
ERBB2::JAK2	EGFR_signaling	Leptin_Signaling
ERBB2::MAML2	EGFR_signaling	NOTCH_signaling
ERBB2::MEN1	EGFR_signaling	TGF_beta_Receptor_signaling
ERBB2::MEN1	EGFR_signaling	WNT_signaling
ERBB2::MYC	EGFR_signaling	NOTCH_signaling
ERBB2::MYC	EGFR_signaling	TGF_beta_Receptor_signaling
ERBB2::MYC	EGFR_signaling	WNT_signaling
ERBB2::NOTCH1	EGFR_signaling	NOTCH_signaling
ERBB2::PTCH1	EGFR_signaling	GPCR_signaling
ERBB2::RHOH	EGFR_signaling	Rho_GTPases_signaling
ERBB2::SMAD4	EGFR_signaling	Activin_signaling
ERBB2::SMAD4	EGFR_signaling	BMP_signaling
ERBB2::SMAD4	EGFR_signaling	TGF_beta_Receptor_signaling
ERBB2::SMO	EGFR_signaling	GPCR_signaling
ERBB2::STK11	EGFR_signaling	IGF1R_signaling
ERBB2::STK11	EGFR_signaling	Insulin_Receptor_signaling
ERBB2::SYK	EGFR_signaling	Integrin_alphaIIb_beta3_signaling
ERBB2::TP53	EGFR_signaling	NOTCH_signaling
ERBB2::TRIM33	EGFR_signaling	TGF_beta_Receptor_signaling
ERBB2::TSC1	EGFR_signaling	IGF1R_signaling
ERBB2::TSC1	EGFR_signaling	Insulin_Receptor_signaling
ERBB2::TSHR	EGFR_signaling	GPCR_signaling
FGFR1::FBXW7	EGFR_signaling	NOTCH_signaling
FGFR2::FBXW7	EGFR_signaling	NOTCH_signaling
FGFR3::FBXW7	EGFR_signaling	NOTCH_signaling
FOXO1::FBXW7	EGFR_signaling	NOTCH_signaling
FOXO3::FBXW7	EGFR_signaling	NOTCH_signaling
FOXO4::FBXW7	EGFR_signaling	NOTCH_signaling
HRAS::FBXW7	EGFR_signaling	NOTCH_signaling
KIT::FBXW7	EGFR_signaling	NOTCH_signaling
KRAS::FBXW7	EGFR_signaling	NOTCH_signaling
LCK::FBXW7	EGFR_signaling	NOTCH_signaling
MDM2::FBXW7	EGFR_signaling	NOTCH_signaling
NRAS::FBXW7	EGFR_signaling	NOTCH_signaling
PDGFB::FBXW7	EGFR_signaling	NOTCH_signaling
PDGFRA::FBXW7	EGFR_signaling	NOTCH_signaling
PDGFRB::FBXW7	EGFR_signaling	NOTCH_signaling
PIK3CA::FBXW7	EGFR_signaling	NOTCH_signaling
PIK3R1::FBXW7	EGFR_signaling	NOTCH_signaling
PRKAR1A::FBXW7	EGFR_signaling	NOTCH_signaling
PTEN::FBXW7	EGFR_signaling	NOTCH_signaling
PTPN11::FBXW7	EGFR_signaling	NOTCH_signaling
TSC2::FBXW7	EGFR_signaling	NOTCH_signaling
FGFR1::FSTL3	EGFR_signaling	Activin_signaling
FGFR1::GNAQ	EGFR_signaling	GPCR_signaling
FGFR1::GNAS	EGFR_signaling	GPCR_signaling
FGFR1::GPC3	EGFR_signaling	Visual_Phototransduction
FGFR1::JAK2	EGFR_signaling	Leptin_Signaling
FGFR1::MAML2	EGFR_signaling	NOTCH_signaling
FGFR1::MEN1	EGFR_signaling	TGF_beta_Receptor_signaling
FGFR1::MEN1	EGFR_signaling	WNT_signaling
FGFR1::MYC	EGFR_signaling	NOTCH_signaling
FGFR1::MYC	EGFR_signaling	TGF_beta_Receptor_signaling
FGFR1::MYC	EGFR_signaling	WNT_signaling
FGFR1::NOTCH1	EGFR_signaling	NOTCH_signaling
FGFR1::PTCH1	EGFR_signaling	GPCR_signaling
FGFR1::RHOH	EGFR_signaling	Rho_GTPases_signaling
FGFR1::SMAD4	EGFR_signaling	Activin_signaling
FGFR1::SMAD4	EGFR_signaling	BMP_signaling
FGFR1::SMAD4	EGFR_signaling	TGF_beta_Receptor_signaling
FGFR1::SMO	EGFR_signaling	GPCR_signaling
FGFR1::SYK	EGFR_signaling	Integrin_alphaIIb_beta3_signaling
FGFR1::TP53	EGFR_signaling	NOTCH_signaling
FGFR1::TRIM33	EGFR_signaling	TGF_beta_Receptor_signaling
FGFR1::TSHR	EGFR_signaling	GPCR_signaling
FGFR2::FSTL3	EGFR_signaling	Activin_signaling
FGFR2::GNAQ	EGFR_signaling	GPCR_signaling
FGFR2::GNAS	EGFR_signaling	GPCR_signaling
FGFR2::GPC3	EGFR_signaling	Visual_Phototransduction
FGFR2::JAK2	EGFR_signaling	Leptin_Signaling
FGFR2::MAML2	EGFR_signaling	NOTCH_signaling
FGFR2::MEN1	EGFR_signaling	TGF_beta_Receptor_signaling
FGFR2::MEN1	EGFR_signaling	WNT_signaling
FGFR2::MYC	EGFR_signaling	NOTCH_signaling
FGFR2::MYC	EGFR_signaling	TGF_beta_Receptor_signaling
FGFR2::MYC	EGFR_signaling	WNT_signaling
FGFR2::NOTCH1	EGFR_signaling	NOTCH_signaling
FGFR2::PTCH1	EGFR_signaling	GPCR_signaling
FGFR2::RHOH	EGFR_signaling	Rho_GTPases_signaling
FGFR2::SMAD4	EGFR_signaling	Activin_signaling
FGFR2::SMAD4	EGFR_signaling	BMP_signaling
FGFR2::SMAD4	EGFR_signaling	TGF_beta_Receptor_signaling
FGFR2::SMO	EGFR_signaling	GPCR_signaling
FGFR2::SYK	EGFR_signaling	Integrin_alphaIIb_beta3_signaling
FGFR2::TP53	EGFR_signaling	NOTCH_signaling
FGFR2::TRIM33	EGFR_signaling	TGF_beta_Receptor_signaling
FGFR2::TSHR	EGFR_signaling	GPCR_signaling
FGFR3::FSTL3	EGFR_signaling	Activin_signaling
FGFR3::GNAQ	EGFR_signaling	GPCR_signaling
FGFR3::GNAS	EGFR_signaling	GPCR_signaling
FGFR3::GPC3	EGFR_signaling	Visual_Phototransduction
FGFR3::JAK2	EGFR_signaling	Leptin_Signaling
FGFR3::MAML2	EGFR_signaling	NOTCH_signaling
FGFR3::MEN1	EGFR_signaling	TGF_beta_Receptor_signaling
FGFR3::MEN1	EGFR_signaling	WNT_signaling
FGFR3::MYC	EGFR_signaling	NOTCH_signaling
FGFR3::MYC	EGFR_signaling	TGF_beta_Receptor_signaling
FGFR3::MYC	EGFR_signaling	WNT_signaling
FGFR3::NOTCH1	EGFR_signaling	NOTCH_signaling
FGFR3::PTCH1	EGFR_signaling	GPCR_signaling
FGFR3::RHOH	EGFR_signaling	Rho_GTPases_signaling
FGFR3::SMAD4	EGFR_signaling	Activin_signaling
FGFR3::SMAD4	EGFR_signaling	BMP_signaling
FGFR3::SMAD4	EGFR_signaling	TGF_beta_Receptor_signaling
FGFR3::SMO	EGFR_signaling	GPCR_signaling
FGFR3::SYK	EGFR_signaling	Integrin_alphaIIb_beta3_signaling
FGFR3::TP53	EGFR_signaling	NOTCH_signaling
FGFR3::TRIM33	EGFR_signaling	TGF_beta_Receptor_signaling
FGFR3::TSHR	EGFR_signaling	GPCR_signaling
FOXO1::FSTL3	EGFR_signaling	Activin_signaling
FOXO1::GNAQ	EGFR_signaling	GPCR_signaling
FOXO1::GNAS	EGFR_signaling	GPCR_signaling
FOXO1::GPC3	EGFR_signaling	Visual_Phototransduction
FOXO1::JAK2	EGFR_signaling	Leptin_Signaling
FOXO1::MAML2	EGFR_signaling	NOTCH_signaling
FOXO1::MEN1	EGFR_signaling	TGF_beta_Receptor_signaling
FOXO1::MEN1	EGFR_signaling	WNT_signaling
FOXO1::MYC	EGFR_signaling	NOTCH_signaling
FOXO1::MYC	EGFR_signaling	TGF_beta_Receptor_signaling
FOXO1::MYC	EGFR_signaling	WNT_signaling
FOXO1::NOTCH1	EGFR_signaling	NOTCH_signaling
FOXO1::PTCH1	EGFR_signaling	GPCR_signaling
FOXO1::RHOH	EGFR_signaling	Rho_GTPases_signaling
FOXO1::SMAD4	EGFR_signaling	Activin_signaling
FOXO1::SMAD4	EGFR_signaling	BMP_signaling
FOXO1::SMAD4	EGFR_signaling	TGF_beta_Receptor_signaling
FOXO1::SMO	EGFR_signaling	GPCR_signaling
FOXO1::STK11	EGFR_signaling	IGF1R_signaling
FOXO1::STK11	EGFR_signaling	Insulin_Receptor_signaling
FOXO1::SYK	EGFR_signaling	Integrin_alphaIIb_beta3_signaling
FOXO1::TP53	EGFR_signaling	NOTCH_signaling
FOXO1::TRIM33	EGFR_signaling	TGF_beta_Receptor_signaling
FOXO1::TSC1	EGFR_signaling	IGF1R_signaling
FOXO1::TSC1	EGFR_signaling	Insulin_Receptor_signaling
FOXO1::TSHR	EGFR_signaling	GPCR_signaling
FOXO3::FSTL3	EGFR_signaling	Activin_signaling
FOXO3::GNAQ	EGFR_signaling	GPCR_signaling
FOXO3::GNAS	EGFR_signaling	GPCR_signaling
FOXO3::GPC3	EGFR_signaling	Visual_Phototransduction
FOXO3::JAK2	EGFR_signaling	Leptin_Signaling
FOXO3::MAML2	EGFR_signaling	NOTCH_signaling
FOXO3::MEN1	EGFR_signaling	TGF_beta_Receptor_signaling
FOXO3::MEN1	EGFR_signaling	WNT_signaling
FOXO3::MYC	EGFR_signaling	NOTCH_signaling
FOXO3::MYC	EGFR_signaling	TGF_beta_Receptor_signaling
FOXO3::MYC	EGFR_signaling	WNT_signaling
FOXO3::NOTCH1	EGFR_signaling	NOTCH_signaling
FOXO3::PTCH1	EGFR_signaling	GPCR_signaling
FOXO3::RHOH	EGFR_signaling	Rho_GTPases_signaling
FOXO3::SMAD4	EGFR_signaling	Activin_signaling
FOXO3::SMAD4	EGFR_signaling	BMP_signaling
FOXO3::SMAD4	EGFR_signaling	TGF_beta_Receptor_signaling
FOXO3::SMO	EGFR_signaling	GPCR_signaling
FOXO3::STK11	EGFR_signaling	IGF1R_signaling
FOXO3::STK11	EGFR_signaling	Insulin_Receptor_signaling
FOXO3::SYK	EGFR_signaling	Integrin_alphaIIb_beta3_signaling
FOXO3::TP53	EGFR_signaling	NOTCH_signaling
FOXO3::TRIM33	EGFR_signaling	TGF_beta_Receptor_signaling
FOXO3::TSC1	EGFR_signaling	IGF1R_signaling
FOXO3::TSC1	EGFR_signaling	Insulin_Receptor_signaling
FOXO3::TSHR	EGFR_signaling	GPCR_signaling
FOXO4::FSTL3	EGFR_signaling	Activin_signaling
FOXO4::GNAQ	EGFR_signaling	GPCR_signaling
FOXO4::GNAS	EGFR_signaling	GPCR_signaling
FOXO4::GPC3	EGFR_signaling	Visual_Phototransduction
FOXO4::JAK2	EGFR_signaling	Leptin_Signaling
FOXO4::MAML2	EGFR_signaling	NOTCH_signaling
FOXO4::MEN1	EGFR_signaling	TGF_beta_Receptor_signaling
FOXO4::MEN1	EGFR_signaling	WNT_signaling
FOXO4::MYC	EGFR_signaling	NOTCH_signaling
FOXO4::MYC	EGFR_signaling	TGF_beta_Receptor_signaling
FOXO4::MYC	EGFR_signaling	WNT_signaling
FOXO4::NOTCH1	EGFR_signaling	NOTCH_signaling
FOXO4::PTCH1	EGFR_signaling	GPCR_signaling
FOXO4::RHOH	EGFR_signaling	Rho_GTPases_signaling
FOXO4::SMAD4	EGFR_signaling	Activin_signaling
FOXO4::SMAD4	EGFR_signaling	BMP_signaling
FOXO4::SMAD4	EGFR_signaling	TGF_beta_Receptor_signaling
FOXO4::SMO	EGFR_signaling	GPCR_signaling
FOXO4::STK11	EGFR_signaling	IGF1R_signaling
FOXO4::STK11	EGFR_signaling	Insulin_Receptor_signaling
FOXO4::SYK	EGFR_signaling	Integrin_alphaIIb_beta3_signaling
FOXO4::TP53	EGFR_signaling	NOTCH_signaling
FOXO4::TRIM33	EGFR_signaling	TGF_beta_Receptor_signaling
FOXO4::TSC1	EGFR_signaling	IGF1R_signaling
FOXO4::TSC1	EGFR_signaling	Insulin_Receptor_signaling
FOXO4::TSHR	EGFR_signaling	GPCR_signaling
HRAS::FSTL3	EGFR_signaling	Activin_signaling
KIT::FSTL3	EGFR_signaling	Activin_signaling
KRAS::FSTL3	EGFR_signaling	Activin_signaling
LCK::FSTL3	EGFR_signaling	Activin_signaling
MDM2::FSTL3	EGFR_signaling	Activin_signaling
NRAS::FSTL3	EGFR_signaling	Activin_signaling
PDGFB::FSTL3	EGFR_signaling	Activin_signaling
PDGFRA::FSTL3	EGFR_signaling	Activin_signaling
PDGFRB::FSTL3	EGFR_signaling	Activin_signaling
PIK3CA::FSTL3	EGFR_signaling	Activin_signaling
PIK3R1::FSTL3	EGFR_signaling	Activin_signaling
PRKAR1A::FSTL3	EGFR_signaling	Activin_signaling
PTEN::FSTL3	EGFR_signaling	Activin_signaling
PTPN11::FSTL3	EGFR_signaling	Activin_signaling
TSC2::FSTL3	EGFR_signaling	Activin_signaling
KIT::GNAQ	EGFR_signaling	GPCR_signaling
LCK::GNAQ	EGFR_signaling	GPCR_signaling
MDM2::GNAQ	EGFR_signaling	GPCR_signaling
PDGFB::GNAQ	EGFR_signaling	GPCR_signaling
PDGFRA::GNAQ	EGFR_signaling	GPCR_signaling
PDGFRB::GNAQ	EGFR_signaling	GPCR_signaling
PTEN::GNAQ	EGFR_signaling	GPCR_signaling
PTPN11::GNAQ	EGFR_signaling	GPCR_signaling
TSC2::GNAQ	EGFR_signaling	GPCR_signaling
KIT::GNAS	EGFR_signaling	GPCR_signaling
LCK::GNAS	EGFR_signaling	GPCR_signaling
MDM2::GNAS	EGFR_signaling	GPCR_signaling
PDGFB::GNAS	EGFR_signaling	GPCR_signaling
PDGFRA::GNAS	EGFR_signaling	GPCR_signaling
PDGFRB::GNAS	EGFR_signaling	GPCR_signaling
PTEN::GNAS	EGFR_signaling	GPCR_signaling
PTPN11::GNAS	EGFR_signaling	GPCR_signaling
TSC2::GNAS	EGFR_signaling	GPCR_signaling
HRAS::GPC3	EGFR_signaling	Visual_Phototransduction
KIT::GPC3	EGFR_signaling	Visual_Phototransduction
KRAS::GPC3	EGFR_signaling	Visual_Phototransduction
LCK::GPC3	EGFR_signaling	Visual_Phototransduction
MDM2::GPC3	EGFR_signaling	Visual_Phototransduction
NRAS::GPC3	EGFR_signaling	Visual_Phototransduction
PDGFB::GPC3	EGFR_signaling	Visual_Phototransduction
PDGFRA::GPC3	EGFR_signaling	Visual_Phototransduction
PDGFRB::GPC3	EGFR_signaling	Visual_Phototransduction
PIK3CA::GPC3	EGFR_signaling	Visual_Phototransduction
PIK3R1::GPC3	EGFR_signaling	Visual_Phototransduction
PRKAR1A::GPC3	EGFR_signaling	Visual_Phototransduction
PTEN::GPC3	EGFR_signaling	Visual_Phototransduction
PTPN11::GPC3	EGFR_signaling	Visual_Phototransduction
TSC2::GPC3	EGFR_signaling	Visual_Phototransduction
HRAS::MAML2	EGFR_signaling	NOTCH_signaling
HRAS::MEN1	EGFR_signaling	TGF_beta_Receptor_signaling
HRAS::MEN1	EGFR_signaling	WNT_signaling
HRAS::MYC	EGFR_signaling	NOTCH_signaling
HRAS::MYC	EGFR_signaling	TGF_beta_Receptor_signaling
HRAS::MYC	EGFR_signaling	WNT_signaling
HRAS::NOTCH1	EGFR_signaling	NOTCH_signaling
HRAS::RHOH	EGFR_signaling	Rho_GTPases_signaling
HRAS::SMAD4	EGFR_signaling	Activin_signaling
HRAS::SMAD4	EGFR_signaling	BMP_signaling
HRAS::SMAD4	EGFR_signaling	TGF_beta_Receptor_signaling
HRAS::SYK	EGFR_signaling	Integrin_alphaIIb_beta3_signaling
HRAS::TP53	EGFR_signaling	NOTCH_signaling
HRAS::TRIM33	EGFR_signaling	TGF_beta_Receptor_signaling
KIT::JAK2	EGFR_signaling	Leptin_Signaling
LCK::JAK2	EGFR_signaling	Leptin_Signaling
MDM2::JAK2	EGFR_signaling	Leptin_Signaling
PDGFB::JAK2	EGFR_signaling	Leptin_Signaling
PDGFRA::JAK2	EGFR_signaling	Leptin_Signaling
PDGFRB::JAK2	EGFR_signaling	Leptin_Signaling
PIK3CA::JAK2	EGFR_signaling	Leptin_Signaling
PIK3R1::JAK2	EGFR_signaling	Leptin_Signaling
PRKAR1A::JAK2	EGFR_signaling	ERBB4_signaling
PRKAR1A::JAK2	EGFR_signaling	Leptin_Signaling
PRKAR1A::JAK2	EGFR_signaling	SCF-KIT_signaling
PTEN::JAK2	EGFR_signaling	Leptin_Signaling
TSC2::JAK2	EGFR_signaling	Leptin_Signaling
KIT::MAML2	EGFR_signaling	NOTCH_signaling
KIT::MEN1	EGFR_signaling	TGF_beta_Receptor_signaling
KIT::MEN1	EGFR_signaling	WNT_signaling
KIT::MYC	EGFR_signaling	NOTCH_signaling
KIT::MYC	EGFR_signaling	TGF_beta_Receptor_signaling
KIT::MYC	EGFR_signaling	WNT_signaling
KIT::NOTCH1	EGFR_signaling	NOTCH_signaling
KIT::PTCH1	EGFR_signaling	GPCR_signaling
KIT::RHOH	EGFR_signaling	Rho_GTPases_signaling
KIT::SMAD4	EGFR_signaling	Activin_signaling
KIT::SMAD4	EGFR_signaling	BMP_signaling
KIT::SMAD4	EGFR_signaling	TGF_beta_Receptor_signaling
KIT::SMO	EGFR_signaling	GPCR_signaling
KIT::STK11	EGFR_signaling	IGF1R_signaling
KIT::STK11	EGFR_signaling	Insulin_Receptor_signaling
KIT::SYK	EGFR_signaling	Integrin_alphaIIb_beta3_signaling
KIT::TP53	EGFR_signaling	NOTCH_signaling
KIT::TRIM33	EGFR_signaling	TGF_beta_Receptor_signaling
KIT::TSC1	EGFR_signaling	IGF1R_signaling
KIT::TSC1	EGFR_signaling	Insulin_Receptor_signaling
KIT::TSHR	EGFR_signaling	GPCR_signaling
KRAS::MAML2	EGFR_signaling	NOTCH_signaling
KRAS::MEN1	EGFR_signaling	TGF_beta_Receptor_signaling
KRAS::MEN1	EGFR_signaling	WNT_signaling
KRAS::MYC	EGFR_signaling	NOTCH_signaling
KRAS::MYC	EGFR_signaling	TGF_beta_Receptor_signaling
KRAS::MYC	EGFR_signaling	WNT_signaling
KRAS::NOTCH1	EGFR_signaling	NOTCH_signaling
KRAS::RHOH	EGFR_signaling	Rho_GTPases_signaling
KRAS::SMAD4	EGFR_signaling	Activin_signaling
KRAS::SMAD4	EGFR_signaling	BMP_signaling
KRAS::SMAD4	EGFR_signaling	TGF_beta_Receptor_signaling
KRAS::SYK	EGFR_signaling	Integrin_alphaIIb_beta3_signaling
KRAS::TP53	EGFR_signaling	NOTCH_signaling
KRAS::TRIM33	EGFR_signaling	TGF_beta_Receptor_signaling
LCK::MAML2	EGFR_signaling	NOTCH_signaling
LCK::MEN1	EGFR_signaling	TGF_beta_Receptor_signaling
LCK::MEN1	EGFR_signaling	WNT_signaling
LCK::MYC	EGFR_signaling	NOTCH_signaling
LCK::MYC	EGFR_signaling	TGF_beta_Receptor_signaling
LCK::MYC	EGFR_signaling	WNT_signaling
LCK::NOTCH1	EGFR_signaling	NOTCH_signaling
LCK::PTCH1	EGFR_signaling	GPCR_signaling
LCK::RHOH	EGFR_signaling	Rho_GTPases_signaling
LCK::SMAD4	EGFR_signaling	Activin_signaling
LCK::SMAD4	EGFR_signaling	BMP_signaling
LCK::SMAD4	EGFR_signaling	TGF_beta_Receptor_signaling
LCK::SMO	EGFR_signaling	GPCR_signaling
LCK::STK11	EGFR_signaling	IGF1R_signaling
LCK::STK11	EGFR_signaling	Insulin_Receptor_signaling
LCK::SYK	EGFR_signaling	Integrin_alphaIIb_beta3_signaling
LCK::TP53	EGFR_signaling	NOTCH_signaling
LCK::TRIM33	EGFR_signaling	TGF_beta_Receptor_signaling
LCK::TSC1	EGFR_signaling	IGF1R_signaling
LCK::TSC1	EGFR_signaling	Insulin_Receptor_signaling
LCK::TSHR	EGFR_signaling	GPCR_signaling
MDM2::MAML2	EGFR_signaling	NOTCH_signaling
NRAS::MAML2	EGFR_signaling	NOTCH_signaling
PDGFB::MAML2	EGFR_signaling	NOTCH_signaling
PDGFRA::MAML2	EGFR_signaling	NOTCH_signaling
PDGFRB::MAML2	EGFR_signaling	NOTCH_signaling
PIK3CA::MAML2	EGFR_signaling	NOTCH_signaling
PIK3R1::MAML2	EGFR_signaling	NOTCH_signaling
PRKAR1A::MAML2	EGFR_signaling	NOTCH_signaling
PTEN::MAML2	EGFR_signaling	NOTCH_signaling
PTPN11::MAML2	EGFR_signaling	NOTCH_signaling
TSC2::MAML2	EGFR_signaling	NOTCH_signaling
MDM2::MEN1	EGFR_signaling	TGF_beta_Receptor_signaling
MDM2::MEN1	EGFR_signaling	WNT_signaling
MDM2::MYC	EGFR_signaling	NOTCH_signaling
MDM2::MYC	EGFR_signaling	TGF_beta_Receptor_signaling
MDM2::MYC	EGFR_signaling	WNT_signaling
MDM2::NOTCH1	EGFR_signaling	NOTCH_signaling
MDM2::PTCH1	EGFR_signaling	GPCR_signaling
MDM2::RHOH	EGFR_signaling	Rho_GTPases_signaling
MDM2::SMAD4	EGFR_signaling	Activin_signaling
MDM2::SMAD4	EGFR_signaling	BMP_signaling
MDM2::SMAD4	EGFR_signaling	TGF_beta_Receptor_signaling
MDM2::SMO	EGFR_signaling	GPCR_signaling
MDM2::STK11	EGFR_signaling	IGF1R_signaling
MDM2::STK11	EGFR_signaling	Insulin_Receptor_signaling
MDM2::SYK	EGFR_signaling	Integrin_alphaIIb_beta3_signaling
MDM2::TP53	EGFR_signaling	NOTCH_signaling
MDM2::TRIM33	EGFR_signaling	TGF_beta_Receptor_signaling
MDM2::TSC1	EGFR_signaling	IGF1R_signaling
MDM2::TSC1	EGFR_signaling	Insulin_Receptor_signaling
MDM2::TSHR	EGFR_signaling	GPCR_signaling
NRAS::MEN1	EGFR_signaling	TGF_beta_Receptor_signaling
NRAS::MEN1	EGFR_signaling	WNT_signaling
PDGFB::MEN1	EGFR_signaling	TGF_beta_Receptor_signaling
PDGFB::MEN1	EGFR_signaling	WNT_signaling
PDGFRA::MEN1	EGFR_signaling	TGF_beta_Receptor_signaling
PDGFRA::MEN1	EGFR_signaling	WNT_signaling
PDGFRB::MEN1	EGFR_signaling	TGF_beta_Receptor_signaling
PDGFRB::MEN1	EGFR_signaling	WNT_signaling
PIK3CA::MEN1	EGFR_signaling	TGF_beta_Receptor_signaling
PIK3CA::MEN1	EGFR_signaling	WNT_signaling
PIK3R1::MEN1	EGFR_signaling	TGF_beta_Receptor_signaling
PIK3R1::MEN1	EGFR_signaling	WNT_signaling
PRKAR1A::MEN1	EGFR_signaling	TGF_beta_Receptor_signaling
PRKAR1A::MEN1	EGFR_signaling	WNT_signaling
PTEN::MEN1	EGFR_signaling	TGF_beta_Receptor_signaling
PTEN::MEN1	EGFR_signaling	WNT_signaling
PTPN11::MEN1	EGFR_signaling	TGF_beta_Receptor_signaling
PTPN11::MEN1	EGFR_signaling	WNT_signaling
TSC2::MEN1	EGFR_signaling	TGF_beta_Receptor_signaling
TSC2::MEN1	EGFR_signaling	WNT_signaling
NRAS::MYC	EGFR_signaling	NOTCH_signaling
NRAS::MYC	EGFR_signaling	TGF_beta_Receptor_signaling
NRAS::MYC	EGFR_signaling	WNT_signaling
PDGFB::MYC	EGFR_signaling	NOTCH_signaling
PDGFB::MYC	EGFR_signaling	TGF_beta_Receptor_signaling
PDGFB::MYC	EGFR_signaling	WNT_signaling
PDGFRA::MYC	EGFR_signaling	NOTCH_signaling
PDGFRA::MYC	EGFR_signaling	TGF_beta_Receptor_signaling
PDGFRA::MYC	EGFR_signaling	WNT_signaling
PDGFRB::MYC	EGFR_signaling	NOTCH_signaling
PDGFRB::MYC	EGFR_signaling	TGF_beta_Receptor_signaling
PDGFRB::MYC	EGFR_signaling	WNT_signaling
PIK3CA::MYC	EGFR_signaling	NOTCH_signaling
PIK3CA::MYC	EGFR_signaling	TGF_beta_Receptor_signaling
PIK3CA::MYC	EGFR_signaling	WNT_signaling
PIK3R1::MYC	EGFR_signaling	NOTCH_signaling
PIK3R1::MYC	EGFR_signaling	TGF_beta_Receptor_signaling
PIK3R1::MYC	EGFR_signaling	WNT_signaling
PRKAR1A::MYC	EGFR_signaling	NOTCH_signaling
PRKAR1A::MYC	EGFR_signaling	TGF_beta_Receptor_signaling
PRKAR1A::MYC	EGFR_signaling	WNT_signaling
PTEN::MYC	EGFR_signaling	NOTCH_signaling
PTEN::MYC	EGFR_signaling	TGF_beta_Receptor_signaling
PTEN::MYC	EGFR_signaling	WNT_signaling
PTPN11::MYC	EGFR_signaling	NOTCH_signaling
PTPN11::MYC	EGFR_signaling	TGF_beta_Receptor_signaling
PTPN11::MYC	EGFR_signaling	WNT_signaling
TSC2::MYC	EGFR_signaling	NOTCH_signaling
TSC2::MYC	EGFR_signaling	TGF_beta_Receptor_signaling
TSC2::MYC	EGFR_signaling	WNT_signaling
NRAS::NOTCH1	EGFR_signaling	NOTCH_signaling
PDGFB::NOTCH1	EGFR_signaling	NOTCH_signaling
PDGFRA::NOTCH1	EGFR_signaling	NOTCH_signaling
PDGFRB::NOTCH1	EGFR_signaling	NOTCH_signaling
PIK3CA::NOTCH1	EGFR_signaling	NOTCH_signaling
PIK3R1::NOTCH1	EGFR_signaling	NOTCH_signaling
PRKAR1A::NOTCH1	EGFR_signaling	NOTCH_signaling
PTEN::NOTCH1	EGFR_signaling	NOTCH_signaling
PTPN11::NOTCH1	EGFR_signaling	NOTCH_signaling
TSC2::NOTCH1	EGFR_signaling	NOTCH_signaling
NRAS::RHOH	EGFR_signaling	Rho_GTPases_signaling
NRAS::SMAD4	EGFR_signaling	Activin_signaling
NRAS::SMAD4	EGFR_signaling	BMP_signaling
NRAS::SMAD4	EGFR_signaling	TGF_beta_Receptor_signaling
NRAS::SYK	EGFR_signaling	Integrin_alphaIIb_beta3_signaling
NRAS::TP53	EGFR_signaling	NOTCH_signaling
NRAS::TRIM33	EGFR_signaling	TGF_beta_Receptor_signaling
PDGFB::PTCH1	EGFR_signaling	GPCR_signaling
PDGFB::RHOH	EGFR_signaling	Rho_GTPases_signaling
PDGFB::SMAD4	EGFR_signaling	Activin_signaling
PDGFB::SMAD4	EGFR_signaling	BMP_signaling
PDGFB::SMAD4	EGFR_signaling	TGF_beta_Receptor_signaling
PDGFB::SMO	EGFR_signaling	GPCR_signaling
PDGFB::STK11	EGFR_signaling	IGF1R_signaling
PDGFB::STK11	EGFR_signaling	Insulin_Receptor_signaling
PDGFB::SYK	EGFR_signaling	Integrin_alphaIIb_beta3_signaling
PDGFB::TP53	EGFR_signaling	NOTCH_signaling
PDGFB::TRIM33	EGFR_signaling	TGF_beta_Receptor_signaling
PDGFB::TSC1	EGFR_signaling	IGF1R_signaling
PDGFB::TSC1	EGFR_signaling	Insulin_Receptor_signaling
PDGFB::TSHR	EGFR_signaling	GPCR_signaling
PDGFRA::PTCH1	EGFR_signaling	GPCR_signaling
PDGFRA::RHOH	EGFR_signaling	Rho_GTPases_signaling
PDGFRA::SMAD4	EGFR_signaling	Activin_signaling
PDGFRA::SMAD4	EGFR_signaling	BMP_signaling
PDGFRA::SMAD4	EGFR_signaling	TGF_beta_Receptor_signaling
PDGFRA::SMO	EGFR_signaling	GPCR_signaling
PDGFRA::STK11	EGFR_signaling	IGF1R_signaling
PDGFRA::STK11	EGFR_signaling	Insulin_Receptor_signaling
PDGFRA::SYK	EGFR_signaling	Integrin_alphaIIb_beta3_signaling
PDGFRA::TP53	EGFR_signaling	NOTCH_signaling
PDGFRA::TRIM33	EGFR_signaling	TGF_beta_Receptor_signaling
PDGFRA::TSC1	EGFR_signaling	IGF1R_signaling
PDGFRA::TSC1	EGFR_signaling	Insulin_Receptor_signaling
PDGFRA::TSHR	EGFR_signaling	GPCR_signaling
PDGFRB::PTCH1	EGFR_signaling	GPCR_signaling
PDGFRB::RHOH	EGFR_signaling	Rho_GTPases_signaling
PDGFRB::SMAD4	EGFR_signaling	Activin_signaling
PDGFRB::SMAD4	EGFR_signaling	BMP_signaling
PDGFRB::SMAD4	EGFR_signaling	TGF_beta_Receptor_signaling
PDGFRB::SMO	EGFR_signaling	GPCR_signaling
PDGFRB::STK11	EGFR_signaling	IGF1R_signaling
PDGFRB::STK11	EGFR_signaling	Insulin_Receptor_signaling
PDGFRB::SYK	EGFR_signaling	Integrin_alphaIIb_beta3_signaling
PDGFRB::TP53	EGFR_signaling	NOTCH_signaling
PDGFRB::TRIM33	EGFR_signaling	TGF_beta_Receptor_signaling
PDGFRB::TSC1	EGFR_signaling	IGF1R_signaling
PDGFRB::TSC1	EGFR_signaling	Insulin_Receptor_signaling
PDGFRB::TSHR	EGFR_signaling	GPCR_signaling
PIK3CA::RHOH	EGFR_signaling	Rho_GTPases_signaling
PIK3CA::SMAD4	EGFR_signaling	Activin_signaling
PIK3CA::SMAD4	EGFR_signaling	BMP_signaling
PIK3CA::SMAD4	EGFR_signaling	TGF_beta_Receptor_signaling
PIK3CA::SYK	EGFR_signaling	Integrin_alphaIIb_beta3_signaling
PIK3CA::TP53	EGFR_signaling	NOTCH_signaling
PIK3CA::TRIM33	EGFR_signaling	TGF_beta_Receptor_signaling
PIK3R1::RHOH	EGFR_signaling	Rho_GTPases_signaling
PIK3R1::SMAD4	EGFR_signaling	Activin_signaling
PIK3R1::SMAD4	EGFR_signaling	BMP_signaling
PIK3R1::SMAD4	EGFR_signaling	TGF_beta_Receptor_signaling
PIK3R1::SYK	EGFR_signaling	Integrin_alphaIIb_beta3_signaling
PIK3R1::TP53	EGFR_signaling	NOTCH_signaling
PIK3R1::TRIM33	EGFR_signaling	TGF_beta_Receptor_signaling
PRKAR1A::RHOH	EGFR_signaling	Rho_GTPases_signaling
PRKAR1A::SMAD4	EGFR_signaling	Activin_signaling
PRKAR1A::SMAD4	EGFR_signaling	BMP_signaling
PRKAR1A::SMAD4	EGFR_signaling	TGF_beta_Receptor_signaling
PRKAR1A::SOCS1	EGFR_signaling	SCF-KIT_signaling
PRKAR1A::STK11	EGFR_signaling	IGF1R_signaling
PRKAR1A::STK11	EGFR_signaling	Insulin_Receptor_signaling
PRKAR1A::SYK	EGFR_signaling	Integrin_alphaIIb_beta3_signaling
PRKAR1A::TP53	EGFR_signaling	NOTCH_signaling
PRKAR1A::TRIM33	EGFR_signaling	TGF_beta_Receptor_signaling
PRKAR1A::TSC1	EGFR_signaling	IGF1R_signaling
PRKAR1A::TSC1	EGFR_signaling	Insulin_Receptor_signaling
PTEN::PTCH1	EGFR_signaling	GPCR_signaling
PTPN11::PTCH1	EGFR_signaling	GPCR_signaling
TSC2::PTCH1	EGFR_signaling	GPCR_signaling
PTEN::RHOH	EGFR_signaling	Rho_GTPases_signaling
PTEN::SMAD4	EGFR_signaling	Activin_signaling
PTEN::SMAD4	EGFR_signaling	BMP_signaling
PTEN::SMAD4	EGFR_signaling	TGF_beta_Receptor_signaling
PTEN::SMO	EGFR_signaling	GPCR_signaling
PTEN::STK11	EGFR_signaling	IGF1R_signaling
PTEN::STK11	EGFR_signaling	Insulin_Receptor_signaling
PTEN::SYK	EGFR_signaling	Integrin_alphaIIb_beta3_signaling
PTEN::TP53	EGFR_signaling	NOTCH_signaling
PTEN::TRIM33	EGFR_signaling	TGF_beta_Receptor_signaling
PTEN::TSC1	EGFR_signaling	IGF1R_signaling
PTEN::TSC1	EGFR_signaling	Insulin_Receptor_signaling
PTEN::TSHR	EGFR_signaling	GPCR_signaling
PTPN11::RHOH	EGFR_signaling	Rho_GTPases_signaling
PTPN11::SMAD4	EGFR_signaling	Activin_signaling
PTPN11::SMAD4	EGFR_signaling	BMP_signaling
PTPN11::SMAD4	EGFR_signaling	TGF_beta_Receptor_signaling
PTPN11::SMO	EGFR_signaling	GPCR_signaling
PTPN11::SYK	EGFR_signaling	Integrin_alphaIIb_beta3_signaling
PTPN11::TP53	EGFR_signaling	NOTCH_signaling
PTPN11::TRIM33	EGFR_signaling	TGF_beta_Receptor_signaling
PTPN11::TSHR	EGFR_signaling	GPCR_signaling
TSC2::RHOH	EGFR_signaling	Rho_GTPases_signaling
TSC2::SMAD4	EGFR_signaling	Activin_signaling
TSC2::SMAD4	EGFR_signaling	BMP_signaling
TSC2::SMAD4	EGFR_signaling	TGF_beta_Receptor_signaling
TSC2::SMO	EGFR_signaling	GPCR_signaling
TSC2::SYK	EGFR_signaling	Integrin_alphaIIb_beta3_signaling
TSC2::TP53	EGFR_signaling	NOTCH_signaling
TSC2::TRIM33	EGFR_signaling	TGF_beta_Receptor_signaling
TSC2::TSHR	EGFR_signaling	GPCR_signaling
