# Supplementary material for: Prediction of signaling cross-talks contributing to acquired drug resistance in breast cancer cells by Bayesian statistical modeling
Source: BMC Syst Biol. 2015 Jan 20;9:2. doi: 10.1186/s12918-014-0135-x (PMC4307189; doi:10.1186/s12918-014-0135-x)
Supplement: Additional file 4 — Table S3. All 2,179 (1,050 distinct) cross-talks found between ErbB and other 34 signaling pathways from KEGG database. [file 12918_2014_135_MOESM4_ESM.xlsx]

## Sheet: Table_S3
GS_pair	Pathway_a	Pathway_b
ABL1::ACSL6	KEGG_ERBB_SIGNALING	KEGG_PPAR_SIGNALING_PATHWAY
ABL1::ACSL6	KEGG_ERBB_SIGNALING	KEGG_ADIPOCYTOKINE_SIGNALING_PATHWAY
ABL1::APC	KEGG_ERBB_SIGNALING	KEGG_WNT_SIGNALING
ABL1::APC	KEGG_ERBB_SIGNALING	KEGG_HIPPO_SIGNALING
ABL1::ARNT	KEGG_ERBB_SIGNALING	KEGG_HIF1_SIGNALING
ABL1::ATM	KEGG_ERBB_SIGNALING	KEGG_P53_SIGNALING_PATHWAY
ABL1::ATM	KEGG_ERBB_SIGNALING	KEGG_NF_KAPPA_B_SIGNALING
ABL1::ATM	KEGG_ERBB_SIGNALING	KEGG_FOXO_SIGNALING
ABL1::BCL10	KEGG_ERBB_SIGNALING	KEGG_T_CELL_RECEPTOR_SIGNALING_PATHWAY
ABL1::BCL10	KEGG_ERBB_SIGNALING	KEGG_B_CELL_RECEPTOR_SIGNALING_PATHWAY
ABL1::BCL10	KEGG_ERBB_SIGNALING	KEGG_NF_KAPPA_B_SIGNALING
ABL1::BCL2	KEGG_ERBB_SIGNALING	KEGG_NF_KAPPA_B_SIGNALING
ABL1::BCL2	KEGG_ERBB_SIGNALING	KEGG_HIF1_SIGNALING
ABL1::BCL2	KEGG_ERBB_SIGNALING	KEGG_PI3K_AKT_SIGNALING
ABL1::BCL3	KEGG_ERBB_SIGNALING	KEGG_TNF_SIGNALING
ABL1::BCL6	KEGG_ERBB_SIGNALING	KEGG_FOXO_SIGNALING
ABL1::BIRC3	KEGG_ERBB_SIGNALING	KEGG_NOD_LIKE_RECEPTOR_SIGNALING_PATHWAY
ABL1::BIRC3	KEGG_ERBB_SIGNALING	KEGG_NF_KAPPA_B_SIGNALING
ABL1::BIRC3	KEGG_ERBB_SIGNALING	KEGG_TNF_SIGNALING
ABL1::BMPR1A	KEGG_ERBB_SIGNALING	KEGG_TGF_BETA_SIGNALING
ABL1::BMPR1A	KEGG_ERBB_SIGNALING	KEGG_HIPPO_SIGNALING
ABL1::BRCA1	KEGG_ERBB_SIGNALING	KEGG_PI3K_AKT_SIGNALING
ABL1::CARD11	KEGG_ERBB_SIGNALING	KEGG_T_CELL_RECEPTOR_SIGNALING_PATHWAY
ABL1::CARD11	KEGG_ERBB_SIGNALING	KEGG_B_CELL_RECEPTOR_SIGNALING_PATHWAY
ABL1::CARD11	KEGG_ERBB_SIGNALING	KEGG_NF_KAPPA_B_SIGNALING
ABL1::CCND1	KEGG_ERBB_SIGNALING	KEGG_P53_SIGNALING_PATHWAY
ABL1::CCND1	KEGG_ERBB_SIGNALING	KEGG_WNT_SIGNALING
ABL1::CCND1	KEGG_ERBB_SIGNALING	KEGG_HIPPO_SIGNALING
ABL1::CCND1	KEGG_ERBB_SIGNALING	KEGG_JAK_STAT_SIGNALING
ABL1::CCND1	KEGG_ERBB_SIGNALING	KEGG_FOXO_SIGNALING
ABL1::CCND1	KEGG_ERBB_SIGNALING	KEGG_PI3K_AKT_SIGNALING
ABL1::CCND1	KEGG_ERBB_SIGNALING	KEGG_AMPK_SIGNALING
ABL1::CCND2	KEGG_ERBB_SIGNALING	KEGG_P53_SIGNALING_PATHWAY
ABL1::CCND2	KEGG_ERBB_SIGNALING	KEGG_WNT_SIGNALING
ABL1::CCND2	KEGG_ERBB_SIGNALING	KEGG_HIPPO_SIGNALING
ABL1::CCND2	KEGG_ERBB_SIGNALING	KEGG_JAK_STAT_SIGNALING
ABL1::CCND2	KEGG_ERBB_SIGNALING	KEGG_FOXO_SIGNALING
ABL1::CCND2	KEGG_ERBB_SIGNALING	KEGG_PI3K_AKT_SIGNALING
ABL1::CCND3	KEGG_ERBB_SIGNALING	KEGG_P53_SIGNALING_PATHWAY
ABL1::CCND3	KEGG_ERBB_SIGNALING	KEGG_WNT_SIGNALING
ABL1::CCND3	KEGG_ERBB_SIGNALING	KEGG_HIPPO_SIGNALING
ABL1::CCND3	KEGG_ERBB_SIGNALING	KEGG_JAK_STAT_SIGNALING
ABL1::CCND3	KEGG_ERBB_SIGNALING	KEGG_PI3K_AKT_SIGNALING
ABL1::CDH1	KEGG_ERBB_SIGNALING	KEGG_RAP1_SIGNALING
ABL1::CDH1	KEGG_ERBB_SIGNALING	KEGG_HIPPO_SIGNALING
ABL1::CDK4	KEGG_ERBB_SIGNALING	KEGG_P53_SIGNALING_PATHWAY
ABL1::CDK4	KEGG_ERBB_SIGNALING	KEGG_T_CELL_RECEPTOR_SIGNALING_PATHWAY
ABL1::CDK4	KEGG_ERBB_SIGNALING	KEGG_PI3K_AKT_SIGNALING
ABL1::CDK6	KEGG_ERBB_SIGNALING	KEGG_P53_SIGNALING_PATHWAY
ABL1::CDK6	KEGG_ERBB_SIGNALING	KEGG_PI3K_AKT_SIGNALING
ABL1::CDKN2A	KEGG_ERBB_SIGNALING	KEGG_P53_SIGNALING_PATHWAY
ABL1::CHEK2	KEGG_ERBB_SIGNALING	KEGG_P53_SIGNALING_PATHWAY
ABL1::COL1A1	KEGG_ERBB_SIGNALING	KEGG_PI3K_AKT_SIGNALING
ABL1::CREB1	KEGG_ERBB_SIGNALING	KEGG_TNF_SIGNALING
ABL1::CREB1	KEGG_ERBB_SIGNALING	KEGG_CAMP_SIGNALING
ABL1::CREB1	KEGG_ERBB_SIGNALING	KEGG_CGMP_PKG_SIGNALING
ABL1::CREB1	KEGG_ERBB_SIGNALING	KEGG_PI3K_AKT_SIGNALING
ABL1::CREB1	KEGG_ERBB_SIGNALING	KEGG_AMPK_SIGNALING
ABL1::CREB3L2	KEGG_ERBB_SIGNALING	KEGG_TNF_SIGNALING
ABL1::CREB3L2	KEGG_ERBB_SIGNALING	KEGG_CAMP_SIGNALING
ABL1::CREB3L2	KEGG_ERBB_SIGNALING	KEGG_CGMP_PKG_SIGNALING
ABL1::CREB3L2	KEGG_ERBB_SIGNALING	KEGG_PI3K_AKT_SIGNALING
ABL1::CREB3L2	KEGG_ERBB_SIGNALING	KEGG_AMPK_SIGNALING
ABL1::CREBBP	KEGG_ERBB_SIGNALING	KEGG_WNT_SIGNALING
ABL1::CREBBP	KEGG_ERBB_SIGNALING	KEGG_NOTCH_SIGNALING
ABL1::CREBBP	KEGG_ERBB_SIGNALING	KEGG_TGF_BETA_SIGNALING
ABL1::CREBBP	KEGG_ERBB_SIGNALING	KEGG_JAK_STAT_SIGNALING
ABL1::CREBBP	KEGG_ERBB_SIGNALING	KEGG_HIF1_SIGNALING
ABL1::CREBBP	KEGG_ERBB_SIGNALING	KEGG_FOXO_SIGNALING
ABL1::CREBBP	KEGG_ERBB_SIGNALING	KEGG_CAMP_SIGNALING
ABL1::CTNNB1	KEGG_ERBB_SIGNALING	KEGG_RAP1_SIGNALING
ABL1::CTNNB1	KEGG_ERBB_SIGNALING	KEGG_WNT_SIGNALING
ABL1::CTNNB1	KEGG_ERBB_SIGNALING	KEGG_HIPPO_SIGNALING
ABL1::CYLD	KEGG_ERBB_SIGNALING	KEGG_RIG_I_LIKE_RECEPTOR_SIGNALING_PATHWAY
ABL1::DDB2	KEGG_ERBB_SIGNALING	KEGG_P53_SIGNALING_PATHWAY
ABL1::DDIT3	KEGG_ERBB_SIGNALING	KEGG_MAPK_SIGNALING
ABL1::EP300	KEGG_ERBB_SIGNALING	KEGG_WNT_SIGNALING
ABL1::EP300	KEGG_ERBB_SIGNALING	KEGG_NOTCH_SIGNALING
ABL1::EP300	KEGG_ERBB_SIGNALING	KEGG_TGF_BETA_SIGNALING
ABL1::EP300	KEGG_ERBB_SIGNALING	KEGG_JAK_STAT_SIGNALING
ABL1::EP300	KEGG_ERBB_SIGNALING	KEGG_HIF1_SIGNALING
ABL1::EP300	KEGG_ERBB_SIGNALING	KEGG_FOXO_SIGNALING
ABL1::EP300	KEGG_ERBB_SIGNALING	KEGG_CAMP_SIGNALING
ABL1::ERC1	KEGG_ERBB_SIGNALING	KEGG_NF_KAPPA_B_SIGNALING
ABL1::FAS	KEGG_ERBB_SIGNALING	KEGG_P53_SIGNALING_PATHWAY
ABL1::FAS	KEGG_ERBB_SIGNALING	KEGG_MAPK_SIGNALING
ABL1::FAS	KEGG_ERBB_SIGNALING	KEGG_TNF_SIGNALING
ABL1::FCGR2B	KEGG_ERBB_SIGNALING	KEGG_B_CELL_RECEPTOR_SIGNALING_PATHWAY
ABL1::FGFR1	KEGG_ERBB_SIGNALING	KEGG_RAP1_SIGNALING
ABL1::FGFR1	KEGG_ERBB_SIGNALING	KEGG_MAPK_SIGNALING
ABL1::FGFR1	KEGG_ERBB_SIGNALING	KEGG_PI3K_AKT_SIGNALING
ABL1::FGFR2	KEGG_ERBB_SIGNALING	KEGG_RAP1_SIGNALING
ABL1::FGFR2	KEGG_ERBB_SIGNALING	KEGG_MAPK_SIGNALING
ABL1::FGFR2	KEGG_ERBB_SIGNALING	KEGG_PI3K_AKT_SIGNALING
ABL1::FGFR3	KEGG_ERBB_SIGNALING	KEGG_RAP1_SIGNALING
ABL1::FGFR3	KEGG_ERBB_SIGNALING	KEGG_MAPK_SIGNALING
ABL1::FGFR3	KEGG_ERBB_SIGNALING	KEGG_PI3K_AKT_SIGNALING
ABL1::FOXO1	KEGG_ERBB_SIGNALING	KEGG_INSULIN_SIGNALING_PATHWAY
ABL1::FOXO1	KEGG_ERBB_SIGNALING	KEGG_FOXO_SIGNALING
ABL1::FOXO1	KEGG_ERBB_SIGNALING	KEGG_AMPK_SIGNALING
ABL1::FOXO3	KEGG_ERBB_SIGNALING	KEGG_CHEMOKINE_SIGNALING_PATHWAY
ABL1::FOXO3	KEGG_ERBB_SIGNALING	KEGG_FOXO_SIGNALING
ABL1::FOXO3	KEGG_ERBB_SIGNALING	KEGG_PI3K_AKT_SIGNALING
ABL1::FOXO3	KEGG_ERBB_SIGNALING	KEGG_AMPK_SIGNALING
ABL1::FOXO4	KEGG_ERBB_SIGNALING	KEGG_FOXO_SIGNALING
ABL1::GNAQ	KEGG_ERBB_SIGNALING	KEGG_GNRH_SIGNALING_PATHWAY
ABL1::GNAQ	KEGG_ERBB_SIGNALING	KEGG_RAP1_SIGNALING
ABL1::GNAQ	KEGG_ERBB_SIGNALING	KEGG_CALCIUM_SIGNALING
ABL1::GNAQ	KEGG_ERBB_SIGNALING	KEGG_CGMP_PKG_SIGNALING
ABL1::GNAS	KEGG_ERBB_SIGNALING	KEGG_GNRH_SIGNALING_PATHWAY
ABL1::GNAS	KEGG_ERBB_SIGNALING	KEGG_RAP1_SIGNALING
ABL1::GNAS	KEGG_ERBB_SIGNALING	KEGG_CALCIUM_SIGNALING
ABL1::GNAS	KEGG_ERBB_SIGNALING	KEGG_CAMP_SIGNALING
ABL1::HSP90AA1	KEGG_ERBB_SIGNALING	KEGG_NOD_LIKE_RECEPTOR_SIGNALING_PATHWAY
ABL1::HSP90AA1	KEGG_ERBB_SIGNALING	KEGG_PI3K_AKT_SIGNALING
ABL1::HSP90AB1	KEGG_ERBB_SIGNALING	KEGG_NOD_LIKE_RECEPTOR_SIGNALING_PATHWAY
ABL1::HSP90AB1	KEGG_ERBB_SIGNALING	KEGG_PI3K_AKT_SIGNALING
ABL1::IL2	KEGG_ERBB_SIGNALING	KEGG_T_CELL_RECEPTOR_SIGNALING_PATHWAY
ABL1::IL2	KEGG_ERBB_SIGNALING	KEGG_JAK_STAT_SIGNALING
ABL1::IL2	KEGG_ERBB_SIGNALING	KEGG_PI3K_AKT_SIGNALING
ABL1::IL21R	KEGG_ERBB_SIGNALING	KEGG_JAK_STAT_SIGNALING
ABL1::IL6ST	KEGG_ERBB_SIGNALING	KEGG_JAK_STAT_SIGNALING
ABL1::ITK	KEGG_ERBB_SIGNALING	KEGG_CHEMOKINE_SIGNALING_PATHWAY
ABL1::ITK	KEGG_ERBB_SIGNALING	KEGG_T_CELL_RECEPTOR_SIGNALING_PATHWAY
ABL1::JAK2	KEGG_ERBB_SIGNALING	KEGG_CHEMOKINE_SIGNALING_PATHWAY
ABL1::JAK2	KEGG_ERBB_SIGNALING	KEGG_ADIPOCYTOKINE_SIGNALING_PATHWAY
ABL1::JAK2	KEGG_ERBB_SIGNALING	KEGG_JAK_STAT_SIGNALING
ABL1::JAK2	KEGG_ERBB_SIGNALING	KEGG_PI3K_AKT_SIGNALING
ABL1::JAK3	KEGG_ERBB_SIGNALING	KEGG_CHEMOKINE_SIGNALING_PATHWAY
ABL1::JAK3	KEGG_ERBB_SIGNALING	KEGG_JAK_STAT_SIGNALING
ABL1::JAK3	KEGG_ERBB_SIGNALING	KEGG_PI3K_AKT_SIGNALING
ABL1::KIT	KEGG_ERBB_SIGNALING	KEGG_RAP1_SIGNALING
ABL1::KIT	KEGG_ERBB_SIGNALING	KEGG_PI3K_AKT_SIGNALING
ABL1::LCK	KEGG_ERBB_SIGNALING	KEGG_T_CELL_RECEPTOR_SIGNALING_PATHWAY
ABL1::LCK	KEGG_ERBB_SIGNALING	KEGG_NF_KAPPA_B_SIGNALING
ABL1::LIFR	KEGG_ERBB_SIGNALING	KEGG_JAK_STAT_SIGNALING
ABL1::MALT1	KEGG_ERBB_SIGNALING	KEGG_T_CELL_RECEPTOR_SIGNALING_PATHWAY
ABL1::MALT1	KEGG_ERBB_SIGNALING	KEGG_B_CELL_RECEPTOR_SIGNALING_PATHWAY
ABL1::MALT1	KEGG_ERBB_SIGNALING	KEGG_NF_KAPPA_B_SIGNALING
ABL1::MAML2	KEGG_ERBB_SIGNALING	KEGG_NOTCH_SIGNALING
ABL1::MDM2	KEGG_ERBB_SIGNALING	KEGG_P53_SIGNALING_PATHWAY
ABL1::MDM2	KEGG_ERBB_SIGNALING	KEGG_FOXO_SIGNALING
ABL1::MDM2	KEGG_ERBB_SIGNALING	KEGG_PI3K_AKT_SIGNALING
ABL1::MET	KEGG_ERBB_SIGNALING	KEGG_RAP1_SIGNALING
ABL1::MET	KEGG_ERBB_SIGNALING	KEGG_PI3K_AKT_SIGNALING
ABL1::MLLT4	KEGG_ERBB_SIGNALING	KEGG_RAP1_SIGNALING
ABL1::MLLT4	KEGG_ERBB_SIGNALING	KEGG_CAMP_SIGNALING
ABL1::MPL	KEGG_ERBB_SIGNALING	KEGG_JAK_STAT_SIGNALING
ABL1::MTCP1	KEGG_ERBB_SIGNALING	KEGG_PI3K_AKT_SIGNALING
ABL1::NF1	KEGG_ERBB_SIGNALING	KEGG_MAPK_SIGNALING
ABL1::NF2	KEGG_ERBB_SIGNALING	KEGG_HIPPO_SIGNALING
ABL1::NFKB2	KEGG_ERBB_SIGNALING	KEGG_MAPK_SIGNALING
ABL1::NFKB2	KEGG_ERBB_SIGNALING	KEGG_NF_KAPPA_B_SIGNALING
ABL1::NOTCH1	KEGG_ERBB_SIGNALING	KEGG_NOTCH_SIGNALING
ABL1::NTRK1	KEGG_ERBB_SIGNALING	KEGG_MAPK_SIGNALING
ABL1::PDGFB	KEGG_ERBB_SIGNALING	KEGG_RAP1_SIGNALING
ABL1::PDGFB	KEGG_ERBB_SIGNALING	KEGG_MAPK_SIGNALING
ABL1::PDGFB	KEGG_ERBB_SIGNALING	KEGG_PI3K_AKT_SIGNALING
ABL1::PDGFRA	KEGG_ERBB_SIGNALING	KEGG_RAP1_SIGNALING
ABL1::PDGFRA	KEGG_ERBB_SIGNALING	KEGG_MAPK_SIGNALING
ABL1::PDGFRA	KEGG_ERBB_SIGNALING	KEGG_CALCIUM_SIGNALING
ABL1::PDGFRA	KEGG_ERBB_SIGNALING	KEGG_PI3K_AKT_SIGNALING
ABL1::PDGFRB	KEGG_ERBB_SIGNALING	KEGG_RAP1_SIGNALING
ABL1::PDGFRB	KEGG_ERBB_SIGNALING	KEGG_MAPK_SIGNALING
ABL1::PDGFRB	KEGG_ERBB_SIGNALING	KEGG_CALCIUM_SIGNALING
ABL1::PDGFRB	KEGG_ERBB_SIGNALING	KEGG_PI3K_AKT_SIGNALING
ABL1::PIM1	KEGG_ERBB_SIGNALING	KEGG_JAK_STAT_SIGNALING
ABL1::PPARG	KEGG_ERBB_SIGNALING	KEGG_PPAR_SIGNALING_PATHWAY
ABL1::PPARG	KEGG_ERBB_SIGNALING	KEGG_AMPK_SIGNALING
ABL1::PRKAR1A	KEGG_ERBB_SIGNALING	KEGG_INSULIN_SIGNALING_PATHWAY
ABL1::PTCH1	KEGG_ERBB_SIGNALING	KEGG_HEDGEHOG_SIGNALING
ABL1::PTCH1	KEGG_ERBB_SIGNALING	KEGG_CAMP_SIGNALING
ABL1::PTEN	KEGG_ERBB_SIGNALING	KEGG_P53_SIGNALING_PATHWAY
ABL1::PTEN	KEGG_ERBB_SIGNALING	KEGG_FOXO_SIGNALING
ABL1::PTEN	KEGG_ERBB_SIGNALING	KEGG_PHOSPHATIDYLINOSITOL_SIGNALING
ABL1::PTEN	KEGG_ERBB_SIGNALING	KEGG_PI3K_AKT_SIGNALING
ABL1::PTEN	KEGG_ERBB_SIGNALING	KEGG_MTOR_SIGNALING
ABL1::PTPN11	KEGG_ERBB_SIGNALING	KEGG_ADIPOCYTOKINE_SIGNALING_PATHWAY
ABL1::PTPN11	KEGG_ERBB_SIGNALING	KEGG_JAK_STAT_SIGNALING
ABL1::SMAD4	KEGG_ERBB_SIGNALING	KEGG_WNT_SIGNALING
ABL1::SMAD4	KEGG_ERBB_SIGNALING	KEGG_TGF_BETA_SIGNALING
ABL1::SMAD4	KEGG_ERBB_SIGNALING	KEGG_HIPPO_SIGNALING
ABL1::SMAD4	KEGG_ERBB_SIGNALING	KEGG_FOXO_SIGNALING
ABL1::SMO	KEGG_ERBB_SIGNALING	KEGG_HEDGEHOG_SIGNALING
ABL1::SOCS1	KEGG_ERBB_SIGNALING	KEGG_INSULIN_SIGNALING_PATHWAY
ABL1::SOCS1	KEGG_ERBB_SIGNALING	KEGG_JAK_STAT_SIGNALING
ABL1::STK11	KEGG_ERBB_SIGNALING	KEGG_ADIPOCYTOKINE_SIGNALING_PATHWAY
ABL1::STK11	KEGG_ERBB_SIGNALING	KEGG_FOXO_SIGNALING
ABL1::STK11	KEGG_ERBB_SIGNALING	KEGG_PI3K_AKT_SIGNALING
ABL1::STK11	KEGG_ERBB_SIGNALING	KEGG_AMPK_SIGNALING
ABL1::STK11	KEGG_ERBB_SIGNALING	KEGG_MTOR_SIGNALING
ABL1::SUFU	KEGG_ERBB_SIGNALING	KEGG_HEDGEHOG_SIGNALING
ABL1::SYK	KEGG_ERBB_SIGNALING	KEGG_B_CELL_RECEPTOR_SIGNALING_PATHWAY
ABL1::SYK	KEGG_ERBB_SIGNALING	KEGG_FC_EPSILON_RI_SIGNALING_PATHWAY
ABL1::SYK	KEGG_ERBB_SIGNALING	KEGG_NF_KAPPA_B_SIGNALING
ABL1::SYK	KEGG_ERBB_SIGNALING	KEGG_PI3K_AKT_SIGNALING
ABL1::TCL1A	KEGG_ERBB_SIGNALING	KEGG_PI3K_AKT_SIGNALING
ABL1::TFRC	KEGG_ERBB_SIGNALING	KEGG_HIF1_SIGNALING
ABL1::TP53	KEGG_ERBB_SIGNALING	KEGG_P53_SIGNALING_PATHWAY
ABL1::TP53	KEGG_ERBB_SIGNALING	KEGG_MAPK_SIGNALING
ABL1::TP53	KEGG_ERBB_SIGNALING	KEGG_WNT_SIGNALING
ABL1::TP53	KEGG_ERBB_SIGNALING	KEGG_PI3K_AKT_SIGNALING
ABL1::TSC1	KEGG_ERBB_SIGNALING	KEGG_INSULIN_SIGNALING_PATHWAY
ABL1::TSC1	KEGG_ERBB_SIGNALING	KEGG_PI3K_AKT_SIGNALING
ABL1::TSC1	KEGG_ERBB_SIGNALING	KEGG_AMPK_SIGNALING
ABL1::TSC1	KEGG_ERBB_SIGNALING	KEGG_MTOR_SIGNALING
ABL1::TSC2	KEGG_ERBB_SIGNALING	KEGG_P53_SIGNALING_PATHWAY
ABL1::TSC2	KEGG_ERBB_SIGNALING	KEGG_INSULIN_SIGNALING_PATHWAY
ABL1::TSC2	KEGG_ERBB_SIGNALING	KEGG_PI3K_AKT_SIGNALING
ABL1::TSC2	KEGG_ERBB_SIGNALING	KEGG_AMPK_SIGNALING
ABL1::TSC2	KEGG_ERBB_SIGNALING	KEGG_MTOR_SIGNALING
ABL1::TSHR	KEGG_ERBB_SIGNALING	KEGG_CAMP_SIGNALING
ABL1::VHL	KEGG_ERBB_SIGNALING	KEGG_HIF1_SIGNALING
ABL1::WAS	KEGG_ERBB_SIGNALING	KEGG_CHEMOKINE_SIGNALING_PATHWAY
ABL2::ACSL6	KEGG_ERBB_SIGNALING	KEGG_PPAR_SIGNALING_PATHWAY
ABL2::ACSL6	KEGG_ERBB_SIGNALING	KEGG_ADIPOCYTOKINE_SIGNALING_PATHWAY
ABL2::APC	KEGG_ERBB_SIGNALING	KEGG_WNT_SIGNALING
ABL2::APC	KEGG_ERBB_SIGNALING	KEGG_HIPPO_SIGNALING
ABL2::ARNT	KEGG_ERBB_SIGNALING	KEGG_HIF1_SIGNALING
ABL2::ATM	KEGG_ERBB_SIGNALING	KEGG_P53_SIGNALING_PATHWAY
ABL2::ATM	KEGG_ERBB_SIGNALING	KEGG_NF_KAPPA_B_SIGNALING
ABL2::ATM	KEGG_ERBB_SIGNALING	KEGG_FOXO_SIGNALING
ABL2::BCL10	KEGG_ERBB_SIGNALING	KEGG_T_CELL_RECEPTOR_SIGNALING_PATHWAY
ABL2::BCL10	KEGG_ERBB_SIGNALING	KEGG_B_CELL_RECEPTOR_SIGNALING_PATHWAY
ABL2::BCL10	KEGG_ERBB_SIGNALING	KEGG_NF_KAPPA_B_SIGNALING
ABL2::BCL2	KEGG_ERBB_SIGNALING	KEGG_NEUROTROPHIN_SIGNALING_PATHWAY
ABL2::BCL2	KEGG_ERBB_SIGNALING	KEGG_NF_KAPPA_B_SIGNALING
ABL2::BCL2	KEGG_ERBB_SIGNALING	KEGG_HIF1_SIGNALING
ABL2::BCL2	KEGG_ERBB_SIGNALING	KEGG_PI3K_AKT_SIGNALING
ABL2::BCL3	KEGG_ERBB_SIGNALING	KEGG_TNF_SIGNALING
ABL2::BCL6	KEGG_ERBB_SIGNALING	KEGG_FOXO_SIGNALING
ABL2::BIRC3	KEGG_ERBB_SIGNALING	KEGG_NOD_LIKE_RECEPTOR_SIGNALING_PATHWAY
ABL2::BIRC3	KEGG_ERBB_SIGNALING	KEGG_NF_KAPPA_B_SIGNALING
ABL2::BIRC3	KEGG_ERBB_SIGNALING	KEGG_TNF_SIGNALING
ABL2::BMPR1A	KEGG_ERBB_SIGNALING	KEGG_TGF_BETA_SIGNALING
ABL2::BMPR1A	KEGG_ERBB_SIGNALING	KEGG_HIPPO_SIGNALING
ABL2::BRCA1	KEGG_ERBB_SIGNALING	KEGG_PI3K_AKT_SIGNALING
ABL2::CARD11	KEGG_ERBB_SIGNALING	KEGG_T_CELL_RECEPTOR_SIGNALING_PATHWAY
ABL2::CARD11	KEGG_ERBB_SIGNALING	KEGG_B_CELL_RECEPTOR_SIGNALING_PATHWAY
ABL2::CARD11	KEGG_ERBB_SIGNALING	KEGG_NF_KAPPA_B_SIGNALING
ABL2::CCND1	KEGG_ERBB_SIGNALING	KEGG_P53_SIGNALING_PATHWAY
ABL2::CCND1	KEGG_ERBB_SIGNALING	KEGG_WNT_SIGNALING
ABL2::CCND1	KEGG_ERBB_SIGNALING	KEGG_HIPPO_SIGNALING
ABL2::CCND1	KEGG_ERBB_SIGNALING	KEGG_JAK_STAT_SIGNALING
ABL2::CCND1	KEGG_ERBB_SIGNALING	KEGG_FOXO_SIGNALING
ABL2::CCND1	KEGG_ERBB_SIGNALING	KEGG_PI3K_AKT_SIGNALING
ABL2::CCND1	KEGG_ERBB_SIGNALING	KEGG_AMPK_SIGNALING
ABL2::CCND2	KEGG_ERBB_SIGNALING	KEGG_P53_SIGNALING_PATHWAY
ABL2::CCND2	KEGG_ERBB_SIGNALING	KEGG_WNT_SIGNALING
ABL2::CCND2	KEGG_ERBB_SIGNALING	KEGG_HIPPO_SIGNALING
ABL2::CCND2	KEGG_ERBB_SIGNALING	KEGG_JAK_STAT_SIGNALING
ABL2::CCND2	KEGG_ERBB_SIGNALING	KEGG_FOXO_SIGNALING
ABL2::CCND2	KEGG_ERBB_SIGNALING	KEGG_PI3K_AKT_SIGNALING
ABL2::CCND3	KEGG_ERBB_SIGNALING	KEGG_P53_SIGNALING_PATHWAY
ABL2::CCND3	KEGG_ERBB_SIGNALING	KEGG_WNT_SIGNALING
ABL2::CCND3	KEGG_ERBB_SIGNALING	KEGG_HIPPO_SIGNALING
ABL2::CCND3	KEGG_ERBB_SIGNALING	KEGG_JAK_STAT_SIGNALING
ABL2::CCND3	KEGG_ERBB_SIGNALING	KEGG_PI3K_AKT_SIGNALING
ABL2::CDH1	KEGG_ERBB_SIGNALING	KEGG_RAP1_SIGNALING
ABL2::CDH1	KEGG_ERBB_SIGNALING	KEGG_HIPPO_SIGNALING
ABL2::CDK4	KEGG_ERBB_SIGNALING	KEGG_P53_SIGNALING_PATHWAY
ABL2::CDK4	KEGG_ERBB_SIGNALING	KEGG_T_CELL_RECEPTOR_SIGNALING_PATHWAY
ABL2::CDK4	KEGG_ERBB_SIGNALING	KEGG_PI3K_AKT_SIGNALING
ABL2::CDK6	KEGG_ERBB_SIGNALING	KEGG_P53_SIGNALING_PATHWAY
ABL2::CDK6	KEGG_ERBB_SIGNALING	KEGG_PI3K_AKT_SIGNALING
ABL2::CDKN2A	KEGG_ERBB_SIGNALING	KEGG_P53_SIGNALING_PATHWAY
ABL2::CHEK2	KEGG_ERBB_SIGNALING	KEGG_P53_SIGNALING_PATHWAY
ABL2::COL1A1	KEGG_ERBB_SIGNALING	KEGG_PI3K_AKT_SIGNALING
ABL2::CREB1	KEGG_ERBB_SIGNALING	KEGG_TNF_SIGNALING
ABL2::CREB1	KEGG_ERBB_SIGNALING	KEGG_CAMP_SIGNALING
ABL2::CREB1	KEGG_ERBB_SIGNALING	KEGG_CGMP_PKG_SIGNALING
ABL2::CREB1	KEGG_ERBB_SIGNALING	KEGG_PI3K_AKT_SIGNALING
ABL2::CREB1	KEGG_ERBB_SIGNALING	KEGG_AMPK_SIGNALING
ABL2::CREB3L2	KEGG_ERBB_SIGNALING	KEGG_TNF_SIGNALING
ABL2::CREB3L2	KEGG_ERBB_SIGNALING	KEGG_CAMP_SIGNALING
ABL2::CREB3L2	KEGG_ERBB_SIGNALING	KEGG_CGMP_PKG_SIGNALING
ABL2::CREB3L2	KEGG_ERBB_SIGNALING	KEGG_PI3K_AKT_SIGNALING
ABL2::CREB3L2	KEGG_ERBB_SIGNALING	KEGG_AMPK_SIGNALING
ABL2::CREBBP	KEGG_ERBB_SIGNALING	KEGG_WNT_SIGNALING
ABL2::CREBBP	KEGG_ERBB_SIGNALING	KEGG_NOTCH_SIGNALING
ABL2::CREBBP	KEGG_ERBB_SIGNALING	KEGG_TGF_BETA_SIGNALING
ABL2::CREBBP	KEGG_ERBB_SIGNALING	KEGG_JAK_STAT_SIGNALING
ABL2::CREBBP	KEGG_ERBB_SIGNALING	KEGG_HIF1_SIGNALING
ABL2::CREBBP	KEGG_ERBB_SIGNALING	KEGG_FOXO_SIGNALING
ABL2::CREBBP	KEGG_ERBB_SIGNALING	KEGG_CAMP_SIGNALING
ABL2::CTNNB1	KEGG_ERBB_SIGNALING	KEGG_RAP1_SIGNALING
ABL2::CTNNB1	KEGG_ERBB_SIGNALING	KEGG_WNT_SIGNALING
ABL2::CTNNB1	KEGG_ERBB_SIGNALING	KEGG_HIPPO_SIGNALING
ABL2::CYLD	KEGG_ERBB_SIGNALING	KEGG_RIG_I_LIKE_RECEPTOR_SIGNALING_PATHWAY
ABL2::DDB2	KEGG_ERBB_SIGNALING	KEGG_P53_SIGNALING_PATHWAY
ABL2::DDIT3	KEGG_ERBB_SIGNALING	KEGG_MAPK_SIGNALING
ABL2::EP300	KEGG_ERBB_SIGNALING	KEGG_WNT_SIGNALING
ABL2::EP300	KEGG_ERBB_SIGNALING	KEGG_NOTCH_SIGNALING
ABL2::EP300	KEGG_ERBB_SIGNALING	KEGG_TGF_BETA_SIGNALING
ABL2::EP300	KEGG_ERBB_SIGNALING	KEGG_JAK_STAT_SIGNALING
ABL2::EP300	KEGG_ERBB_SIGNALING	KEGG_HIF1_SIGNALING
ABL2::EP300	KEGG_ERBB_SIGNALING	KEGG_FOXO_SIGNALING
ABL2::EP300	KEGG_ERBB_SIGNALING	KEGG_CAMP_SIGNALING
ABL2::ERC1	KEGG_ERBB_SIGNALING	KEGG_NF_KAPPA_B_SIGNALING
ABL2::FAS	KEGG_ERBB_SIGNALING	KEGG_P53_SIGNALING_PATHWAY
ABL2::FAS	KEGG_ERBB_SIGNALING	KEGG_MAPK_SIGNALING
ABL2::FAS	KEGG_ERBB_SIGNALING	KEGG_TNF_SIGNALING
ABL2::FCGR2B	KEGG_ERBB_SIGNALING	KEGG_B_CELL_RECEPTOR_SIGNALING_PATHWAY
ABL2::FGFR1	KEGG_ERBB_SIGNALING	KEGG_RAP1_SIGNALING
ABL2::FGFR1	KEGG_ERBB_SIGNALING	KEGG_MAPK_SIGNALING
ABL2::FGFR1	KEGG_ERBB_SIGNALING	KEGG_PI3K_AKT_SIGNALING
ABL2::FGFR2	KEGG_ERBB_SIGNALING	KEGG_RAP1_SIGNALING
ABL2::FGFR2	KEGG_ERBB_SIGNALING	KEGG_MAPK_SIGNALING
ABL2::FGFR2	KEGG_ERBB_SIGNALING	KEGG_PI3K_AKT_SIGNALING
ABL2::FGFR3	KEGG_ERBB_SIGNALING	KEGG_RAP1_SIGNALING
ABL2::FGFR3	KEGG_ERBB_SIGNALING	KEGG_MAPK_SIGNALING
ABL2::FGFR3	KEGG_ERBB_SIGNALING	KEGG_PI3K_AKT_SIGNALING
ABL2::FOXO1	KEGG_ERBB_SIGNALING	KEGG_INSULIN_SIGNALING_PATHWAY
ABL2::FOXO1	KEGG_ERBB_SIGNALING	KEGG_FOXO_SIGNALING
ABL2::FOXO1	KEGG_ERBB_SIGNALING	KEGG_AMPK_SIGNALING
ABL2::FOXO3	KEGG_ERBB_SIGNALING	KEGG_CHEMOKINE_SIGNALING_PATHWAY
ABL2::FOXO3	KEGG_ERBB_SIGNALING	KEGG_NEUROTROPHIN_SIGNALING_PATHWAY
ABL2::FOXO3	KEGG_ERBB_SIGNALING	KEGG_FOXO_SIGNALING
ABL2::FOXO3	KEGG_ERBB_SIGNALING	KEGG_PI3K_AKT_SIGNALING
ABL2::FOXO3	KEGG_ERBB_SIGNALING	KEGG_AMPK_SIGNALING
ABL2::FOXO4	KEGG_ERBB_SIGNALING	KEGG_FOXO_SIGNALING
ABL2::GNAQ	KEGG_ERBB_SIGNALING	KEGG_GNRH_SIGNALING_PATHWAY
ABL2::GNAQ	KEGG_ERBB_SIGNALING	KEGG_RAP1_SIGNALING
ABL2::GNAQ	KEGG_ERBB_SIGNALING	KEGG_CALCIUM_SIGNALING
ABL2::GNAQ	KEGG_ERBB_SIGNALING	KEGG_CGMP_PKG_SIGNALING
ABL2::GNAS	KEGG_ERBB_SIGNALING	KEGG_GNRH_SIGNALING_PATHWAY
ABL2::GNAS	KEGG_ERBB_SIGNALING	KEGG_RAP1_SIGNALING
ABL2::GNAS	KEGG_ERBB_SIGNALING	KEGG_CALCIUM_SIGNALING
ABL2::GNAS	KEGG_ERBB_SIGNALING	KEGG_CAMP_SIGNALING
ABL2::HSP90AA1	KEGG_ERBB_SIGNALING	KEGG_NOD_LIKE_RECEPTOR_SIGNALING_PATHWAY
ABL2::HSP90AA1	KEGG_ERBB_SIGNALING	KEGG_PI3K_AKT_SIGNALING
ABL2::HSP90AB1	KEGG_ERBB_SIGNALING	KEGG_NOD_LIKE_RECEPTOR_SIGNALING_PATHWAY
ABL2::HSP90AB1	KEGG_ERBB_SIGNALING	KEGG_PI3K_AKT_SIGNALING
ABL2::IL2	KEGG_ERBB_SIGNALING	KEGG_T_CELL_RECEPTOR_SIGNALING_PATHWAY
ABL2::IL2	KEGG_ERBB_SIGNALING	KEGG_JAK_STAT_SIGNALING
ABL2::IL2	KEGG_ERBB_SIGNALING	KEGG_PI3K_AKT_SIGNALING
ABL2::IL21R	KEGG_ERBB_SIGNALING	KEGG_JAK_STAT_SIGNALING
ABL2::IL6ST	KEGG_ERBB_SIGNALING	KEGG_JAK_STAT_SIGNALING
ABL2::ITK	KEGG_ERBB_SIGNALING	KEGG_CHEMOKINE_SIGNALING_PATHWAY
ABL2::ITK	KEGG_ERBB_SIGNALING	KEGG_T_CELL_RECEPTOR_SIGNALING_PATHWAY
ABL2::JAK2	KEGG_ERBB_SIGNALING	KEGG_CHEMOKINE_SIGNALING_PATHWAY
ABL2::JAK2	KEGG_ERBB_SIGNALING	KEGG_ADIPOCYTOKINE_SIGNALING_PATHWAY
ABL2::JAK2	KEGG_ERBB_SIGNALING	KEGG_JAK_STAT_SIGNALING
ABL2::JAK2	KEGG_ERBB_SIGNALING	KEGG_PI3K_AKT_SIGNALING
ABL2::JAK3	KEGG_ERBB_SIGNALING	KEGG_CHEMOKINE_SIGNALING_PATHWAY
ABL2::JAK3	KEGG_ERBB_SIGNALING	KEGG_JAK_STAT_SIGNALING
ABL2::JAK3	KEGG_ERBB_SIGNALING	KEGG_PI3K_AKT_SIGNALING
ABL2::KIT	KEGG_ERBB_SIGNALING	KEGG_RAP1_SIGNALING
ABL2::KIT	KEGG_ERBB_SIGNALING	KEGG_PI3K_AKT_SIGNALING
ABL2::LCK	KEGG_ERBB_SIGNALING	KEGG_T_CELL_RECEPTOR_SIGNALING_PATHWAY
ABL2::LCK	KEGG_ERBB_SIGNALING	KEGG_NF_KAPPA_B_SIGNALING
ABL2::LIFR	KEGG_ERBB_SIGNALING	KEGG_JAK_STAT_SIGNALING
ABL2::MALT1	KEGG_ERBB_SIGNALING	KEGG_T_CELL_RECEPTOR_SIGNALING_PATHWAY
ABL2::MALT1	KEGG_ERBB_SIGNALING	KEGG_B_CELL_RECEPTOR_SIGNALING_PATHWAY
ABL2::MALT1	KEGG_ERBB_SIGNALING	KEGG_NF_KAPPA_B_SIGNALING
ABL2::MAML2	KEGG_ERBB_SIGNALING	KEGG_NOTCH_SIGNALING
ABL2::MDM2	KEGG_ERBB_SIGNALING	KEGG_P53_SIGNALING_PATHWAY
ABL2::MDM2	KEGG_ERBB_SIGNALING	KEGG_FOXO_SIGNALING
ABL2::MDM2	KEGG_ERBB_SIGNALING	KEGG_PI3K_AKT_SIGNALING
ABL2::MET	KEGG_ERBB_SIGNALING	KEGG_RAP1_SIGNALING
ABL2::MET	KEGG_ERBB_SIGNALING	KEGG_PI3K_AKT_SIGNALING
ABL2::MLLT4	KEGG_ERBB_SIGNALING	KEGG_RAP1_SIGNALING
ABL2::MLLT4	KEGG_ERBB_SIGNALING	KEGG_CAMP_SIGNALING
ABL2::MPL	KEGG_ERBB_SIGNALING	KEGG_JAK_STAT_SIGNALING
ABL2::MTCP1	KEGG_ERBB_SIGNALING	KEGG_PI3K_AKT_SIGNALING
ABL2::NF1	KEGG_ERBB_SIGNALING	KEGG_MAPK_SIGNALING
ABL2::NF2	KEGG_ERBB_SIGNALING	KEGG_HIPPO_SIGNALING
ABL2::NFKB2	KEGG_ERBB_SIGNALING	KEGG_MAPK_SIGNALING
ABL2::NFKB2	KEGG_ERBB_SIGNALING	KEGG_NF_KAPPA_B_SIGNALING
ABL2::NOTCH1	KEGG_ERBB_SIGNALING	KEGG_NOTCH_SIGNALING
ABL2::NTRK1	KEGG_ERBB_SIGNALING	KEGG_NEUROTROPHIN_SIGNALING_PATHWAY
ABL2::NTRK1	KEGG_ERBB_SIGNALING	KEGG_MAPK_SIGNALING
ABL2::NTRK3	KEGG_ERBB_SIGNALING	KEGG_NEUROTROPHIN_SIGNALING_PATHWAY
ABL2::PDGFB	KEGG_ERBB_SIGNALING	KEGG_RAP1_SIGNALING
ABL2::PDGFB	KEGG_ERBB_SIGNALING	KEGG_MAPK_SIGNALING
ABL2::PDGFB	KEGG_ERBB_SIGNALING	KEGG_PI3K_AKT_SIGNALING
ABL2::PDGFRA	KEGG_ERBB_SIGNALING	KEGG_RAP1_SIGNALING
ABL2::PDGFRA	KEGG_ERBB_SIGNALING	KEGG_MAPK_SIGNALING
ABL2::PDGFRA	KEGG_ERBB_SIGNALING	KEGG_CALCIUM_SIGNALING
ABL2::PDGFRA	KEGG_ERBB_SIGNALING	KEGG_PI3K_AKT_SIGNALING
ABL2::PDGFRB	KEGG_ERBB_SIGNALING	KEGG_RAP1_SIGNALING
ABL2::PDGFRB	KEGG_ERBB_SIGNALING	KEGG_MAPK_SIGNALING
ABL2::PDGFRB	KEGG_ERBB_SIGNALING	KEGG_CALCIUM_SIGNALING
ABL2::PDGFRB	KEGG_ERBB_SIGNALING	KEGG_PI3K_AKT_SIGNALING
ABL2::PIM1	KEGG_ERBB_SIGNALING	KEGG_JAK_STAT_SIGNALING
ABL2::PPARG	KEGG_ERBB_SIGNALING	KEGG_PPAR_SIGNALING_PATHWAY
ABL2::PPARG	KEGG_ERBB_SIGNALING	KEGG_AMPK_SIGNALING
ABL2::PRKAR1A	KEGG_ERBB_SIGNALING	KEGG_INSULIN_SIGNALING_PATHWAY
ABL2::PTCH1	KEGG_ERBB_SIGNALING	KEGG_HEDGEHOG_SIGNALING
ABL2::PTCH1	KEGG_ERBB_SIGNALING	KEGG_CAMP_SIGNALING
ABL2::PTEN	KEGG_ERBB_SIGNALING	KEGG_P53_SIGNALING_PATHWAY
ABL2::PTEN	KEGG_ERBB_SIGNALING	KEGG_FOXO_SIGNALING
ABL2::PTEN	KEGG_ERBB_SIGNALING	KEGG_PHOSPHATIDYLINOSITOL_SIGNALING
ABL2::PTEN	KEGG_ERBB_SIGNALING	KEGG_PI3K_AKT_SIGNALING
ABL2::PTEN	KEGG_ERBB_SIGNALING	KEGG_MTOR_SIGNALING
ABL2::PTPN11	KEGG_ERBB_SIGNALING	KEGG_NEUROTROPHIN_SIGNALING_PATHWAY
ABL2::PTPN11	KEGG_ERBB_SIGNALING	KEGG_ADIPOCYTOKINE_SIGNALING_PATHWAY
ABL2::PTPN11	KEGG_ERBB_SIGNALING	KEGG_JAK_STAT_SIGNALING
ABL2::SMAD4	KEGG_ERBB_SIGNALING	KEGG_WNT_SIGNALING
ABL2::SMAD4	KEGG_ERBB_SIGNALING	KEGG_TGF_BETA_SIGNALING
ABL2::SMAD4	KEGG_ERBB_SIGNALING	KEGG_HIPPO_SIGNALING
ABL2::SMAD4	KEGG_ERBB_SIGNALING	KEGG_FOXO_SIGNALING
ABL2::SMO	KEGG_ERBB_SIGNALING	KEGG_HEDGEHOG_SIGNALING
ABL2::SOCS1	KEGG_ERBB_SIGNALING	KEGG_INSULIN_SIGNALING_PATHWAY
ABL2::SOCS1	KEGG_ERBB_SIGNALING	KEGG_JAK_STAT_SIGNALING
ABL2::STK11	KEGG_ERBB_SIGNALING	KEGG_ADIPOCYTOKINE_SIGNALING_PATHWAY
ABL2::STK11	KEGG_ERBB_SIGNALING	KEGG_FOXO_SIGNALING
ABL2::STK11	KEGG_ERBB_SIGNALING	KEGG_PI3K_AKT_SIGNALING
ABL2::STK11	KEGG_ERBB_SIGNALING	KEGG_AMPK_SIGNALING
ABL2::STK11	KEGG_ERBB_SIGNALING	KEGG_MTOR_SIGNALING
ABL2::SUFU	KEGG_ERBB_SIGNALING	KEGG_HEDGEHOG_SIGNALING
ABL2::SYK	KEGG_ERBB_SIGNALING	KEGG_B_CELL_RECEPTOR_SIGNALING_PATHWAY
ABL2::SYK	KEGG_ERBB_SIGNALING	KEGG_FC_EPSILON_RI_SIGNALING_PATHWAY
ABL2::SYK	KEGG_ERBB_SIGNALING	KEGG_NF_KAPPA_B_SIGNALING
ABL2::SYK	KEGG_ERBB_SIGNALING	KEGG_PI3K_AKT_SIGNALING
ABL2::TCL1A	KEGG_ERBB_SIGNALING	KEGG_PI3K_AKT_SIGNALING
ABL2::TFRC	KEGG_ERBB_SIGNALING	KEGG_HIF1_SIGNALING
ABL2::TP53	KEGG_ERBB_SIGNALING	KEGG_P53_SIGNALING_PATHWAY
ABL2::TP53	KEGG_ERBB_SIGNALING	KEGG_NEUROTROPHIN_SIGNALING_PATHWAY
ABL2::TP53	KEGG_ERBB_SIGNALING	KEGG_MAPK_SIGNALING
ABL2::TP53	KEGG_ERBB_SIGNALING	KEGG_WNT_SIGNALING
ABL2::TP53	KEGG_ERBB_SIGNALING	KEGG_PI3K_AKT_SIGNALING
ABL2::TSC1	KEGG_ERBB_SIGNALING	KEGG_INSULIN_SIGNALING_PATHWAY
ABL2::TSC1	KEGG_ERBB_SIGNALING	KEGG_PI3K_AKT_SIGNALING
ABL2::TSC1	KEGG_ERBB_SIGNALING	KEGG_AMPK_SIGNALING
ABL2::TSC1	KEGG_ERBB_SIGNALING	KEGG_MTOR_SIGNALING
ABL2::TSC2	KEGG_ERBB_SIGNALING	KEGG_P53_SIGNALING_PATHWAY
ABL2::TSC2	KEGG_ERBB_SIGNALING	KEGG_INSULIN_SIGNALING_PATHWAY
ABL2::TSC2	KEGG_ERBB_SIGNALING	KEGG_PI3K_AKT_SIGNALING
ABL2::TSC2	KEGG_ERBB_SIGNALING	KEGG_AMPK_SIGNALING
ABL2::TSC2	KEGG_ERBB_SIGNALING	KEGG_MTOR_SIGNALING
ABL2::TSHR	KEGG_ERBB_SIGNALING	KEGG_CAMP_SIGNALING
ABL2::VHL	KEGG_ERBB_SIGNALING	KEGG_HIF1_SIGNALING
ABL2::WAS	KEGG_ERBB_SIGNALING	KEGG_CHEMOKINE_SIGNALING_PATHWAY
AKT1::ACSL6	KEGG_ERBB_SIGNALING	KEGG_PPAR_SIGNALING_PATHWAY
AKT2::ACSL6	KEGG_ERBB_SIGNALING	KEGG_PPAR_SIGNALING_PATHWAY
BRAF::ACSL6	KEGG_ERBB_SIGNALING	KEGG_PPAR_SIGNALING_PATHWAY
BRAF::ACSL6	KEGG_ERBB_SIGNALING	KEGG_ADIPOCYTOKINE_SIGNALING_PATHWAY
CBL::ACSL6	KEGG_ERBB_SIGNALING	KEGG_PPAR_SIGNALING_PATHWAY
CBL::ACSL6	KEGG_ERBB_SIGNALING	KEGG_ADIPOCYTOKINE_SIGNALING_PATHWAY
EGFR::ACSL6	KEGG_ERBB_SIGNALING	KEGG_PPAR_SIGNALING_PATHWAY
EGFR::ACSL6	KEGG_ERBB_SIGNALING	KEGG_ADIPOCYTOKINE_SIGNALING_PATHWAY
ERBB2::ACSL6	KEGG_ERBB_SIGNALING	KEGG_PPAR_SIGNALING_PATHWAY
ERBB2::ACSL6	KEGG_ERBB_SIGNALING	KEGG_ADIPOCYTOKINE_SIGNALING_PATHWAY
HRAS::ACSL6	KEGG_ERBB_SIGNALING	KEGG_PPAR_SIGNALING_PATHWAY
HRAS::ACSL6	KEGG_ERBB_SIGNALING	KEGG_ADIPOCYTOKINE_SIGNALING_PATHWAY
KRAS::ACSL6	KEGG_ERBB_SIGNALING	KEGG_PPAR_SIGNALING_PATHWAY
KRAS::ACSL6	KEGG_ERBB_SIGNALING	KEGG_ADIPOCYTOKINE_SIGNALING_PATHWAY
MAP2K4::ACSL6	KEGG_ERBB_SIGNALING	KEGG_PPAR_SIGNALING_PATHWAY
MAP2K4::ACSL6	KEGG_ERBB_SIGNALING	KEGG_ADIPOCYTOKINE_SIGNALING_PATHWAY
MYC::ACSL6	KEGG_ERBB_SIGNALING	KEGG_PPAR_SIGNALING_PATHWAY
MYC::ACSL6	KEGG_ERBB_SIGNALING	KEGG_ADIPOCYTOKINE_SIGNALING_PATHWAY
NRAS::ACSL6	KEGG_ERBB_SIGNALING	KEGG_PPAR_SIGNALING_PATHWAY
NRAS::ACSL6	KEGG_ERBB_SIGNALING	KEGG_ADIPOCYTOKINE_SIGNALING_PATHWAY
PIK3CA::ACSL6	KEGG_ERBB_SIGNALING	KEGG_PPAR_SIGNALING_PATHWAY
PIK3CA::ACSL6	KEGG_ERBB_SIGNALING	KEGG_ADIPOCYTOKINE_SIGNALING_PATHWAY
PIK3R1::ACSL6	KEGG_ERBB_SIGNALING	KEGG_PPAR_SIGNALING_PATHWAY
PIK3R1::ACSL6	KEGG_ERBB_SIGNALING	KEGG_ADIPOCYTOKINE_SIGNALING_PATHWAY
AKT1::APC	KEGG_ERBB_SIGNALING	KEGG_WNT_SIGNALING
AKT1::APC	KEGG_ERBB_SIGNALING	KEGG_HIPPO_SIGNALING
AKT1::ATM	KEGG_ERBB_SIGNALING	KEGG_P53_SIGNALING_PATHWAY
AKT1::ATM	KEGG_ERBB_SIGNALING	KEGG_NF_KAPPA_B_SIGNALING
AKT1::BCL10	KEGG_ERBB_SIGNALING	KEGG_NF_KAPPA_B_SIGNALING
AKT1::BCL2	KEGG_ERBB_SIGNALING	KEGG_NF_KAPPA_B_SIGNALING
AKT1::BIRC3	KEGG_ERBB_SIGNALING	KEGG_NOD_LIKE_RECEPTOR_SIGNALING_PATHWAY
AKT1::BIRC3	KEGG_ERBB_SIGNALING	KEGG_NF_KAPPA_B_SIGNALING
AKT1::BMPR1A	KEGG_ERBB_SIGNALING	KEGG_TGF_BETA_SIGNALING
AKT1::BMPR1A	KEGG_ERBB_SIGNALING	KEGG_HIPPO_SIGNALING
AKT1::CARD11	KEGG_ERBB_SIGNALING	KEGG_NF_KAPPA_B_SIGNALING
AKT1::CCND1	KEGG_ERBB_SIGNALING	KEGG_P53_SIGNALING_PATHWAY
AKT1::CCND1	KEGG_ERBB_SIGNALING	KEGG_WNT_SIGNALING
AKT1::CCND1	KEGG_ERBB_SIGNALING	KEGG_HIPPO_SIGNALING
AKT1::CCND2	KEGG_ERBB_SIGNALING	KEGG_P53_SIGNALING_PATHWAY
AKT1::CCND2	KEGG_ERBB_SIGNALING	KEGG_WNT_SIGNALING
AKT1::CCND2	KEGG_ERBB_SIGNALING	KEGG_HIPPO_SIGNALING
AKT1::CCND3	KEGG_ERBB_SIGNALING	KEGG_P53_SIGNALING_PATHWAY
AKT1::CCND3	KEGG_ERBB_SIGNALING	KEGG_WNT_SIGNALING
AKT1::CCND3	KEGG_ERBB_SIGNALING	KEGG_HIPPO_SIGNALING
AKT1::CDH1	KEGG_ERBB_SIGNALING	KEGG_HIPPO_SIGNALING
AKT1::CDK4	KEGG_ERBB_SIGNALING	KEGG_P53_SIGNALING_PATHWAY
AKT1::CDK6	KEGG_ERBB_SIGNALING	KEGG_P53_SIGNALING_PATHWAY
AKT1::CDKN2A	KEGG_ERBB_SIGNALING	KEGG_P53_SIGNALING_PATHWAY
AKT1::CHEK2	KEGG_ERBB_SIGNALING	KEGG_P53_SIGNALING_PATHWAY
AKT1::CREBBP	KEGG_ERBB_SIGNALING	KEGG_WNT_SIGNALING
AKT1::CREBBP	KEGG_ERBB_SIGNALING	KEGG_NOTCH_SIGNALING
AKT1::CREBBP	KEGG_ERBB_SIGNALING	KEGG_TGF_BETA_SIGNALING
AKT1::CTNNB1	KEGG_ERBB_SIGNALING	KEGG_WNT_SIGNALING
AKT1::CTNNB1	KEGG_ERBB_SIGNALING	KEGG_HIPPO_SIGNALING
AKT1::CYLD	KEGG_ERBB_SIGNALING	KEGG_RIG_I_LIKE_RECEPTOR_SIGNALING_PATHWAY
AKT1::DDB2	KEGG_ERBB_SIGNALING	KEGG_P53_SIGNALING_PATHWAY
AKT1::EP300	KEGG_ERBB_SIGNALING	KEGG_WNT_SIGNALING
AKT1::EP300	KEGG_ERBB_SIGNALING	KEGG_NOTCH_SIGNALING
AKT1::EP300	KEGG_ERBB_SIGNALING	KEGG_TGF_BETA_SIGNALING
AKT1::ERC1	KEGG_ERBB_SIGNALING	KEGG_NF_KAPPA_B_SIGNALING
AKT1::FAS	KEGG_ERBB_SIGNALING	KEGG_P53_SIGNALING_PATHWAY
AKT1::GNAQ	KEGG_ERBB_SIGNALING	KEGG_GNRH_SIGNALING_PATHWAY
AKT1::GNAQ	KEGG_ERBB_SIGNALING	KEGG_CALCIUM_SIGNALING
AKT1::GNAS	KEGG_ERBB_SIGNALING	KEGG_GNRH_SIGNALING_PATHWAY
AKT1::GNAS	KEGG_ERBB_SIGNALING	KEGG_CALCIUM_SIGNALING
AKT1::HSP90AA1	KEGG_ERBB_SIGNALING	KEGG_NOD_LIKE_RECEPTOR_SIGNALING_PATHWAY
AKT1::HSP90AB1	KEGG_ERBB_SIGNALING	KEGG_NOD_LIKE_RECEPTOR_SIGNALING_PATHWAY
AKT1::LCK	KEGG_ERBB_SIGNALING	KEGG_NF_KAPPA_B_SIGNALING
AKT1::MALT1	KEGG_ERBB_SIGNALING	KEGG_NF_KAPPA_B_SIGNALING
AKT1::MAML2	KEGG_ERBB_SIGNALING	KEGG_NOTCH_SIGNALING
AKT1::MDM2	KEGG_ERBB_SIGNALING	KEGG_P53_SIGNALING_PATHWAY
AKT1::NF2	KEGG_ERBB_SIGNALING	KEGG_HIPPO_SIGNALING
AKT1::NFKB2	KEGG_ERBB_SIGNALING	KEGG_NF_KAPPA_B_SIGNALING
AKT1::NOTCH1	KEGG_ERBB_SIGNALING	KEGG_NOTCH_SIGNALING
AKT1::PDGFRA	KEGG_ERBB_SIGNALING	KEGG_CALCIUM_SIGNALING
AKT1::PDGFRB	KEGG_ERBB_SIGNALING	KEGG_CALCIUM_SIGNALING
AKT1::PPARG	KEGG_ERBB_SIGNALING	KEGG_PPAR_SIGNALING_PATHWAY
AKT1::PTCH1	KEGG_ERBB_SIGNALING	KEGG_HEDGEHOG_SIGNALING
AKT1::PTEN	KEGG_ERBB_SIGNALING	KEGG_P53_SIGNALING_PATHWAY
AKT1::PTEN	KEGG_ERBB_SIGNALING	KEGG_PHOSPHATIDYLINOSITOL_SIGNALING
AKT1::SMAD4	KEGG_ERBB_SIGNALING	KEGG_WNT_SIGNALING
AKT1::SMAD4	KEGG_ERBB_SIGNALING	KEGG_TGF_BETA_SIGNALING
AKT1::SMAD4	KEGG_ERBB_SIGNALING	KEGG_HIPPO_SIGNALING
AKT1::SMO	KEGG_ERBB_SIGNALING	KEGG_HEDGEHOG_SIGNALING
AKT1::SUFU	KEGG_ERBB_SIGNALING	KEGG_HEDGEHOG_SIGNALING
AKT1::SYK	KEGG_ERBB_SIGNALING	KEGG_NF_KAPPA_B_SIGNALING
AKT1::TP53	KEGG_ERBB_SIGNALING	KEGG_P53_SIGNALING_PATHWAY
AKT1::TP53	KEGG_ERBB_SIGNALING	KEGG_WNT_SIGNALING
AKT1::TSC2	KEGG_ERBB_SIGNALING	KEGG_P53_SIGNALING_PATHWAY
AKT2::APC	KEGG_ERBB_SIGNALING	KEGG_WNT_SIGNALING
AKT2::APC	KEGG_ERBB_SIGNALING	KEGG_HIPPO_SIGNALING
AKT2::ATM	KEGG_ERBB_SIGNALING	KEGG_P53_SIGNALING_PATHWAY
AKT2::ATM	KEGG_ERBB_SIGNALING	KEGG_NF_KAPPA_B_SIGNALING
AKT2::BCL10	KEGG_ERBB_SIGNALING	KEGG_NF_KAPPA_B_SIGNALING
AKT2::BCL2	KEGG_ERBB_SIGNALING	KEGG_NF_KAPPA_B_SIGNALING
AKT2::BIRC3	KEGG_ERBB_SIGNALING	KEGG_NOD_LIKE_RECEPTOR_SIGNALING_PATHWAY
AKT2::BIRC3	KEGG_ERBB_SIGNALING	KEGG_NF_KAPPA_B_SIGNALING
AKT2::BMPR1A	KEGG_ERBB_SIGNALING	KEGG_TGF_BETA_SIGNALING
AKT2::BMPR1A	KEGG_ERBB_SIGNALING	KEGG_HIPPO_SIGNALING
AKT2::CARD11	KEGG_ERBB_SIGNALING	KEGG_NF_KAPPA_B_SIGNALING
AKT2::CCND1	KEGG_ERBB_SIGNALING	KEGG_P53_SIGNALING_PATHWAY
AKT2::CCND1	KEGG_ERBB_SIGNALING	KEGG_WNT_SIGNALING
AKT2::CCND1	KEGG_ERBB_SIGNALING	KEGG_HIPPO_SIGNALING
AKT2::CCND2	KEGG_ERBB_SIGNALING	KEGG_P53_SIGNALING_PATHWAY
AKT2::CCND2	KEGG_ERBB_SIGNALING	KEGG_WNT_SIGNALING
AKT2::CCND2	KEGG_ERBB_SIGNALING	KEGG_HIPPO_SIGNALING
AKT2::CCND3	KEGG_ERBB_SIGNALING	KEGG_P53_SIGNALING_PATHWAY
AKT2::CCND3	KEGG_ERBB_SIGNALING	KEGG_WNT_SIGNALING
AKT2::CCND3	KEGG_ERBB_SIGNALING	KEGG_HIPPO_SIGNALING
AKT2::CDH1	KEGG_ERBB_SIGNALING	KEGG_HIPPO_SIGNALING
AKT2::CDK4	KEGG_ERBB_SIGNALING	KEGG_P53_SIGNALING_PATHWAY
AKT2::CDK6	KEGG_ERBB_SIGNALING	KEGG_P53_SIGNALING_PATHWAY
AKT2::CDKN2A	KEGG_ERBB_SIGNALING	KEGG_P53_SIGNALING_PATHWAY
AKT2::CHEK2	KEGG_ERBB_SIGNALING	KEGG_P53_SIGNALING_PATHWAY
AKT2::CREBBP	KEGG_ERBB_SIGNALING	KEGG_WNT_SIGNALING
AKT2::CREBBP	KEGG_ERBB_SIGNALING	KEGG_NOTCH_SIGNALING
AKT2::CREBBP	KEGG_ERBB_SIGNALING	KEGG_TGF_BETA_SIGNALING
AKT2::CTNNB1	KEGG_ERBB_SIGNALING	KEGG_WNT_SIGNALING
AKT2::CTNNB1	KEGG_ERBB_SIGNALING	KEGG_HIPPO_SIGNALING
AKT2::CYLD	KEGG_ERBB_SIGNALING	KEGG_RIG_I_LIKE_RECEPTOR_SIGNALING_PATHWAY
AKT2::DDB2	KEGG_ERBB_SIGNALING	KEGG_P53_SIGNALING_PATHWAY
AKT2::EP300	KEGG_ERBB_SIGNALING	KEGG_WNT_SIGNALING
AKT2::EP300	KEGG_ERBB_SIGNALING	KEGG_NOTCH_SIGNALING
AKT2::EP300	KEGG_ERBB_SIGNALING	KEGG_TGF_BETA_SIGNALING
AKT2::ERC1	KEGG_ERBB_SIGNALING	KEGG_NF_KAPPA_B_SIGNALING
AKT2::FAS	KEGG_ERBB_SIGNALING	KEGG_P53_SIGNALING_PATHWAY
AKT2::GNAQ	KEGG_ERBB_SIGNALING	KEGG_GNRH_SIGNALING_PATHWAY
AKT2::GNAQ	KEGG_ERBB_SIGNALING	KEGG_CALCIUM_SIGNALING
AKT2::GNAS	KEGG_ERBB_SIGNALING	KEGG_GNRH_SIGNALING_PATHWAY
AKT2::GNAS	KEGG_ERBB_SIGNALING	KEGG_CALCIUM_SIGNALING
AKT2::HSP90AA1	KEGG_ERBB_SIGNALING	KEGG_NOD_LIKE_RECEPTOR_SIGNALING_PATHWAY
AKT2::HSP90AB1	KEGG_ERBB_SIGNALING	KEGG_NOD_LIKE_RECEPTOR_SIGNALING_PATHWAY
AKT2::LCK	KEGG_ERBB_SIGNALING	KEGG_NF_KAPPA_B_SIGNALING
AKT2::MALT1	KEGG_ERBB_SIGNALING	KEGG_NF_KAPPA_B_SIGNALING
AKT2::MAML2	KEGG_ERBB_SIGNALING	KEGG_NOTCH_SIGNALING
AKT2::MDM2	KEGG_ERBB_SIGNALING	KEGG_P53_SIGNALING_PATHWAY
AKT2::NF2	KEGG_ERBB_SIGNALING	KEGG_HIPPO_SIGNALING
AKT2::NFKB2	KEGG_ERBB_SIGNALING	KEGG_NF_KAPPA_B_SIGNALING
AKT2::NOTCH1	KEGG_ERBB_SIGNALING	KEGG_NOTCH_SIGNALING
AKT2::PDGFRA	KEGG_ERBB_SIGNALING	KEGG_CALCIUM_SIGNALING
AKT2::PDGFRB	KEGG_ERBB_SIGNALING	KEGG_CALCIUM_SIGNALING
AKT2::PPARG	KEGG_ERBB_SIGNALING	KEGG_PPAR_SIGNALING_PATHWAY
AKT2::PTCH1	KEGG_ERBB_SIGNALING	KEGG_HEDGEHOG_SIGNALING
AKT2::PTEN	KEGG_ERBB_SIGNALING	KEGG_P53_SIGNALING_PATHWAY
AKT2::PTEN	KEGG_ERBB_SIGNALING	KEGG_PHOSPHATIDYLINOSITOL_SIGNALING
AKT2::SMAD4	KEGG_ERBB_SIGNALING	KEGG_WNT_SIGNALING
AKT2::SMAD4	KEGG_ERBB_SIGNALING	KEGG_TGF_BETA_SIGNALING
AKT2::SMAD4	KEGG_ERBB_SIGNALING	KEGG_HIPPO_SIGNALING
AKT2::SMO	KEGG_ERBB_SIGNALING	KEGG_HEDGEHOG_SIGNALING
AKT2::SUFU	KEGG_ERBB_SIGNALING	KEGG_HEDGEHOG_SIGNALING
AKT2::SYK	KEGG_ERBB_SIGNALING	KEGG_NF_KAPPA_B_SIGNALING
AKT2::TP53	KEGG_ERBB_SIGNALING	KEGG_P53_SIGNALING_PATHWAY
AKT2::TP53	KEGG_ERBB_SIGNALING	KEGG_WNT_SIGNALING
AKT2::TSC2	KEGG_ERBB_SIGNALING	KEGG_P53_SIGNALING_PATHWAY
BRAF::APC	KEGG_ERBB_SIGNALING	KEGG_WNT_SIGNALING
BRAF::APC	KEGG_ERBB_SIGNALING	KEGG_HIPPO_SIGNALING
CBL::APC	KEGG_ERBB_SIGNALING	KEGG_WNT_SIGNALING
CBL::APC	KEGG_ERBB_SIGNALING	KEGG_HIPPO_SIGNALING
EGFR::APC	KEGG_ERBB_SIGNALING	KEGG_WNT_SIGNALING
EGFR::APC	KEGG_ERBB_SIGNALING	KEGG_HIPPO_SIGNALING
ERBB2::APC	KEGG_ERBB_SIGNALING	KEGG_WNT_SIGNALING
ERBB2::APC	KEGG_ERBB_SIGNALING	KEGG_HIPPO_SIGNALING
HRAS::APC	KEGG_ERBB_SIGNALING	KEGG_WNT_SIGNALING
HRAS::APC	KEGG_ERBB_SIGNALING	KEGG_HIPPO_SIGNALING
KRAS::APC	KEGG_ERBB_SIGNALING	KEGG_WNT_SIGNALING
KRAS::APC	KEGG_ERBB_SIGNALING	KEGG_HIPPO_SIGNALING
MAP2K4::APC	KEGG_ERBB_SIGNALING	KEGG_WNT_SIGNALING
MAP2K4::APC	KEGG_ERBB_SIGNALING	KEGG_HIPPO_SIGNALING
NRAS::APC	KEGG_ERBB_SIGNALING	KEGG_WNT_SIGNALING
NRAS::APC	KEGG_ERBB_SIGNALING	KEGG_HIPPO_SIGNALING
PIK3CA::APC	KEGG_ERBB_SIGNALING	KEGG_WNT_SIGNALING
PIK3CA::APC	KEGG_ERBB_SIGNALING	KEGG_HIPPO_SIGNALING
PIK3R1::APC	KEGG_ERBB_SIGNALING	KEGG_WNT_SIGNALING
PIK3R1::APC	KEGG_ERBB_SIGNALING	KEGG_HIPPO_SIGNALING
BRAF::ARNT	KEGG_ERBB_SIGNALING	KEGG_HIF1_SIGNALING
CBL::ARNT	KEGG_ERBB_SIGNALING	KEGG_HIF1_SIGNALING
HRAS::ARNT	KEGG_ERBB_SIGNALING	KEGG_HIF1_SIGNALING
KRAS::ARNT	KEGG_ERBB_SIGNALING	KEGG_HIF1_SIGNALING
MAP2K4::ARNT	KEGG_ERBB_SIGNALING	KEGG_HIF1_SIGNALING
MYC::ARNT	KEGG_ERBB_SIGNALING	KEGG_HIF1_SIGNALING
NRAS::ARNT	KEGG_ERBB_SIGNALING	KEGG_HIF1_SIGNALING
BRAF::ATM	KEGG_ERBB_SIGNALING	KEGG_P53_SIGNALING_PATHWAY
BRAF::ATM	KEGG_ERBB_SIGNALING	KEGG_NF_KAPPA_B_SIGNALING
CBL::ATM	KEGG_ERBB_SIGNALING	KEGG_P53_SIGNALING_PATHWAY
CBL::ATM	KEGG_ERBB_SIGNALING	KEGG_NF_KAPPA_B_SIGNALING
CBL::ATM	KEGG_ERBB_SIGNALING	KEGG_FOXO_SIGNALING
EGFR::ATM	KEGG_ERBB_SIGNALING	KEGG_P53_SIGNALING_PATHWAY
EGFR::ATM	KEGG_ERBB_SIGNALING	KEGG_NF_KAPPA_B_SIGNALING
ERBB2::ATM	KEGG_ERBB_SIGNALING	KEGG_P53_SIGNALING_PATHWAY
ERBB2::ATM	KEGG_ERBB_SIGNALING	KEGG_NF_KAPPA_B_SIGNALING
ERBB2::ATM	KEGG_ERBB_SIGNALING	KEGG_FOXO_SIGNALING
HRAS::ATM	KEGG_ERBB_SIGNALING	KEGG_P53_SIGNALING_PATHWAY
HRAS::ATM	KEGG_ERBB_SIGNALING	KEGG_NF_KAPPA_B_SIGNALING
KRAS::ATM	KEGG_ERBB_SIGNALING	KEGG_P53_SIGNALING_PATHWAY
KRAS::ATM	KEGG_ERBB_SIGNALING	KEGG_NF_KAPPA_B_SIGNALING
MAP2K4::ATM	KEGG_ERBB_SIGNALING	KEGG_P53_SIGNALING_PATHWAY
MAP2K4::ATM	KEGG_ERBB_SIGNALING	KEGG_NF_KAPPA_B_SIGNALING
MAP2K4::ATM	KEGG_ERBB_SIGNALING	KEGG_FOXO_SIGNALING
MYC::ATM	KEGG_ERBB_SIGNALING	KEGG_P53_SIGNALING_PATHWAY
MYC::ATM	KEGG_ERBB_SIGNALING	KEGG_NF_KAPPA_B_SIGNALING
MYC::ATM	KEGG_ERBB_SIGNALING	KEGG_FOXO_SIGNALING
NRAS::ATM	KEGG_ERBB_SIGNALING	KEGG_P53_SIGNALING_PATHWAY
NRAS::ATM	KEGG_ERBB_SIGNALING	KEGG_NF_KAPPA_B_SIGNALING
PIK3CA::ATM	KEGG_ERBB_SIGNALING	KEGG_P53_SIGNALING_PATHWAY
PIK3CA::ATM	KEGG_ERBB_SIGNALING	KEGG_NF_KAPPA_B_SIGNALING
PIK3R1::ATM	KEGG_ERBB_SIGNALING	KEGG_P53_SIGNALING_PATHWAY
PIK3R1::ATM	KEGG_ERBB_SIGNALING	KEGG_NF_KAPPA_B_SIGNALING
BRAF::BCL10	KEGG_ERBB_SIGNALING	KEGG_T_CELL_RECEPTOR_SIGNALING_PATHWAY
BRAF::BCL10	KEGG_ERBB_SIGNALING	KEGG_B_CELL_RECEPTOR_SIGNALING_PATHWAY
BRAF::BCL10	KEGG_ERBB_SIGNALING	KEGG_NF_KAPPA_B_SIGNALING
CBL::BCL10	KEGG_ERBB_SIGNALING	KEGG_B_CELL_RECEPTOR_SIGNALING_PATHWAY
CBL::BCL10	KEGG_ERBB_SIGNALING	KEGG_NF_KAPPA_B_SIGNALING
EGFR::BCL10	KEGG_ERBB_SIGNALING	KEGG_T_CELL_RECEPTOR_SIGNALING_PATHWAY
EGFR::BCL10	KEGG_ERBB_SIGNALING	KEGG_B_CELL_RECEPTOR_SIGNALING_PATHWAY
EGFR::BCL10	KEGG_ERBB_SIGNALING	KEGG_NF_KAPPA_B_SIGNALING
ERBB2::BCL10	KEGG_ERBB_SIGNALING	KEGG_T_CELL_RECEPTOR_SIGNALING_PATHWAY
ERBB2::BCL10	KEGG_ERBB_SIGNALING	KEGG_B_CELL_RECEPTOR_SIGNALING_PATHWAY
ERBB2::BCL10	KEGG_ERBB_SIGNALING	KEGG_NF_KAPPA_B_SIGNALING
HRAS::BCL10	KEGG_ERBB_SIGNALING	KEGG_NF_KAPPA_B_SIGNALING
KRAS::BCL10	KEGG_ERBB_SIGNALING	KEGG_NF_KAPPA_B_SIGNALING
MAP2K4::BCL10	KEGG_ERBB_SIGNALING	KEGG_T_CELL_RECEPTOR_SIGNALING_PATHWAY
MAP2K4::BCL10	KEGG_ERBB_SIGNALING	KEGG_B_CELL_RECEPTOR_SIGNALING_PATHWAY
MAP2K4::BCL10	KEGG_ERBB_SIGNALING	KEGG_NF_KAPPA_B_SIGNALING
MYC::BCL10	KEGG_ERBB_SIGNALING	KEGG_T_CELL_RECEPTOR_SIGNALING_PATHWAY
MYC::BCL10	KEGG_ERBB_SIGNALING	KEGG_B_CELL_RECEPTOR_SIGNALING_PATHWAY
MYC::BCL10	KEGG_ERBB_SIGNALING	KEGG_NF_KAPPA_B_SIGNALING
NRAS::BCL10	KEGG_ERBB_SIGNALING	KEGG_NF_KAPPA_B_SIGNALING
PIK3CA::BCL10	KEGG_ERBB_SIGNALING	KEGG_NF_KAPPA_B_SIGNALING
PIK3R1::BCL10	KEGG_ERBB_SIGNALING	KEGG_NF_KAPPA_B_SIGNALING
BRAF::BCL2	KEGG_ERBB_SIGNALING	KEGG_NF_KAPPA_B_SIGNALING
BRAF::BCL2	KEGG_ERBB_SIGNALING	KEGG_HIF1_SIGNALING
BRAF::BCL2	KEGG_ERBB_SIGNALING	KEGG_PI3K_AKT_SIGNALING
CBL::BCL2	KEGG_ERBB_SIGNALING	KEGG_NEUROTROPHIN_SIGNALING_PATHWAY
CBL::BCL2	KEGG_ERBB_SIGNALING	KEGG_NF_KAPPA_B_SIGNALING
CBL::BCL2	KEGG_ERBB_SIGNALING	KEGG_HIF1_SIGNALING
CBL::BCL2	KEGG_ERBB_SIGNALING	KEGG_PI3K_AKT_SIGNALING
EGFR::BCL2	KEGG_ERBB_SIGNALING	KEGG_NEUROTROPHIN_SIGNALING_PATHWAY
EGFR::BCL2	KEGG_ERBB_SIGNALING	KEGG_NF_KAPPA_B_SIGNALING
ERBB2::BCL2	KEGG_ERBB_SIGNALING	KEGG_NEUROTROPHIN_SIGNALING_PATHWAY
ERBB2::BCL2	KEGG_ERBB_SIGNALING	KEGG_NF_KAPPA_B_SIGNALING
ERBB2::BCL2	KEGG_ERBB_SIGNALING	KEGG_PI3K_AKT_SIGNALING
HRAS::BCL2	KEGG_ERBB_SIGNALING	KEGG_NF_KAPPA_B_SIGNALING
HRAS::BCL2	KEGG_ERBB_SIGNALING	KEGG_HIF1_SIGNALING
KRAS::BCL2	KEGG_ERBB_SIGNALING	KEGG_NF_KAPPA_B_SIGNALING
KRAS::BCL2	KEGG_ERBB_SIGNALING	KEGG_HIF1_SIGNALING
MAP2K4::BCL2	KEGG_ERBB_SIGNALING	KEGG_NEUROTROPHIN_SIGNALING_PATHWAY
MAP2K4::BCL2	KEGG_ERBB_SIGNALING	KEGG_NF_KAPPA_B_SIGNALING
MAP2K4::BCL2	KEGG_ERBB_SIGNALING	KEGG_HIF1_SIGNALING
MAP2K4::BCL2	KEGG_ERBB_SIGNALING	KEGG_PI3K_AKT_SIGNALING
MYC::BCL2	KEGG_ERBB_SIGNALING	KEGG_NEUROTROPHIN_SIGNALING_PATHWAY
MYC::BCL2	KEGG_ERBB_SIGNALING	KEGG_NF_KAPPA_B_SIGNALING
MYC::BCL2	KEGG_ERBB_SIGNALING	KEGG_HIF1_SIGNALING
NRAS::BCL2	KEGG_ERBB_SIGNALING	KEGG_NF_KAPPA_B_SIGNALING
NRAS::BCL2	KEGG_ERBB_SIGNALING	KEGG_HIF1_SIGNALING
PIK3CA::BCL2	KEGG_ERBB_SIGNALING	KEGG_NF_KAPPA_B_SIGNALING
PIK3R1::BCL2	KEGG_ERBB_SIGNALING	KEGG_NF_KAPPA_B_SIGNALING
BRAF::BCL3	KEGG_ERBB_SIGNALING	KEGG_TNF_SIGNALING
CBL::BCL3	KEGG_ERBB_SIGNALING	KEGG_TNF_SIGNALING
EGFR::BCL3	KEGG_ERBB_SIGNALING	KEGG_TNF_SIGNALING
ERBB2::BCL3	KEGG_ERBB_SIGNALING	KEGG_TNF_SIGNALING
HRAS::BCL3	KEGG_ERBB_SIGNALING	KEGG_TNF_SIGNALING
KRAS::BCL3	KEGG_ERBB_SIGNALING	KEGG_TNF_SIGNALING
MYC::BCL3	KEGG_ERBB_SIGNALING	KEGG_TNF_SIGNALING
NRAS::BCL3	KEGG_ERBB_SIGNALING	KEGG_TNF_SIGNALING
CBL::BCL6	KEGG_ERBB_SIGNALING	KEGG_FOXO_SIGNALING
ERBB2::BCL6	KEGG_ERBB_SIGNALING	KEGG_FOXO_SIGNALING
MAP2K4::BCL6	KEGG_ERBB_SIGNALING	KEGG_FOXO_SIGNALING
MYC::BCL6	KEGG_ERBB_SIGNALING	KEGG_FOXO_SIGNALING
BRAF::BIRC3	KEGG_ERBB_SIGNALING	KEGG_NOD_LIKE_RECEPTOR_SIGNALING_PATHWAY
BRAF::BIRC3	KEGG_ERBB_SIGNALING	KEGG_NF_KAPPA_B_SIGNALING
BRAF::BIRC3	KEGG_ERBB_SIGNALING	KEGG_TNF_SIGNALING
CBL::BIRC3	KEGG_ERBB_SIGNALING	KEGG_NOD_LIKE_RECEPTOR_SIGNALING_PATHWAY
CBL::BIRC3	KEGG_ERBB_SIGNALING	KEGG_NF_KAPPA_B_SIGNALING
CBL::BIRC3	KEGG_ERBB_SIGNALING	KEGG_TNF_SIGNALING
EGFR::BIRC3	KEGG_ERBB_SIGNALING	KEGG_NOD_LIKE_RECEPTOR_SIGNALING_PATHWAY
EGFR::BIRC3	KEGG_ERBB_SIGNALING	KEGG_NF_KAPPA_B_SIGNALING
EGFR::BIRC3	KEGG_ERBB_SIGNALING	KEGG_TNF_SIGNALING
ERBB2::BIRC3	KEGG_ERBB_SIGNALING	KEGG_NOD_LIKE_RECEPTOR_SIGNALING_PATHWAY
ERBB2::BIRC3	KEGG_ERBB_SIGNALING	KEGG_NF_KAPPA_B_SIGNALING
ERBB2::BIRC3	KEGG_ERBB_SIGNALING	KEGG_TNF_SIGNALING
HRAS::BIRC3	KEGG_ERBB_SIGNALING	KEGG_NOD_LIKE_RECEPTOR_SIGNALING_PATHWAY
HRAS::BIRC3	KEGG_ERBB_SIGNALING	KEGG_NF_KAPPA_B_SIGNALING
HRAS::BIRC3	KEGG_ERBB_SIGNALING	KEGG_TNF_SIGNALING
KRAS::BIRC3	KEGG_ERBB_SIGNALING	KEGG_NOD_LIKE_RECEPTOR_SIGNALING_PATHWAY
KRAS::BIRC3	KEGG_ERBB_SIGNALING	KEGG_NF_KAPPA_B_SIGNALING
KRAS::BIRC3	KEGG_ERBB_SIGNALING	KEGG_TNF_SIGNALING
MAP2K4::BIRC3	KEGG_ERBB_SIGNALING	KEGG_NOD_LIKE_RECEPTOR_SIGNALING_PATHWAY
MAP2K4::BIRC3	KEGG_ERBB_SIGNALING	KEGG_NF_KAPPA_B_SIGNALING
MYC::BIRC3	KEGG_ERBB_SIGNALING	KEGG_NOD_LIKE_RECEPTOR_SIGNALING_PATHWAY
MYC::BIRC3	KEGG_ERBB_SIGNALING	KEGG_NF_KAPPA_B_SIGNALING
MYC::BIRC3	KEGG_ERBB_SIGNALING	KEGG_TNF_SIGNALING
NRAS::BIRC3	KEGG_ERBB_SIGNALING	KEGG_NOD_LIKE_RECEPTOR_SIGNALING_PATHWAY
NRAS::BIRC3	KEGG_ERBB_SIGNALING	KEGG_NF_KAPPA_B_SIGNALING
NRAS::BIRC3	KEGG_ERBB_SIGNALING	KEGG_TNF_SIGNALING
PIK3CA::BIRC3	KEGG_ERBB_SIGNALING	KEGG_NOD_LIKE_RECEPTOR_SIGNALING_PATHWAY
PIK3CA::BIRC3	KEGG_ERBB_SIGNALING	KEGG_NF_KAPPA_B_SIGNALING
PIK3R1::BIRC3	KEGG_ERBB_SIGNALING	KEGG_NOD_LIKE_RECEPTOR_SIGNALING_PATHWAY
PIK3R1::BIRC3	KEGG_ERBB_SIGNALING	KEGG_NF_KAPPA_B_SIGNALING
BRAF::BMPR1A	KEGG_ERBB_SIGNALING	KEGG_TGF_BETA_SIGNALING
BRAF::BMPR1A	KEGG_ERBB_SIGNALING	KEGG_HIPPO_SIGNALING
CBL::BMPR1A	KEGG_ERBB_SIGNALING	KEGG_TGF_BETA_SIGNALING
CBL::BMPR1A	KEGG_ERBB_SIGNALING	KEGG_HIPPO_SIGNALING
EGFR::BMPR1A	KEGG_ERBB_SIGNALING	KEGG_TGF_BETA_SIGNALING
EGFR::BMPR1A	KEGG_ERBB_SIGNALING	KEGG_HIPPO_SIGNALING
ERBB2::BMPR1A	KEGG_ERBB_SIGNALING	KEGG_TGF_BETA_SIGNALING
ERBB2::BMPR1A	KEGG_ERBB_SIGNALING	KEGG_HIPPO_SIGNALING
HRAS::BMPR1A	KEGG_ERBB_SIGNALING	KEGG_TGF_BETA_SIGNALING
HRAS::BMPR1A	KEGG_ERBB_SIGNALING	KEGG_HIPPO_SIGNALING
KRAS::BMPR1A	KEGG_ERBB_SIGNALING	KEGG_TGF_BETA_SIGNALING
KRAS::BMPR1A	KEGG_ERBB_SIGNALING	KEGG_HIPPO_SIGNALING
MAP2K4::BMPR1A	KEGG_ERBB_SIGNALING	KEGG_TGF_BETA_SIGNALING
MAP2K4::BMPR1A	KEGG_ERBB_SIGNALING	KEGG_HIPPO_SIGNALING
NRAS::BMPR1A	KEGG_ERBB_SIGNALING	KEGG_TGF_BETA_SIGNALING
NRAS::BMPR1A	KEGG_ERBB_SIGNALING	KEGG_HIPPO_SIGNALING
PIK3CA::BMPR1A	KEGG_ERBB_SIGNALING	KEGG_TGF_BETA_SIGNALING
PIK3CA::BMPR1A	KEGG_ERBB_SIGNALING	KEGG_HIPPO_SIGNALING
PIK3R1::BMPR1A	KEGG_ERBB_SIGNALING	KEGG_TGF_BETA_SIGNALING
PIK3R1::BMPR1A	KEGG_ERBB_SIGNALING	KEGG_HIPPO_SIGNALING
BRAF::BRCA1	KEGG_ERBB_SIGNALING	KEGG_PI3K_AKT_SIGNALING
BRAF::CARD11	KEGG_ERBB_SIGNALING	KEGG_T_CELL_RECEPTOR_SIGNALING_PATHWAY
BRAF::CARD11	KEGG_ERBB_SIGNALING	KEGG_B_CELL_RECEPTOR_SIGNALING_PATHWAY
BRAF::CARD11	KEGG_ERBB_SIGNALING	KEGG_NF_KAPPA_B_SIGNALING
BRAF::CCND1	KEGG_ERBB_SIGNALING	KEGG_P53_SIGNALING_PATHWAY
BRAF::CCND1	KEGG_ERBB_SIGNALING	KEGG_WNT_SIGNALING
BRAF::CCND1	KEGG_ERBB_SIGNALING	KEGG_HIPPO_SIGNALING
BRAF::CCND1	KEGG_ERBB_SIGNALING	KEGG_JAK_STAT_SIGNALING
BRAF::CCND1	KEGG_ERBB_SIGNALING	KEGG_PI3K_AKT_SIGNALING
BRAF::CCND1	KEGG_ERBB_SIGNALING	KEGG_AMPK_SIGNALING
BRAF::CCND2	KEGG_ERBB_SIGNALING	KEGG_P53_SIGNALING_PATHWAY
BRAF::CCND2	KEGG_ERBB_SIGNALING	KEGG_WNT_SIGNALING
BRAF::CCND2	KEGG_ERBB_SIGNALING	KEGG_HIPPO_SIGNALING
BRAF::CCND2	KEGG_ERBB_SIGNALING	KEGG_JAK_STAT_SIGNALING
BRAF::CCND2	KEGG_ERBB_SIGNALING	KEGG_PI3K_AKT_SIGNALING
BRAF::CCND3	KEGG_ERBB_SIGNALING	KEGG_P53_SIGNALING_PATHWAY
BRAF::CCND3	KEGG_ERBB_SIGNALING	KEGG_WNT_SIGNALING
BRAF::CCND3	KEGG_ERBB_SIGNALING	KEGG_HIPPO_SIGNALING
BRAF::CCND3	KEGG_ERBB_SIGNALING	KEGG_JAK_STAT_SIGNALING
BRAF::CCND3	KEGG_ERBB_SIGNALING	KEGG_PI3K_AKT_SIGNALING
BRAF::CDH1	KEGG_ERBB_SIGNALING	KEGG_HIPPO_SIGNALING
BRAF::CDK4	KEGG_ERBB_SIGNALING	KEGG_P53_SIGNALING_PATHWAY
BRAF::CDK4	KEGG_ERBB_SIGNALING	KEGG_T_CELL_RECEPTOR_SIGNALING_PATHWAY
BRAF::CDK4	KEGG_ERBB_SIGNALING	KEGG_PI3K_AKT_SIGNALING
BRAF::CDK6	KEGG_ERBB_SIGNALING	KEGG_P53_SIGNALING_PATHWAY
BRAF::CDK6	KEGG_ERBB_SIGNALING	KEGG_PI3K_AKT_SIGNALING
BRAF::CDKN2A	KEGG_ERBB_SIGNALING	KEGG_P53_SIGNALING_PATHWAY
BRAF::CHEK2	KEGG_ERBB_SIGNALING	KEGG_P53_SIGNALING_PATHWAY
BRAF::COL1A1	KEGG_ERBB_SIGNALING	KEGG_PI3K_AKT_SIGNALING
BRAF::CREB1	KEGG_ERBB_SIGNALING	KEGG_TNF_SIGNALING
BRAF::CREB1	KEGG_ERBB_SIGNALING	KEGG_CGMP_PKG_SIGNALING
BRAF::CREB1	KEGG_ERBB_SIGNALING	KEGG_PI3K_AKT_SIGNALING
BRAF::CREB1	KEGG_ERBB_SIGNALING	KEGG_AMPK_SIGNALING
BRAF::CREB3L2	KEGG_ERBB_SIGNALING	KEGG_TNF_SIGNALING
BRAF::CREB3L2	KEGG_ERBB_SIGNALING	KEGG_CGMP_PKG_SIGNALING
BRAF::CREB3L2	KEGG_ERBB_SIGNALING	KEGG_PI3K_AKT_SIGNALING
BRAF::CREB3L2	KEGG_ERBB_SIGNALING	KEGG_AMPK_SIGNALING
BRAF::CREBBP	KEGG_ERBB_SIGNALING	KEGG_WNT_SIGNALING
BRAF::CREBBP	KEGG_ERBB_SIGNALING	KEGG_NOTCH_SIGNALING
BRAF::CREBBP	KEGG_ERBB_SIGNALING	KEGG_TGF_BETA_SIGNALING
BRAF::CREBBP	KEGG_ERBB_SIGNALING	KEGG_JAK_STAT_SIGNALING
BRAF::CREBBP	KEGG_ERBB_SIGNALING	KEGG_HIF1_SIGNALING
BRAF::CTNNB1	KEGG_ERBB_SIGNALING	KEGG_WNT_SIGNALING
BRAF::CTNNB1	KEGG_ERBB_SIGNALING	KEGG_HIPPO_SIGNALING
BRAF::CYLD	KEGG_ERBB_SIGNALING	KEGG_RIG_I_LIKE_RECEPTOR_SIGNALING_PATHWAY
BRAF::DDB2	KEGG_ERBB_SIGNALING	KEGG_P53_SIGNALING_PATHWAY
BRAF::EP300	KEGG_ERBB_SIGNALING	KEGG_WNT_SIGNALING
BRAF::EP300	KEGG_ERBB_SIGNALING	KEGG_NOTCH_SIGNALING
BRAF::EP300	KEGG_ERBB_SIGNALING	KEGG_TGF_BETA_SIGNALING
BRAF::EP300	KEGG_ERBB_SIGNALING	KEGG_JAK_STAT_SIGNALING
BRAF::EP300	KEGG_ERBB_SIGNALING	KEGG_HIF1_SIGNALING
BRAF::ERC1	KEGG_ERBB_SIGNALING	KEGG_NF_KAPPA_B_SIGNALING
BRAF::FAS	KEGG_ERBB_SIGNALING	KEGG_P53_SIGNALING_PATHWAY
BRAF::FAS	KEGG_ERBB_SIGNALING	KEGG_TNF_SIGNALING
BRAF::FCGR2B	KEGG_ERBB_SIGNALING	KEGG_B_CELL_RECEPTOR_SIGNALING_PATHWAY
BRAF::FGFR1	KEGG_ERBB_SIGNALING	KEGG_RAS_SIGNALING
BRAF::FGFR1	KEGG_ERBB_SIGNALING	KEGG_PI3K_AKT_SIGNALING
BRAF::FGFR2	KEGG_ERBB_SIGNALING	KEGG_RAS_SIGNALING
BRAF::FGFR2	KEGG_ERBB_SIGNALING	KEGG_PI3K_AKT_SIGNALING
BRAF::FGFR3	KEGG_ERBB_SIGNALING	KEGG_RAS_SIGNALING
BRAF::FGFR3	KEGG_ERBB_SIGNALING	KEGG_PI3K_AKT_SIGNALING
BRAF::FOXO1	KEGG_ERBB_SIGNALING	KEGG_AMPK_SIGNALING
BRAF::FOXO3	KEGG_ERBB_SIGNALING	KEGG_PI3K_AKT_SIGNALING
BRAF::FOXO3	KEGG_ERBB_SIGNALING	KEGG_AMPK_SIGNALING
BRAF::FOXO4	KEGG_ERBB_SIGNALING	KEGG_RAS_SIGNALING
BRAF::GNAQ	KEGG_ERBB_SIGNALING	KEGG_GNRH_SIGNALING_PATHWAY
BRAF::GNAQ	KEGG_ERBB_SIGNALING	KEGG_CALCIUM_SIGNALING
BRAF::GNAQ	KEGG_ERBB_SIGNALING	KEGG_CGMP_PKG_SIGNALING
BRAF::GNAS	KEGG_ERBB_SIGNALING	KEGG_GNRH_SIGNALING_PATHWAY
BRAF::GNAS	KEGG_ERBB_SIGNALING	KEGG_CALCIUM_SIGNALING
BRAF::HSP90AA1	KEGG_ERBB_SIGNALING	KEGG_NOD_LIKE_RECEPTOR_SIGNALING_PATHWAY
BRAF::HSP90AA1	KEGG_ERBB_SIGNALING	KEGG_PI3K_AKT_SIGNALING
BRAF::HSP90AB1	KEGG_ERBB_SIGNALING	KEGG_NOD_LIKE_RECEPTOR_SIGNALING_PATHWAY
BRAF::HSP90AB1	KEGG_ERBB_SIGNALING	KEGG_PI3K_AKT_SIGNALING
BRAF::IL2	KEGG_ERBB_SIGNALING	KEGG_T_CELL_RECEPTOR_SIGNALING_PATHWAY
BRAF::IL2	KEGG_ERBB_SIGNALING	KEGG_JAK_STAT_SIGNALING
BRAF::IL2	KEGG_ERBB_SIGNALING	KEGG_PI3K_AKT_SIGNALING
BRAF::IL21R	KEGG_ERBB_SIGNALING	KEGG_JAK_STAT_SIGNALING
BRAF::IL6ST	KEGG_ERBB_SIGNALING	KEGG_JAK_STAT_SIGNALING
BRAF::ITK	KEGG_ERBB_SIGNALING	KEGG_T_CELL_RECEPTOR_SIGNALING_PATHWAY
BRAF::JAK2	KEGG_ERBB_SIGNALING	KEGG_ADIPOCYTOKINE_SIGNALING_PATHWAY
BRAF::JAK2	KEGG_ERBB_SIGNALING	KEGG_JAK_STAT_SIGNALING
BRAF::JAK2	KEGG_ERBB_SIGNALING	KEGG_PI3K_AKT_SIGNALING
BRAF::JAK3	KEGG_ERBB_SIGNALING	KEGG_JAK_STAT_SIGNALING
BRAF::JAK3	KEGG_ERBB_SIGNALING	KEGG_PI3K_AKT_SIGNALING
BRAF::KIT	KEGG_ERBB_SIGNALING	KEGG_RAS_SIGNALING
BRAF::KIT	KEGG_ERBB_SIGNALING	KEGG_PI3K_AKT_SIGNALING
BRAF::LCK	KEGG_ERBB_SIGNALING	KEGG_T_CELL_RECEPTOR_SIGNALING_PATHWAY
BRAF::LCK	KEGG_ERBB_SIGNALING	KEGG_NF_KAPPA_B_SIGNALING
BRAF::LIFR	KEGG_ERBB_SIGNALING	KEGG_JAK_STAT_SIGNALING
BRAF::MALT1	KEGG_ERBB_SIGNALING	KEGG_T_CELL_RECEPTOR_SIGNALING_PATHWAY
BRAF::MALT1	KEGG_ERBB_SIGNALING	KEGG_B_CELL_RECEPTOR_SIGNALING_PATHWAY
BRAF::MALT1	KEGG_ERBB_SIGNALING	KEGG_NF_KAPPA_B_SIGNALING
BRAF::MAML2	KEGG_ERBB_SIGNALING	KEGG_NOTCH_SIGNALING
BRAF::MDM2	KEGG_ERBB_SIGNALING	KEGG_P53_SIGNALING_PATHWAY
BRAF::MDM2	KEGG_ERBB_SIGNALING	KEGG_PI3K_AKT_SIGNALING
BRAF::MET	KEGG_ERBB_SIGNALING	KEGG_RAS_SIGNALING
BRAF::MET	KEGG_ERBB_SIGNALING	KEGG_PI3K_AKT_SIGNALING
BRAF::MLLT4	KEGG_ERBB_SIGNALING	KEGG_RAS_SIGNALING
BRAF::MPL	KEGG_ERBB_SIGNALING	KEGG_JAK_STAT_SIGNALING
BRAF::MTCP1	KEGG_ERBB_SIGNALING	KEGG_PI3K_AKT_SIGNALING
BRAF::NF1	KEGG_ERBB_SIGNALING	KEGG_RAS_SIGNALING
BRAF::NF2	KEGG_ERBB_SIGNALING	KEGG_HIPPO_SIGNALING
BRAF::NFKB2	KEGG_ERBB_SIGNALING	KEGG_NF_KAPPA_B_SIGNALING
BRAF::NOTCH1	KEGG_ERBB_SIGNALING	KEGG_NOTCH_SIGNALING
BRAF::PDGFB	KEGG_ERBB_SIGNALING	KEGG_RAS_SIGNALING
BRAF::PDGFB	KEGG_ERBB_SIGNALING	KEGG_PI3K_AKT_SIGNALING
BRAF::PDGFRA	KEGG_ERBB_SIGNALING	KEGG_RAS_SIGNALING
BRAF::PDGFRA	KEGG_ERBB_SIGNALING	KEGG_CALCIUM_SIGNALING
BRAF::PDGFRA	KEGG_ERBB_SIGNALING	KEGG_PI3K_AKT_SIGNALING
BRAF::PDGFRB	KEGG_ERBB_SIGNALING	KEGG_RAS_SIGNALING
BRAF::PDGFRB	KEGG_ERBB_SIGNALING	KEGG_CALCIUM_SIGNALING
BRAF::PDGFRB	KEGG_ERBB_SIGNALING	KEGG_PI3K_AKT_SIGNALING
BRAF::PIM1	KEGG_ERBB_SIGNALING	KEGG_JAK_STAT_SIGNALING
BRAF::PPARG	KEGG_ERBB_SIGNALING	KEGG_PPAR_SIGNALING_PATHWAY
BRAF::PPARG	KEGG_ERBB_SIGNALING	KEGG_AMPK_SIGNALING
BRAF::PTCH1	KEGG_ERBB_SIGNALING	KEGG_HEDGEHOG_SIGNALING
BRAF::PTEN	KEGG_ERBB_SIGNALING	KEGG_P53_SIGNALING_PATHWAY
BRAF::PTEN	KEGG_ERBB_SIGNALING	KEGG_PHOSPHATIDYLINOSITOL_SIGNALING
BRAF::PTEN	KEGG_ERBB_SIGNALING	KEGG_PI3K_AKT_SIGNALING
BRAF::PTPN11	KEGG_ERBB_SIGNALING	KEGG_ADIPOCYTOKINE_SIGNALING_PATHWAY
BRAF::PTPN11	KEGG_ERBB_SIGNALING	KEGG_RAS_SIGNALING
BRAF::PTPN11	KEGG_ERBB_SIGNALING	KEGG_JAK_STAT_SIGNALING
BRAF::REL	KEGG_ERBB_SIGNALING	KEGG_RAS_SIGNALING
BRAF::SMAD4	KEGG_ERBB_SIGNALING	KEGG_WNT_SIGNALING
BRAF::SMAD4	KEGG_ERBB_SIGNALING	KEGG_TGF_BETA_SIGNALING
BRAF::SMAD4	KEGG_ERBB_SIGNALING	KEGG_HIPPO_SIGNALING
BRAF::SMO	KEGG_ERBB_SIGNALING	KEGG_HEDGEHOG_SIGNALING
BRAF::SOCS1	KEGG_ERBB_SIGNALING	KEGG_JAK_STAT_SIGNALING
BRAF::STK11	KEGG_ERBB_SIGNALING	KEGG_ADIPOCYTOKINE_SIGNALING_PATHWAY
BRAF::STK11	KEGG_ERBB_SIGNALING	KEGG_PI3K_AKT_SIGNALING
BRAF::STK11	KEGG_ERBB_SIGNALING	KEGG_AMPK_SIGNALING
BRAF::SUFU	KEGG_ERBB_SIGNALING	KEGG_HEDGEHOG_SIGNALING
BRAF::SYK	KEGG_ERBB_SIGNALING	KEGG_B_CELL_RECEPTOR_SIGNALING_PATHWAY
BRAF::SYK	KEGG_ERBB_SIGNALING	KEGG_FC_EPSILON_RI_SIGNALING_PATHWAY
BRAF::SYK	KEGG_ERBB_SIGNALING	KEGG_NF_KAPPA_B_SIGNALING
BRAF::SYK	KEGG_ERBB_SIGNALING	KEGG_PI3K_AKT_SIGNALING
BRAF::TCL1A	KEGG_ERBB_SIGNALING	KEGG_PI3K_AKT_SIGNALING
BRAF::TFRC	KEGG_ERBB_SIGNALING	KEGG_HIF1_SIGNALING
BRAF::TP53	KEGG_ERBB_SIGNALING	KEGG_P53_SIGNALING_PATHWAY
BRAF::TP53	KEGG_ERBB_SIGNALING	KEGG_WNT_SIGNALING
BRAF::TP53	KEGG_ERBB_SIGNALING	KEGG_PI3K_AKT_SIGNALING
BRAF::TSC1	KEGG_ERBB_SIGNALING	KEGG_PI3K_AKT_SIGNALING
BRAF::TSC1	KEGG_ERBB_SIGNALING	KEGG_AMPK_SIGNALING
BRAF::TSC2	KEGG_ERBB_SIGNALING	KEGG_P53_SIGNALING_PATHWAY
BRAF::TSC2	KEGG_ERBB_SIGNALING	KEGG_PI3K_AKT_SIGNALING
BRAF::TSC2	KEGG_ERBB_SIGNALING	KEGG_AMPK_SIGNALING
BRAF::VHL	KEGG_ERBB_SIGNALING	KEGG_HIF1_SIGNALING
CBL::BRCA1	KEGG_ERBB_SIGNALING	KEGG_PI3K_AKT_SIGNALING
ERBB2::BRCA1	KEGG_ERBB_SIGNALING	KEGG_PI3K_AKT_SIGNALING
MAP2K4::BRCA1	KEGG_ERBB_SIGNALING	KEGG_PI3K_AKT_SIGNALING
CBL::CARD11	KEGG_ERBB_SIGNALING	KEGG_B_CELL_RECEPTOR_SIGNALING_PATHWAY
CBL::CARD11	KEGG_ERBB_SIGNALING	KEGG_NF_KAPPA_B_SIGNALING
EGFR::CARD11	KEGG_ERBB_SIGNALING	KEGG_T_CELL_RECEPTOR_SIGNALING_PATHWAY
EGFR::CARD11	KEGG_ERBB_SIGNALING	KEGG_B_CELL_RECEPTOR_SIGNALING_PATHWAY
EGFR::CARD11	KEGG_ERBB_SIGNALING	KEGG_NF_KAPPA_B_SIGNALING
ERBB2::CARD11	KEGG_ERBB_SIGNALING	KEGG_T_CELL_RECEPTOR_SIGNALING_PATHWAY
ERBB2::CARD11	KEGG_ERBB_SIGNALING	KEGG_B_CELL_RECEPTOR_SIGNALING_PATHWAY
ERBB2::CARD11	KEGG_ERBB_SIGNALING	KEGG_NF_KAPPA_B_SIGNALING
HRAS::CARD11	KEGG_ERBB_SIGNALING	KEGG_NF_KAPPA_B_SIGNALING
KRAS::CARD11	KEGG_ERBB_SIGNALING	KEGG_NF_KAPPA_B_SIGNALING
MAP2K4::CARD11	KEGG_ERBB_SIGNALING	KEGG_T_CELL_RECEPTOR_SIGNALING_PATHWAY
MAP2K4::CARD11	KEGG_ERBB_SIGNALING	KEGG_B_CELL_RECEPTOR_SIGNALING_PATHWAY
MAP2K4::CARD11	KEGG_ERBB_SIGNALING	KEGG_NF_KAPPA_B_SIGNALING
MYC::CARD11	KEGG_ERBB_SIGNALING	KEGG_T_CELL_RECEPTOR_SIGNALING_PATHWAY
MYC::CARD11	KEGG_ERBB_SIGNALING	KEGG_B_CELL_RECEPTOR_SIGNALING_PATHWAY
MYC::CARD11	KEGG_ERBB_SIGNALING	KEGG_NF_KAPPA_B_SIGNALING
NRAS::CARD11	KEGG_ERBB_SIGNALING	KEGG_NF_KAPPA_B_SIGNALING
PIK3CA::CARD11	KEGG_ERBB_SIGNALING	KEGG_NF_KAPPA_B_SIGNALING
PIK3R1::CARD11	KEGG_ERBB_SIGNALING	KEGG_NF_KAPPA_B_SIGNALING
CBL::CCND1	KEGG_ERBB_SIGNALING	KEGG_P53_SIGNALING_PATHWAY
CBL::CCND1	KEGG_ERBB_SIGNALING	KEGG_WNT_SIGNALING
CBL::CCND1	KEGG_ERBB_SIGNALING	KEGG_HIPPO_SIGNALING
CBL::CCND1	KEGG_ERBB_SIGNALING	KEGG_FOXO_SIGNALING
CBL::CCND1	KEGG_ERBB_SIGNALING	KEGG_PI3K_AKT_SIGNALING
CBL::CCND1	KEGG_ERBB_SIGNALING	KEGG_AMPK_SIGNALING
CBL::CCND2	KEGG_ERBB_SIGNALING	KEGG_P53_SIGNALING_PATHWAY
CBL::CCND2	KEGG_ERBB_SIGNALING	KEGG_WNT_SIGNALING
CBL::CCND2	KEGG_ERBB_SIGNALING	KEGG_HIPPO_SIGNALING
CBL::CCND2	KEGG_ERBB_SIGNALING	KEGG_FOXO_SIGNALING
CBL::CCND2	KEGG_ERBB_SIGNALING	KEGG_PI3K_AKT_SIGNALING
CBL::CCND3	KEGG_ERBB_SIGNALING	KEGG_P53_SIGNALING_PATHWAY
CBL::CCND3	KEGG_ERBB_SIGNALING	KEGG_WNT_SIGNALING
CBL::CCND3	KEGG_ERBB_SIGNALING	KEGG_HIPPO_SIGNALING
CBL::CCND3	KEGG_ERBB_SIGNALING	KEGG_PI3K_AKT_SIGNALING
CBL::CDH1	KEGG_ERBB_SIGNALING	KEGG_RAP1_SIGNALING
CBL::CDH1	KEGG_ERBB_SIGNALING	KEGG_HIPPO_SIGNALING
CBL::CDK4	KEGG_ERBB_SIGNALING	KEGG_P53_SIGNALING_PATHWAY
CBL::CDK4	KEGG_ERBB_SIGNALING	KEGG_PI3K_AKT_SIGNALING
CBL::CDK6	KEGG_ERBB_SIGNALING	KEGG_P53_SIGNALING_PATHWAY
CBL::CDK6	KEGG_ERBB_SIGNALING	KEGG_PI3K_AKT_SIGNALING
CBL::CDKN2A	KEGG_ERBB_SIGNALING	KEGG_P53_SIGNALING_PATHWAY
CBL::CHEK2	KEGG_ERBB_SIGNALING	KEGG_P53_SIGNALING_PATHWAY
CBL::COL1A1	KEGG_ERBB_SIGNALING	KEGG_PI3K_AKT_SIGNALING
CBL::CREB1	KEGG_ERBB_SIGNALING	KEGG_TNF_SIGNALING
CBL::CREB1	KEGG_ERBB_SIGNALING	KEGG_CAMP_SIGNALING
CBL::CREB1	KEGG_ERBB_SIGNALING	KEGG_CGMP_PKG_SIGNALING
CBL::CREB1	KEGG_ERBB_SIGNALING	KEGG_PI3K_AKT_SIGNALING
CBL::CREB1	KEGG_ERBB_SIGNALING	KEGG_AMPK_SIGNALING
CBL::CREB3L2	KEGG_ERBB_SIGNALING	KEGG_TNF_SIGNALING
CBL::CREB3L2	KEGG_ERBB_SIGNALING	KEGG_CAMP_SIGNALING
CBL::CREB3L2	KEGG_ERBB_SIGNALING	KEGG_CGMP_PKG_SIGNALING
CBL::CREB3L2	KEGG_ERBB_SIGNALING	KEGG_PI3K_AKT_SIGNALING
CBL::CREB3L2	KEGG_ERBB_SIGNALING	KEGG_AMPK_SIGNALING
CBL::CREBBP	KEGG_ERBB_SIGNALING	KEGG_WNT_SIGNALING
CBL::CREBBP	KEGG_ERBB_SIGNALING	KEGG_NOTCH_SIGNALING
CBL::CREBBP	KEGG_ERBB_SIGNALING	KEGG_TGF_BETA_SIGNALING
CBL::CREBBP	KEGG_ERBB_SIGNALING	KEGG_HIF1_SIGNALING
CBL::CREBBP	KEGG_ERBB_SIGNALING	KEGG_FOXO_SIGNALING
CBL::CREBBP	KEGG_ERBB_SIGNALING	KEGG_CAMP_SIGNALING
CBL::CTNNB1	KEGG_ERBB_SIGNALING	KEGG_RAP1_SIGNALING
CBL::CTNNB1	KEGG_ERBB_SIGNALING	KEGG_WNT_SIGNALING
CBL::CTNNB1	KEGG_ERBB_SIGNALING	KEGG_HIPPO_SIGNALING
CBL::CYLD	KEGG_ERBB_SIGNALING	KEGG_RIG_I_LIKE_RECEPTOR_SIGNALING_PATHWAY
CBL::DDB2	KEGG_ERBB_SIGNALING	KEGG_P53_SIGNALING_PATHWAY
CBL::DDIT3	KEGG_ERBB_SIGNALING	KEGG_MAPK_SIGNALING
CBL::EP300	KEGG_ERBB_SIGNALING	KEGG_WNT_SIGNALING
CBL::EP300	KEGG_ERBB_SIGNALING	KEGG_NOTCH_SIGNALING
CBL::EP300	KEGG_ERBB_SIGNALING	KEGG_TGF_BETA_SIGNALING
CBL::EP300	KEGG_ERBB_SIGNALING	KEGG_HIF1_SIGNALING
CBL::EP300	KEGG_ERBB_SIGNALING	KEGG_FOXO_SIGNALING
CBL::EP300	KEGG_ERBB_SIGNALING	KEGG_CAMP_SIGNALING
CBL::ERC1	KEGG_ERBB_SIGNALING	KEGG_NF_KAPPA_B_SIGNALING
CBL::FAS	KEGG_ERBB_SIGNALING	KEGG_P53_SIGNALING_PATHWAY
CBL::FAS	KEGG_ERBB_SIGNALING	KEGG_MAPK_SIGNALING
CBL::FAS	KEGG_ERBB_SIGNALING	KEGG_TNF_SIGNALING
CBL::FCGR2B	KEGG_ERBB_SIGNALING	KEGG_B_CELL_RECEPTOR_SIGNALING_PATHWAY
CBL::FGFR1	KEGG_ERBB_SIGNALING	KEGG_RAS_SIGNALING
CBL::FGFR1	KEGG_ERBB_SIGNALING	KEGG_RAP1_SIGNALING
CBL::FGFR1	KEGG_ERBB_SIGNALING	KEGG_MAPK_SIGNALING
CBL::FGFR1	KEGG_ERBB_SIGNALING	KEGG_PI3K_AKT_SIGNALING
CBL::FGFR2	KEGG_ERBB_SIGNALING	KEGG_RAS_SIGNALING
CBL::FGFR2	KEGG_ERBB_SIGNALING	KEGG_RAP1_SIGNALING
CBL::FGFR2	KEGG_ERBB_SIGNALING	KEGG_MAPK_SIGNALING
CBL::FGFR2	KEGG_ERBB_SIGNALING	KEGG_PI3K_AKT_SIGNALING
CBL::FGFR3	KEGG_ERBB_SIGNALING	KEGG_RAS_SIGNALING
CBL::FGFR3	KEGG_ERBB_SIGNALING	KEGG_RAP1_SIGNALING
CBL::FGFR3	KEGG_ERBB_SIGNALING	KEGG_MAPK_SIGNALING
CBL::FGFR3	KEGG_ERBB_SIGNALING	KEGG_PI3K_AKT_SIGNALING
CBL::FOXO1	KEGG_ERBB_SIGNALING	KEGG_FOXO_SIGNALING
CBL::FOXO1	KEGG_ERBB_SIGNALING	KEGG_AMPK_SIGNALING
CBL::FOXO3	KEGG_ERBB_SIGNALING	KEGG_CHEMOKINE_SIGNALING_PATHWAY
CBL::FOXO3	KEGG_ERBB_SIGNALING	KEGG_NEUROTROPHIN_SIGNALING_PATHWAY
CBL::FOXO3	KEGG_ERBB_SIGNALING	KEGG_FOXO_SIGNALING
CBL::FOXO3	KEGG_ERBB_SIGNALING	KEGG_PI3K_AKT_SIGNALING
CBL::FOXO3	KEGG_ERBB_SIGNALING	KEGG_AMPK_SIGNALING
CBL::FOXO4	KEGG_ERBB_SIGNALING	KEGG_RAS_SIGNALING
CBL::FOXO4	KEGG_ERBB_SIGNALING	KEGG_FOXO_SIGNALING
CBL::GNAQ	KEGG_ERBB_SIGNALING	KEGG_GNRH_SIGNALING_PATHWAY
CBL::GNAQ	KEGG_ERBB_SIGNALING	KEGG_RAP1_SIGNALING
CBL::GNAQ	KEGG_ERBB_SIGNALING	KEGG_CALCIUM_SIGNALING
CBL::GNAQ	KEGG_ERBB_SIGNALING	KEGG_CGMP_PKG_SIGNALING
CBL::GNAS	KEGG_ERBB_SIGNALING	KEGG_GNRH_SIGNALING_PATHWAY
CBL::GNAS	KEGG_ERBB_SIGNALING	KEGG_RAP1_SIGNALING
CBL::GNAS	KEGG_ERBB_SIGNALING	KEGG_CALCIUM_SIGNALING
CBL::GNAS	KEGG_ERBB_SIGNALING	KEGG_CAMP_SIGNALING
CBL::HSP90AA1	KEGG_ERBB_SIGNALING	KEGG_NOD_LIKE_RECEPTOR_SIGNALING_PATHWAY
CBL::HSP90AA1	KEGG_ERBB_SIGNALING	KEGG_PI3K_AKT_SIGNALING
CBL::HSP90AB1	KEGG_ERBB_SIGNALING	KEGG_NOD_LIKE_RECEPTOR_SIGNALING_PATHWAY
CBL::HSP90AB1	KEGG_ERBB_SIGNALING	KEGG_PI3K_AKT_SIGNALING
CBL::IL2	KEGG_ERBB_SIGNALING	KEGG_PI3K_AKT_SIGNALING
CBL::ITK	KEGG_ERBB_SIGNALING	KEGG_CHEMOKINE_SIGNALING_PATHWAY
CBL::JAK2	KEGG_ERBB_SIGNALING	KEGG_CHEMOKINE_SIGNALING_PATHWAY
CBL::JAK2	KEGG_ERBB_SIGNALING	KEGG_ADIPOCYTOKINE_SIGNALING_PATHWAY
CBL::JAK2	KEGG_ERBB_SIGNALING	KEGG_PI3K_AKT_SIGNALING
CBL::JAK3	KEGG_ERBB_SIGNALING	KEGG_CHEMOKINE_SIGNALING_PATHWAY
CBL::JAK3	KEGG_ERBB_SIGNALING	KEGG_PI3K_AKT_SIGNALING
CBL::KIT	KEGG_ERBB_SIGNALING	KEGG_RAS_SIGNALING
CBL::KIT	KEGG_ERBB_SIGNALING	KEGG_RAP1_SIGNALING
CBL::KIT	KEGG_ERBB_SIGNALING	KEGG_PI3K_AKT_SIGNALING
CBL::LCK	KEGG_ERBB_SIGNALING	KEGG_NF_KAPPA_B_SIGNALING
CBL::MALT1	KEGG_ERBB_SIGNALING	KEGG_B_CELL_RECEPTOR_SIGNALING_PATHWAY
CBL::MALT1	KEGG_ERBB_SIGNALING	KEGG_NF_KAPPA_B_SIGNALING
CBL::MAML2	KEGG_ERBB_SIGNALING	KEGG_NOTCH_SIGNALING
CBL::MDM2	KEGG_ERBB_SIGNALING	KEGG_P53_SIGNALING_PATHWAY
CBL::MDM2	KEGG_ERBB_SIGNALING	KEGG_FOXO_SIGNALING
CBL::MDM2	KEGG_ERBB_SIGNALING	KEGG_PI3K_AKT_SIGNALING
CBL::MET	KEGG_ERBB_SIGNALING	KEGG_RAS_SIGNALING
CBL::MET	KEGG_ERBB_SIGNALING	KEGG_RAP1_SIGNALING
CBL::MET	KEGG_ERBB_SIGNALING	KEGG_PI3K_AKT_SIGNALING
CBL::MLLT4	KEGG_ERBB_SIGNALING	KEGG_RAS_SIGNALING
CBL::MLLT4	KEGG_ERBB_SIGNALING	KEGG_RAP1_SIGNALING
CBL::MLLT4	KEGG_ERBB_SIGNALING	KEGG_CAMP_SIGNALING
CBL::MTCP1	KEGG_ERBB_SIGNALING	KEGG_PI3K_AKT_SIGNALING
CBL::NF1	KEGG_ERBB_SIGNALING	KEGG_RAS_SIGNALING
CBL::NF1	KEGG_ERBB_SIGNALING	KEGG_MAPK_SIGNALING
CBL::NF2	KEGG_ERBB_SIGNALING	KEGG_HIPPO_SIGNALING
CBL::NFKB2	KEGG_ERBB_SIGNALING	KEGG_MAPK_SIGNALING
CBL::NFKB2	KEGG_ERBB_SIGNALING	KEGG_NF_KAPPA_B_SIGNALING
CBL::NOTCH1	KEGG_ERBB_SIGNALING	KEGG_NOTCH_SIGNALING
CBL::NTRK1	KEGG_ERBB_SIGNALING	KEGG_NEUROTROPHIN_SIGNALING_PATHWAY
CBL::NTRK1	KEGG_ERBB_SIGNALING	KEGG_MAPK_SIGNALING
CBL::NTRK3	KEGG_ERBB_SIGNALING	KEGG_NEUROTROPHIN_SIGNALING_PATHWAY
CBL::PDGFB	KEGG_ERBB_SIGNALING	KEGG_RAS_SIGNALING
CBL::PDGFB	KEGG_ERBB_SIGNALING	KEGG_RAP1_SIGNALING
CBL::PDGFB	KEGG_ERBB_SIGNALING	KEGG_MAPK_SIGNALING
CBL::PDGFB	KEGG_ERBB_SIGNALING	KEGG_PI3K_AKT_SIGNALING
CBL::PDGFRA	KEGG_ERBB_SIGNALING	KEGG_RAS_SIGNALING
CBL::PDGFRA	KEGG_ERBB_SIGNALING	KEGG_RAP1_SIGNALING
CBL::PDGFRA	KEGG_ERBB_SIGNALING	KEGG_MAPK_SIGNALING
CBL::PDGFRA	KEGG_ERBB_SIGNALING	KEGG_CALCIUM_SIGNALING
CBL::PDGFRA	KEGG_ERBB_SIGNALING	KEGG_PI3K_AKT_SIGNALING
CBL::PDGFRB	KEGG_ERBB_SIGNALING	KEGG_RAS_SIGNALING
CBL::PDGFRB	KEGG_ERBB_SIGNALING	KEGG_RAP1_SIGNALING
CBL::PDGFRB	KEGG_ERBB_SIGNALING	KEGG_MAPK_SIGNALING
CBL::PDGFRB	KEGG_ERBB_SIGNALING	KEGG_CALCIUM_SIGNALING
CBL::PDGFRB	KEGG_ERBB_SIGNALING	KEGG_PI3K_AKT_SIGNALING
CBL::PPARG	KEGG_ERBB_SIGNALING	KEGG_PPAR_SIGNALING_PATHWAY
CBL::PPARG	KEGG_ERBB_SIGNALING	KEGG_AMPK_SIGNALING
CBL::PTCH1	KEGG_ERBB_SIGNALING	KEGG_HEDGEHOG_SIGNALING
CBL::PTCH1	KEGG_ERBB_SIGNALING	KEGG_CAMP_SIGNALING
CBL::PTEN	KEGG_ERBB_SIGNALING	KEGG_P53_SIGNALING_PATHWAY
CBL::PTEN	KEGG_ERBB_SIGNALING	KEGG_FOXO_SIGNALING
CBL::PTEN	KEGG_ERBB_SIGNALING	KEGG_PHOSPHATIDYLINOSITOL_SIGNALING
CBL::PTEN	KEGG_ERBB_SIGNALING	KEGG_PI3K_AKT_SIGNALING
CBL::PTEN	KEGG_ERBB_SIGNALING	KEGG_MTOR_SIGNALING
CBL::PTPN11	KEGG_ERBB_SIGNALING	KEGG_NEUROTROPHIN_SIGNALING_PATHWAY
CBL::PTPN11	KEGG_ERBB_SIGNALING	KEGG_ADIPOCYTOKINE_SIGNALING_PATHWAY
CBL::PTPN11	KEGG_ERBB_SIGNALING	KEGG_RAS_SIGNALING
CBL::REL	KEGG_ERBB_SIGNALING	KEGG_RAS_SIGNALING
CBL::SMAD4	KEGG_ERBB_SIGNALING	KEGG_WNT_SIGNALING
CBL::SMAD4	KEGG_ERBB_SIGNALING	KEGG_TGF_BETA_SIGNALING
CBL::SMAD4	KEGG_ERBB_SIGNALING	KEGG_HIPPO_SIGNALING
CBL::SMAD4	KEGG_ERBB_SIGNALING	KEGG_FOXO_SIGNALING
CBL::SMO	KEGG_ERBB_SIGNALING	KEGG_HEDGEHOG_SIGNALING
CBL::STK11	KEGG_ERBB_SIGNALING	KEGG_ADIPOCYTOKINE_SIGNALING_PATHWAY
CBL::STK11	KEGG_ERBB_SIGNALING	KEGG_FOXO_SIGNALING
CBL::STK11	KEGG_ERBB_SIGNALING	KEGG_PI3K_AKT_SIGNALING
CBL::STK11	KEGG_ERBB_SIGNALING	KEGG_AMPK_SIGNALING
CBL::STK11	KEGG_ERBB_SIGNALING	KEGG_MTOR_SIGNALING
CBL::SUFU	KEGG_ERBB_SIGNALING	KEGG_HEDGEHOG_SIGNALING
CBL::SYK	KEGG_ERBB_SIGNALING	KEGG_B_CELL_RECEPTOR_SIGNALING_PATHWAY
CBL::SYK	KEGG_ERBB_SIGNALING	KEGG_FC_EPSILON_RI_SIGNALING_PATHWAY
CBL::SYK	KEGG_ERBB_SIGNALING	KEGG_NF_KAPPA_B_SIGNALING
CBL::SYK	KEGG_ERBB_SIGNALING	KEGG_PI3K_AKT_SIGNALING
CBL::TCL1A	KEGG_ERBB_SIGNALING	KEGG_PI3K_AKT_SIGNALING
CBL::TFRC	KEGG_ERBB_SIGNALING	KEGG_HIF1_SIGNALING
CBL::TP53	KEGG_ERBB_SIGNALING	KEGG_P53_SIGNALING_PATHWAY
CBL::TP53	KEGG_ERBB_SIGNALING	KEGG_NEUROTROPHIN_SIGNALING_PATHWAY
CBL::TP53	KEGG_ERBB_SIGNALING	KEGG_MAPK_SIGNALING
CBL::TP53	KEGG_ERBB_SIGNALING	KEGG_WNT_SIGNALING
CBL::TP53	KEGG_ERBB_SIGNALING	KEGG_PI3K_AKT_SIGNALING
CBL::TSC1	KEGG_ERBB_SIGNALING	KEGG_PI3K_AKT_SIGNALING
CBL::TSC1	KEGG_ERBB_SIGNALING	KEGG_AMPK_SIGNALING
CBL::TSC1	KEGG_ERBB_SIGNALING	KEGG_MTOR_SIGNALING
CBL::TSC2	KEGG_ERBB_SIGNALING	KEGG_P53_SIGNALING_PATHWAY
CBL::TSC2	KEGG_ERBB_SIGNALING	KEGG_PI3K_AKT_SIGNALING
CBL::TSC2	KEGG_ERBB_SIGNALING	KEGG_AMPK_SIGNALING
CBL::TSC2	KEGG_ERBB_SIGNALING	KEGG_MTOR_SIGNALING
CBL::TSHR	KEGG_ERBB_SIGNALING	KEGG_CAMP_SIGNALING
CBL::VHL	KEGG_ERBB_SIGNALING	KEGG_HIF1_SIGNALING
CBL::WAS	KEGG_ERBB_SIGNALING	KEGG_CHEMOKINE_SIGNALING_PATHWAY
EGFR::CCND1	KEGG_ERBB_SIGNALING	KEGG_P53_SIGNALING_PATHWAY
EGFR::CCND1	KEGG_ERBB_SIGNALING	KEGG_WNT_SIGNALING
EGFR::CCND1	KEGG_ERBB_SIGNALING	KEGG_HIPPO_SIGNALING
EGFR::CCND1	KEGG_ERBB_SIGNALING	KEGG_JAK_STAT_SIGNALING
EGFR::CCND1	KEGG_ERBB_SIGNALING	KEGG_AMPK_SIGNALING
ERBB2::CCND1	KEGG_ERBB_SIGNALING	KEGG_P53_SIGNALING_PATHWAY
ERBB2::CCND1	KEGG_ERBB_SIGNALING	KEGG_WNT_SIGNALING
ERBB2::CCND1	KEGG_ERBB_SIGNALING	KEGG_HIPPO_SIGNALING
ERBB2::CCND1	KEGG_ERBB_SIGNALING	KEGG_JAK_STAT_SIGNALING
ERBB2::CCND1	KEGG_ERBB_SIGNALING	KEGG_FOXO_SIGNALING
ERBB2::CCND1	KEGG_ERBB_SIGNALING	KEGG_PI3K_AKT_SIGNALING
ERBB2::CCND1	KEGG_ERBB_SIGNALING	KEGG_AMPK_SIGNALING
HRAS::CCND1	KEGG_ERBB_SIGNALING	KEGG_P53_SIGNALING_PATHWAY
HRAS::CCND1	KEGG_ERBB_SIGNALING	KEGG_WNT_SIGNALING
HRAS::CCND1	KEGG_ERBB_SIGNALING	KEGG_HIPPO_SIGNALING
HRAS::CCND1	KEGG_ERBB_SIGNALING	KEGG_JAK_STAT_SIGNALING
HRAS::CCND1	KEGG_ERBB_SIGNALING	KEGG_AMPK_SIGNALING
KRAS::CCND1	KEGG_ERBB_SIGNALING	KEGG_P53_SIGNALING_PATHWAY
KRAS::CCND1	KEGG_ERBB_SIGNALING	KEGG_WNT_SIGNALING
KRAS::CCND1	KEGG_ERBB_SIGNALING	KEGG_HIPPO_SIGNALING
KRAS::CCND1	KEGG_ERBB_SIGNALING	KEGG_JAK_STAT_SIGNALING
KRAS::CCND1	KEGG_ERBB_SIGNALING	KEGG_AMPK_SIGNALING
MAP2K4::CCND1	KEGG_ERBB_SIGNALING	KEGG_P53_SIGNALING_PATHWAY
MAP2K4::CCND1	KEGG_ERBB_SIGNALING	KEGG_WNT_SIGNALING
MAP2K4::CCND1	KEGG_ERBB_SIGNALING	KEGG_HIPPO_SIGNALING
MAP2K4::CCND1	KEGG_ERBB_SIGNALING	KEGG_JAK_STAT_SIGNALING
MAP2K4::CCND1	KEGG_ERBB_SIGNALING	KEGG_FOXO_SIGNALING
MAP2K4::CCND1	KEGG_ERBB_SIGNALING	KEGG_PI3K_AKT_SIGNALING
MAP2K4::CCND1	KEGG_ERBB_SIGNALING	KEGG_AMPK_SIGNALING
MYC::CCND1	KEGG_ERBB_SIGNALING	KEGG_P53_SIGNALING_PATHWAY
MYC::CCND1	KEGG_ERBB_SIGNALING	KEGG_FOXO_SIGNALING
MYC::CCND1	KEGG_ERBB_SIGNALING	KEGG_AMPK_SIGNALING
NRAS::CCND1	KEGG_ERBB_SIGNALING	KEGG_P53_SIGNALING_PATHWAY
NRAS::CCND1	KEGG_ERBB_SIGNALING	KEGG_WNT_SIGNALING
NRAS::CCND1	KEGG_ERBB_SIGNALING	KEGG_HIPPO_SIGNALING
NRAS::CCND1	KEGG_ERBB_SIGNALING	KEGG_JAK_STAT_SIGNALING
NRAS::CCND1	KEGG_ERBB_SIGNALING	KEGG_AMPK_SIGNALING
PIK3CA::CCND1	KEGG_ERBB_SIGNALING	KEGG_P53_SIGNALING_PATHWAY
PIK3CA::CCND1	KEGG_ERBB_SIGNALING	KEGG_WNT_SIGNALING
PIK3CA::CCND1	KEGG_ERBB_SIGNALING	KEGG_HIPPO_SIGNALING
PIK3R1::CCND1	KEGG_ERBB_SIGNALING	KEGG_P53_SIGNALING_PATHWAY
PIK3R1::CCND1	KEGG_ERBB_SIGNALING	KEGG_WNT_SIGNALING
PIK3R1::CCND1	KEGG_ERBB_SIGNALING	KEGG_HIPPO_SIGNALING
EGFR::CCND2	KEGG_ERBB_SIGNALING	KEGG_P53_SIGNALING_PATHWAY
EGFR::CCND2	KEGG_ERBB_SIGNALING	KEGG_WNT_SIGNALING
EGFR::CCND2	KEGG_ERBB_SIGNALING	KEGG_HIPPO_SIGNALING
EGFR::CCND2	KEGG_ERBB_SIGNALING	KEGG_JAK_STAT_SIGNALING
ERBB2::CCND2	KEGG_ERBB_SIGNALING	KEGG_P53_SIGNALING_PATHWAY
ERBB2::CCND2	KEGG_ERBB_SIGNALING	KEGG_WNT_SIGNALING
ERBB2::CCND2	KEGG_ERBB_SIGNALING	KEGG_HIPPO_SIGNALING
ERBB2::CCND2	KEGG_ERBB_SIGNALING	KEGG_JAK_STAT_SIGNALING
ERBB2::CCND2	KEGG_ERBB_SIGNALING	KEGG_FOXO_SIGNALING
ERBB2::CCND2	KEGG_ERBB_SIGNALING	KEGG_PI3K_AKT_SIGNALING
HRAS::CCND2	KEGG_ERBB_SIGNALING	KEGG_P53_SIGNALING_PATHWAY
HRAS::CCND2	KEGG_ERBB_SIGNALING	KEGG_WNT_SIGNALING
HRAS::CCND2	KEGG_ERBB_SIGNALING	KEGG_HIPPO_SIGNALING
HRAS::CCND2	KEGG_ERBB_SIGNALING	KEGG_JAK_STAT_SIGNALING
KRAS::CCND2	KEGG_ERBB_SIGNALING	KEGG_P53_SIGNALING_PATHWAY
KRAS::CCND2	KEGG_ERBB_SIGNALING	KEGG_WNT_SIGNALING
KRAS::CCND2	KEGG_ERBB_SIGNALING	KEGG_HIPPO_SIGNALING
KRAS::CCND2	KEGG_ERBB_SIGNALING	KEGG_JAK_STAT_SIGNALING
MAP2K4::CCND2	KEGG_ERBB_SIGNALING	KEGG_P53_SIGNALING_PATHWAY
MAP2K4::CCND2	KEGG_ERBB_SIGNALING	KEGG_WNT_SIGNALING
MAP2K4::CCND2	KEGG_ERBB_SIGNALING	KEGG_HIPPO_SIGNALING
MAP2K4::CCND2	KEGG_ERBB_SIGNALING	KEGG_JAK_STAT_SIGNALING
MAP2K4::CCND2	KEGG_ERBB_SIGNALING	KEGG_FOXO_SIGNALING
MAP2K4::CCND2	KEGG_ERBB_SIGNALING	KEGG_PI3K_AKT_SIGNALING
MYC::CCND2	KEGG_ERBB_SIGNALING	KEGG_P53_SIGNALING_PATHWAY
MYC::CCND2	KEGG_ERBB_SIGNALING	KEGG_FOXO_SIGNALING
NRAS::CCND2	KEGG_ERBB_SIGNALING	KEGG_P53_SIGNALING_PATHWAY
NRAS::CCND2	KEGG_ERBB_SIGNALING	KEGG_WNT_SIGNALING
NRAS::CCND2	KEGG_ERBB_SIGNALING	KEGG_HIPPO_SIGNALING
NRAS::CCND2	KEGG_ERBB_SIGNALING	KEGG_JAK_STAT_SIGNALING
PIK3CA::CCND2	KEGG_ERBB_SIGNALING	KEGG_P53_SIGNALING_PATHWAY
PIK3CA::CCND2	KEGG_ERBB_SIGNALING	KEGG_WNT_SIGNALING
PIK3CA::CCND2	KEGG_ERBB_SIGNALING	KEGG_HIPPO_SIGNALING
PIK3R1::CCND2	KEGG_ERBB_SIGNALING	KEGG_P53_SIGNALING_PATHWAY
PIK3R1::CCND2	KEGG_ERBB_SIGNALING	KEGG_WNT_SIGNALING
PIK3R1::CCND2	KEGG_ERBB_SIGNALING	KEGG_HIPPO_SIGNALING
EGFR::CCND3	KEGG_ERBB_SIGNALING	KEGG_P53_SIGNALING_PATHWAY
EGFR::CCND3	KEGG_ERBB_SIGNALING	KEGG_WNT_SIGNALING
EGFR::CCND3	KEGG_ERBB_SIGNALING	KEGG_HIPPO_SIGNALING
EGFR::CCND3	KEGG_ERBB_SIGNALING	KEGG_JAK_STAT_SIGNALING
ERBB2::CCND3	KEGG_ERBB_SIGNALING	KEGG_P53_SIGNALING_PATHWAY
ERBB2::CCND3	KEGG_ERBB_SIGNALING	KEGG_WNT_SIGNALING
ERBB2::CCND3	KEGG_ERBB_SIGNALING	KEGG_HIPPO_SIGNALING
ERBB2::CCND3	KEGG_ERBB_SIGNALING	KEGG_JAK_STAT_SIGNALING
ERBB2::CCND3	KEGG_ERBB_SIGNALING	KEGG_PI3K_AKT_SIGNALING
HRAS::CCND3	KEGG_ERBB_SIGNALING	KEGG_P53_SIGNALING_PATHWAY
HRAS::CCND3	KEGG_ERBB_SIGNALING	KEGG_WNT_SIGNALING
HRAS::CCND3	KEGG_ERBB_SIGNALING	KEGG_HIPPO_SIGNALING
HRAS::CCND3	KEGG_ERBB_SIGNALING	KEGG_JAK_STAT_SIGNALING
KRAS::CCND3	KEGG_ERBB_SIGNALING	KEGG_P53_SIGNALING_PATHWAY
KRAS::CCND3	KEGG_ERBB_SIGNALING	KEGG_WNT_SIGNALING
KRAS::CCND3	KEGG_ERBB_SIGNALING	KEGG_HIPPO_SIGNALING
KRAS::CCND3	KEGG_ERBB_SIGNALING	KEGG_JAK_STAT_SIGNALING
MAP2K4::CCND3	KEGG_ERBB_SIGNALING	KEGG_P53_SIGNALING_PATHWAY
MAP2K4::CCND3	KEGG_ERBB_SIGNALING	KEGG_WNT_SIGNALING
MAP2K4::CCND3	KEGG_ERBB_SIGNALING	KEGG_HIPPO_SIGNALING
MAP2K4::CCND3	KEGG_ERBB_SIGNALING	KEGG_JAK_STAT_SIGNALING
MAP2K4::CCND3	KEGG_ERBB_SIGNALING	KEGG_PI3K_AKT_SIGNALING
MYC::CCND3	KEGG_ERBB_SIGNALING	KEGG_P53_SIGNALING_PATHWAY
NRAS::CCND3	KEGG_ERBB_SIGNALING	KEGG_P53_SIGNALING_PATHWAY
NRAS::CCND3	KEGG_ERBB_SIGNALING	KEGG_WNT_SIGNALING
NRAS::CCND3	KEGG_ERBB_SIGNALING	KEGG_HIPPO_SIGNALING
NRAS::CCND3	KEGG_ERBB_SIGNALING	KEGG_JAK_STAT_SIGNALING
PIK3CA::CCND3	KEGG_ERBB_SIGNALING	KEGG_P53_SIGNALING_PATHWAY
PIK3CA::CCND3	KEGG_ERBB_SIGNALING	KEGG_WNT_SIGNALING
PIK3CA::CCND3	KEGG_ERBB_SIGNALING	KEGG_HIPPO_SIGNALING
PIK3R1::CCND3	KEGG_ERBB_SIGNALING	KEGG_P53_SIGNALING_PATHWAY
PIK3R1::CCND3	KEGG_ERBB_SIGNALING	KEGG_WNT_SIGNALING
PIK3R1::CCND3	KEGG_ERBB_SIGNALING	KEGG_HIPPO_SIGNALING
EGFR::CDH1	KEGG_ERBB_SIGNALING	KEGG_HIPPO_SIGNALING
ERBB2::CDH1	KEGG_ERBB_SIGNALING	KEGG_RAP1_SIGNALING
ERBB2::CDH1	KEGG_ERBB_SIGNALING	KEGG_HIPPO_SIGNALING
HRAS::CDH1	KEGG_ERBB_SIGNALING	KEGG_HIPPO_SIGNALING
KRAS::CDH1	KEGG_ERBB_SIGNALING	KEGG_HIPPO_SIGNALING
MAP2K4::CDH1	KEGG_ERBB_SIGNALING	KEGG_RAP1_SIGNALING
MAP2K4::CDH1	KEGG_ERBB_SIGNALING	KEGG_HIPPO_SIGNALING
MYC::CDH1	KEGG_ERBB_SIGNALING	KEGG_RAP1_SIGNALING
NRAS::CDH1	KEGG_ERBB_SIGNALING	KEGG_HIPPO_SIGNALING
PIK3CA::CDH1	KEGG_ERBB_SIGNALING	KEGG_HIPPO_SIGNALING
PIK3R1::CDH1	KEGG_ERBB_SIGNALING	KEGG_HIPPO_SIGNALING
EGFR::CDK4	KEGG_ERBB_SIGNALING	KEGG_P53_SIGNALING_PATHWAY
EGFR::CDK4	KEGG_ERBB_SIGNALING	KEGG_T_CELL_RECEPTOR_SIGNALING_PATHWAY
ERBB2::CDK4	KEGG_ERBB_SIGNALING	KEGG_P53_SIGNALING_PATHWAY
ERBB2::CDK4	KEGG_ERBB_SIGNALING	KEGG_T_CELL_RECEPTOR_SIGNALING_PATHWAY
ERBB2::CDK4	KEGG_ERBB_SIGNALING	KEGG_PI3K_AKT_SIGNALING
HRAS::CDK4	KEGG_ERBB_SIGNALING	KEGG_P53_SIGNALING_PATHWAY
KRAS::CDK4	KEGG_ERBB_SIGNALING	KEGG_P53_SIGNALING_PATHWAY
MAP2K4::CDK4	KEGG_ERBB_SIGNALING	KEGG_P53_SIGNALING_PATHWAY
MAP2K4::CDK4	KEGG_ERBB_SIGNALING	KEGG_T_CELL_RECEPTOR_SIGNALING_PATHWAY
MAP2K4::CDK4	KEGG_ERBB_SIGNALING	KEGG_PI3K_AKT_SIGNALING
MYC::CDK4	KEGG_ERBB_SIGNALING	KEGG_P53_SIGNALING_PATHWAY
MYC::CDK4	KEGG_ERBB_SIGNALING	KEGG_T_CELL_RECEPTOR_SIGNALING_PATHWAY
NRAS::CDK4	KEGG_ERBB_SIGNALING	KEGG_P53_SIGNALING_PATHWAY
PIK3CA::CDK4	KEGG_ERBB_SIGNALING	KEGG_P53_SIGNALING_PATHWAY
PIK3R1::CDK4	KEGG_ERBB_SIGNALING	KEGG_P53_SIGNALING_PATHWAY
EGFR::CDK6	KEGG_ERBB_SIGNALING	KEGG_P53_SIGNALING_PATHWAY
ERBB2::CDK6	KEGG_ERBB_SIGNALING	KEGG_P53_SIGNALING_PATHWAY
ERBB2::CDK6	KEGG_ERBB_SIGNALING	KEGG_PI3K_AKT_SIGNALING
HRAS::CDK6	KEGG_ERBB_SIGNALING	KEGG_P53_SIGNALING_PATHWAY
KRAS::CDK6	KEGG_ERBB_SIGNALING	KEGG_P53_SIGNALING_PATHWAY
MAP2K4::CDK6	KEGG_ERBB_SIGNALING	KEGG_P53_SIGNALING_PATHWAY
MAP2K4::CDK6	KEGG_ERBB_SIGNALING	KEGG_PI3K_AKT_SIGNALING
MYC::CDK6	KEGG_ERBB_SIGNALING	KEGG_P53_SIGNALING_PATHWAY
NRAS::CDK6	KEGG_ERBB_SIGNALING	KEGG_P53_SIGNALING_PATHWAY
PIK3CA::CDK6	KEGG_ERBB_SIGNALING	KEGG_P53_SIGNALING_PATHWAY
PIK3R1::CDK6	KEGG_ERBB_SIGNALING	KEGG_P53_SIGNALING_PATHWAY
EGFR::CDKN2A	KEGG_ERBB_SIGNALING	KEGG_P53_SIGNALING_PATHWAY
ERBB2::CDKN2A	KEGG_ERBB_SIGNALING	KEGG_P53_SIGNALING_PATHWAY
HRAS::CDKN2A	KEGG_ERBB_SIGNALING	KEGG_P53_SIGNALING_PATHWAY
KRAS::CDKN2A	KEGG_ERBB_SIGNALING	KEGG_P53_SIGNALING_PATHWAY
MAP2K4::CDKN2A	KEGG_ERBB_SIGNALING	KEGG_P53_SIGNALING_PATHWAY
MYC::CDKN2A	KEGG_ERBB_SIGNALING	KEGG_P53_SIGNALING_PATHWAY
NRAS::CDKN2A	KEGG_ERBB_SIGNALING	KEGG_P53_SIGNALING_PATHWAY
PIK3CA::CDKN2A	KEGG_ERBB_SIGNALING	KEGG_P53_SIGNALING_PATHWAY
PIK3R1::CDKN2A	KEGG_ERBB_SIGNALING	KEGG_P53_SIGNALING_PATHWAY
EGFR::CHEK2	KEGG_ERBB_SIGNALING	KEGG_P53_SIGNALING_PATHWAY
ERBB2::CHEK2	KEGG_ERBB_SIGNALING	KEGG_P53_SIGNALING_PATHWAY
HRAS::CHEK2	KEGG_ERBB_SIGNALING	KEGG_P53_SIGNALING_PATHWAY
KRAS::CHEK2	KEGG_ERBB_SIGNALING	KEGG_P53_SIGNALING_PATHWAY
MAP2K4::CHEK2	KEGG_ERBB_SIGNALING	KEGG_P53_SIGNALING_PATHWAY
MYC::CHEK2	KEGG_ERBB_SIGNALING	KEGG_P53_SIGNALING_PATHWAY
NRAS::CHEK2	KEGG_ERBB_SIGNALING	KEGG_P53_SIGNALING_PATHWAY
PIK3CA::CHEK2	KEGG_ERBB_SIGNALING	KEGG_P53_SIGNALING_PATHWAY
PIK3R1::CHEK2	KEGG_ERBB_SIGNALING	KEGG_P53_SIGNALING_PATHWAY
ERBB2::COL1A1	KEGG_ERBB_SIGNALING	KEGG_PI3K_AKT_SIGNALING
MAP2K4::COL1A1	KEGG_ERBB_SIGNALING	KEGG_PI3K_AKT_SIGNALING
EGFR::CREB1	KEGG_ERBB_SIGNALING	KEGG_TNF_SIGNALING
EGFR::CREB1	KEGG_ERBB_SIGNALING	KEGG_CAMP_SIGNALING
EGFR::CREB1	KEGG_ERBB_SIGNALING	KEGG_CGMP_PKG_SIGNALING
EGFR::CREB1	KEGG_ERBB_SIGNALING	KEGG_AMPK_SIGNALING
ERBB2::CREB1	KEGG_ERBB_SIGNALING	KEGG_TNF_SIGNALING
ERBB2::CREB1	KEGG_ERBB_SIGNALING	KEGG_CAMP_SIGNALING
ERBB2::CREB1	KEGG_ERBB_SIGNALING	KEGG_CGMP_PKG_SIGNALING
ERBB2::CREB1	KEGG_ERBB_SIGNALING	KEGG_PI3K_AKT_SIGNALING
ERBB2::CREB1	KEGG_ERBB_SIGNALING	KEGG_AMPK_SIGNALING
HRAS::CREB1	KEGG_ERBB_SIGNALING	KEGG_TNF_SIGNALING
HRAS::CREB1	KEGG_ERBB_SIGNALING	KEGG_CAMP_SIGNALING
HRAS::CREB1	KEGG_ERBB_SIGNALING	KEGG_CGMP_PKG_SIGNALING
HRAS::CREB1	KEGG_ERBB_SIGNALING	KEGG_AMPK_SIGNALING
KRAS::CREB1	KEGG_ERBB_SIGNALING	KEGG_TNF_SIGNALING
KRAS::CREB1	KEGG_ERBB_SIGNALING	KEGG_CAMP_SIGNALING
KRAS::CREB1	KEGG_ERBB_SIGNALING	KEGG_CGMP_PKG_SIGNALING
KRAS::CREB1	KEGG_ERBB_SIGNALING	KEGG_AMPK_SIGNALING
MAP2K4::CREB1	KEGG_ERBB_SIGNALING	KEGG_CAMP_SIGNALING
MAP2K4::CREB1	KEGG_ERBB_SIGNALING	KEGG_CGMP_PKG_SIGNALING
MAP2K4::CREB1	KEGG_ERBB_SIGNALING	KEGG_PI3K_AKT_SIGNALING
MAP2K4::CREB1	KEGG_ERBB_SIGNALING	KEGG_AMPK_SIGNALING
MYC::CREB1	KEGG_ERBB_SIGNALING	KEGG_TNF_SIGNALING
MYC::CREB1	KEGG_ERBB_SIGNALING	KEGG_CAMP_SIGNALING
MYC::CREB1	KEGG_ERBB_SIGNALING	KEGG_CGMP_PKG_SIGNALING
MYC::CREB1	KEGG_ERBB_SIGNALING	KEGG_AMPK_SIGNALING
NRAS::CREB1	KEGG_ERBB_SIGNALING	KEGG_TNF_SIGNALING
NRAS::CREB1	KEGG_ERBB_SIGNALING	KEGG_CAMP_SIGNALING
NRAS::CREB1	KEGG_ERBB_SIGNALING	KEGG_CGMP_PKG_SIGNALING
NRAS::CREB1	KEGG_ERBB_SIGNALING	KEGG_AMPK_SIGNALING
EGFR::CREB3L2	KEGG_ERBB_SIGNALING	KEGG_TNF_SIGNALING
EGFR::CREB3L2	KEGG_ERBB_SIGNALING	KEGG_CAMP_SIGNALING
EGFR::CREB3L2	KEGG_ERBB_SIGNALING	KEGG_CGMP_PKG_SIGNALING
EGFR::CREB3L2	KEGG_ERBB_SIGNALING	KEGG_AMPK_SIGNALING
ERBB2::CREB3L2	KEGG_ERBB_SIGNALING	KEGG_TNF_SIGNALING
ERBB2::CREB3L2	KEGG_ERBB_SIGNALING	KEGG_CAMP_SIGNALING
ERBB2::CREB3L2	KEGG_ERBB_SIGNALING	KEGG_CGMP_PKG_SIGNALING
ERBB2::CREB3L2	KEGG_ERBB_SIGNALING	KEGG_PI3K_AKT_SIGNALING
ERBB2::CREB3L2	KEGG_ERBB_SIGNALING	KEGG_AMPK_SIGNALING
HRAS::CREB3L2	KEGG_ERBB_SIGNALING	KEGG_TNF_SIGNALING
HRAS::CREB3L2	KEGG_ERBB_SIGNALING	KEGG_CAMP_SIGNALING
HRAS::CREB3L2	KEGG_ERBB_SIGNALING	KEGG_CGMP_PKG_SIGNALING
HRAS::CREB3L2	KEGG_ERBB_SIGNALING	KEGG_AMPK_SIGNALING
KRAS::CREB3L2	KEGG_ERBB_SIGNALING	KEGG_TNF_SIGNALING
KRAS::CREB3L2	KEGG_ERBB_SIGNALING	KEGG_CAMP_SIGNALING
KRAS::CREB3L2	KEGG_ERBB_SIGNALING	KEGG_CGMP_PKG_SIGNALING
KRAS::CREB3L2	KEGG_ERBB_SIGNALING	KEGG_AMPK_SIGNALING
MAP2K4::CREB3L2	KEGG_ERBB_SIGNALING	KEGG_CAMP_SIGNALING
MAP2K4::CREB3L2	KEGG_ERBB_SIGNALING	KEGG_CGMP_PKG_SIGNALING
MAP2K4::CREB3L2	KEGG_ERBB_SIGNALING	KEGG_PI3K_AKT_SIGNALING
MAP2K4::CREB3L2	KEGG_ERBB_SIGNALING	KEGG_AMPK_SIGNALING
MYC::CREB3L2	KEGG_ERBB_SIGNALING	KEGG_TNF_SIGNALING
MYC::CREB3L2	KEGG_ERBB_SIGNALING	KEGG_CAMP_SIGNALING
MYC::CREB3L2	KEGG_ERBB_SIGNALING	KEGG_CGMP_PKG_SIGNALING
MYC::CREB3L2	KEGG_ERBB_SIGNALING	KEGG_AMPK_SIGNALING
NRAS::CREB3L2	KEGG_ERBB_SIGNALING	KEGG_TNF_SIGNALING
NRAS::CREB3L2	KEGG_ERBB_SIGNALING	KEGG_CAMP_SIGNALING
NRAS::CREB3L2	KEGG_ERBB_SIGNALING	KEGG_CGMP_PKG_SIGNALING
NRAS::CREB3L2	KEGG_ERBB_SIGNALING	KEGG_AMPK_SIGNALING
EGFR::CREBBP	KEGG_ERBB_SIGNALING	KEGG_WNT_SIGNALING
EGFR::CREBBP	KEGG_ERBB_SIGNALING	KEGG_NOTCH_SIGNALING
EGFR::CREBBP	KEGG_ERBB_SIGNALING	KEGG_TGF_BETA_SIGNALING
EGFR::CREBBP	KEGG_ERBB_SIGNALING	KEGG_JAK_STAT_SIGNALING
EGFR::CREBBP	KEGG_ERBB_SIGNALING	KEGG_CAMP_SIGNALING
ERBB2::CREBBP	KEGG_ERBB_SIGNALING	KEGG_WNT_SIGNALING
ERBB2::CREBBP	KEGG_ERBB_SIGNALING	KEGG_NOTCH_SIGNALING
ERBB2::CREBBP	KEGG_ERBB_SIGNALING	KEGG_TGF_BETA_SIGNALING
ERBB2::CREBBP	KEGG_ERBB_SIGNALING	KEGG_JAK_STAT_SIGNALING
ERBB2::CREBBP	KEGG_ERBB_SIGNALING	KEGG_FOXO_SIGNALING
ERBB2::CREBBP	KEGG_ERBB_SIGNALING	KEGG_CAMP_SIGNALING
HRAS::CREBBP	KEGG_ERBB_SIGNALING	KEGG_WNT_SIGNALING
HRAS::CREBBP	KEGG_ERBB_SIGNALING	KEGG_NOTCH_SIGNALING
HRAS::CREBBP	KEGG_ERBB_SIGNALING	KEGG_TGF_BETA_SIGNALING
HRAS::CREBBP	KEGG_ERBB_SIGNALING	KEGG_JAK_STAT_SIGNALING
HRAS::CREBBP	KEGG_ERBB_SIGNALING	KEGG_HIF1_SIGNALING
HRAS::CREBBP	KEGG_ERBB_SIGNALING	KEGG_CAMP_SIGNALING
KRAS::CREBBP	KEGG_ERBB_SIGNALING	KEGG_WNT_SIGNALING
KRAS::CREBBP	KEGG_ERBB_SIGNALING	KEGG_NOTCH_SIGNALING
KRAS::CREBBP	KEGG_ERBB_SIGNALING	KEGG_TGF_BETA_SIGNALING
KRAS::CREBBP	KEGG_ERBB_SIGNALING	KEGG_JAK_STAT_SIGNALING
KRAS::CREBBP	KEGG_ERBB_SIGNALING	KEGG_HIF1_SIGNALING
KRAS::CREBBP	KEGG_ERBB_SIGNALING	KEGG_CAMP_SIGNALING
MAP2K4::CREBBP	KEGG_ERBB_SIGNALING	KEGG_WNT_SIGNALING
MAP2K4::CREBBP	KEGG_ERBB_SIGNALING	KEGG_NOTCH_SIGNALING
MAP2K4::CREBBP	KEGG_ERBB_SIGNALING	KEGG_TGF_BETA_SIGNALING
MAP2K4::CREBBP	KEGG_ERBB_SIGNALING	KEGG_JAK_STAT_SIGNALING
MAP2K4::CREBBP	KEGG_ERBB_SIGNALING	KEGG_HIF1_SIGNALING
MAP2K4::CREBBP	KEGG_ERBB_SIGNALING	KEGG_FOXO_SIGNALING
MAP2K4::CREBBP	KEGG_ERBB_SIGNALING	KEGG_CAMP_SIGNALING
MYC::CREBBP	KEGG_ERBB_SIGNALING	KEGG_NOTCH_SIGNALING
MYC::CREBBP	KEGG_ERBB_SIGNALING	KEGG_HIF1_SIGNALING
MYC::CREBBP	KEGG_ERBB_SIGNALING	KEGG_FOXO_SIGNALING
MYC::CREBBP	KEGG_ERBB_SIGNALING	KEGG_CAMP_SIGNALING
NRAS::CREBBP	KEGG_ERBB_SIGNALING	KEGG_WNT_SIGNALING
NRAS::CREBBP	KEGG_ERBB_SIGNALING	KEGG_NOTCH_SIGNALING
NRAS::CREBBP	KEGG_ERBB_SIGNALING	KEGG_TGF_BETA_SIGNALING
NRAS::CREBBP	KEGG_ERBB_SIGNALING	KEGG_JAK_STAT_SIGNALING
NRAS::CREBBP	KEGG_ERBB_SIGNALING	KEGG_HIF1_SIGNALING
NRAS::CREBBP	KEGG_ERBB_SIGNALING	KEGG_CAMP_SIGNALING
PIK3CA::CREBBP	KEGG_ERBB_SIGNALING	KEGG_WNT_SIGNALING
PIK3CA::CREBBP	KEGG_ERBB_SIGNALING	KEGG_NOTCH_SIGNALING
PIK3CA::CREBBP	KEGG_ERBB_SIGNALING	KEGG_TGF_BETA_SIGNALING
PIK3R1::CREBBP	KEGG_ERBB_SIGNALING	KEGG_WNT_SIGNALING
PIK3R1::CREBBP	KEGG_ERBB_SIGNALING	KEGG_NOTCH_SIGNALING
PIK3R1::CREBBP	KEGG_ERBB_SIGNALING	KEGG_TGF_BETA_SIGNALING
EGFR::CTNNB1	KEGG_ERBB_SIGNALING	KEGG_WNT_SIGNALING
EGFR::CTNNB1	KEGG_ERBB_SIGNALING	KEGG_HIPPO_SIGNALING
ERBB2::CTNNB1	KEGG_ERBB_SIGNALING	KEGG_RAP1_SIGNALING
ERBB2::CTNNB1	KEGG_ERBB_SIGNALING	KEGG_WNT_SIGNALING
ERBB2::CTNNB1	KEGG_ERBB_SIGNALING	KEGG_HIPPO_SIGNALING
HRAS::CTNNB1	KEGG_ERBB_SIGNALING	KEGG_WNT_SIGNALING
HRAS::CTNNB1	KEGG_ERBB_SIGNALING	KEGG_HIPPO_SIGNALING
KRAS::CTNNB1	KEGG_ERBB_SIGNALING	KEGG_WNT_SIGNALING
KRAS::CTNNB1	KEGG_ERBB_SIGNALING	KEGG_HIPPO_SIGNALING
MAP2K4::CTNNB1	KEGG_ERBB_SIGNALING	KEGG_RAP1_SIGNALING
MAP2K4::CTNNB1	KEGG_ERBB_SIGNALING	KEGG_WNT_SIGNALING
MAP2K4::CTNNB1	KEGG_ERBB_SIGNALING	KEGG_HIPPO_SIGNALING
MYC::CTNNB1	KEGG_ERBB_SIGNALING	KEGG_RAP1_SIGNALING
NRAS::CTNNB1	KEGG_ERBB_SIGNALING	KEGG_WNT_SIGNALING
NRAS::CTNNB1	KEGG_ERBB_SIGNALING	KEGG_HIPPO_SIGNALING
PIK3CA::CTNNB1	KEGG_ERBB_SIGNALING	KEGG_WNT_SIGNALING
PIK3CA::CTNNB1	KEGG_ERBB_SIGNALING	KEGG_HIPPO_SIGNALING
PIK3R1::CTNNB1	KEGG_ERBB_SIGNALING	KEGG_WNT_SIGNALING
PIK3R1::CTNNB1	KEGG_ERBB_SIGNALING	KEGG_HIPPO_SIGNALING
EGFR::CYLD	KEGG_ERBB_SIGNALING	KEGG_RIG_I_LIKE_RECEPTOR_SIGNALING_PATHWAY
ERBB2::CYLD	KEGG_ERBB_SIGNALING	KEGG_RIG_I_LIKE_RECEPTOR_SIGNALING_PATHWAY
HRAS::CYLD	KEGG_ERBB_SIGNALING	KEGG_RIG_I_LIKE_RECEPTOR_SIGNALING_PATHWAY
KRAS::CYLD	KEGG_ERBB_SIGNALING	KEGG_RIG_I_LIKE_RECEPTOR_SIGNALING_PATHWAY
MAP2K4::CYLD	KEGG_ERBB_SIGNALING	KEGG_RIG_I_LIKE_RECEPTOR_SIGNALING_PATHWAY
MYC::CYLD	KEGG_ERBB_SIGNALING	KEGG_RIG_I_LIKE_RECEPTOR_SIGNALING_PATHWAY
NRAS::CYLD	KEGG_ERBB_SIGNALING	KEGG_RIG_I_LIKE_RECEPTOR_SIGNALING_PATHWAY
PIK3CA::CYLD	KEGG_ERBB_SIGNALING	KEGG_RIG_I_LIKE_RECEPTOR_SIGNALING_PATHWAY
PIK3R1::CYLD	KEGG_ERBB_SIGNALING	KEGG_RIG_I_LIKE_RECEPTOR_SIGNALING_PATHWAY
EGFR::DDB2	KEGG_ERBB_SIGNALING	KEGG_P53_SIGNALING_PATHWAY
ERBB2::DDB2	KEGG_ERBB_SIGNALING	KEGG_P53_SIGNALING_PATHWAY
HRAS::DDB2	KEGG_ERBB_SIGNALING	KEGG_P53_SIGNALING_PATHWAY
KRAS::DDB2	KEGG_ERBB_SIGNALING	KEGG_P53_SIGNALING_PATHWAY
MAP2K4::DDB2	KEGG_ERBB_SIGNALING	KEGG_P53_SIGNALING_PATHWAY
MYC::DDB2	KEGG_ERBB_SIGNALING	KEGG_P53_SIGNALING_PATHWAY
NRAS::DDB2	KEGG_ERBB_SIGNALING	KEGG_P53_SIGNALING_PATHWAY
PIK3CA::DDB2	KEGG_ERBB_SIGNALING	KEGG_P53_SIGNALING_PATHWAY
PIK3R1::DDB2	KEGG_ERBB_SIGNALING	KEGG_P53_SIGNALING_PATHWAY
ERBB2::DDIT3	KEGG_ERBB_SIGNALING	KEGG_MAPK_SIGNALING
PIK3CA::DDIT3	KEGG_ERBB_SIGNALING	KEGG_MAPK_SIGNALING
PIK3R1::DDIT3	KEGG_ERBB_SIGNALING	KEGG_MAPK_SIGNALING
EGFR::EP300	KEGG_ERBB_SIGNALING	KEGG_WNT_SIGNALING
EGFR::EP300	KEGG_ERBB_SIGNALING	KEGG_NOTCH_SIGNALING
EGFR::EP300	KEGG_ERBB_SIGNALING	KEGG_TGF_BETA_SIGNALING
EGFR::EP300	KEGG_ERBB_SIGNALING	KEGG_JAK_STAT_SIGNALING
EGFR::EP300	KEGG_ERBB_SIGNALING	KEGG_CAMP_SIGNALING
EGFR::ERC1	KEGG_ERBB_SIGNALING	KEGG_NF_KAPPA_B_SIGNALING
EGFR::FAS	KEGG_ERBB_SIGNALING	KEGG_P53_SIGNALING_PATHWAY
EGFR::FAS	KEGG_ERBB_SIGNALING	KEGG_TNF_SIGNALING
EGFR::FCGR2B	KEGG_ERBB_SIGNALING	KEGG_B_CELL_RECEPTOR_SIGNALING_PATHWAY
EGFR::FOXO1	KEGG_ERBB_SIGNALING	KEGG_INSULIN_SIGNALING_PATHWAY
EGFR::FOXO1	KEGG_ERBB_SIGNALING	KEGG_AMPK_SIGNALING
EGFR::FOXO3	KEGG_ERBB_SIGNALING	KEGG_CHEMOKINE_SIGNALING_PATHWAY
EGFR::FOXO3	KEGG_ERBB_SIGNALING	KEGG_NEUROTROPHIN_SIGNALING_PATHWAY
EGFR::FOXO3	KEGG_ERBB_SIGNALING	KEGG_AMPK_SIGNALING
EGFR::GNAQ	KEGG_ERBB_SIGNALING	KEGG_CGMP_PKG_SIGNALING
EGFR::GNAS	KEGG_ERBB_SIGNALING	KEGG_CAMP_SIGNALING
EGFR::HSP90AA1	KEGG_ERBB_SIGNALING	KEGG_NOD_LIKE_RECEPTOR_SIGNALING_PATHWAY
EGFR::HSP90AB1	KEGG_ERBB_SIGNALING	KEGG_NOD_LIKE_RECEPTOR_SIGNALING_PATHWAY
EGFR::IL2	KEGG_ERBB_SIGNALING	KEGG_T_CELL_RECEPTOR_SIGNALING_PATHWAY
EGFR::IL2	KEGG_ERBB_SIGNALING	KEGG_JAK_STAT_SIGNALING
EGFR::IL21R	KEGG_ERBB_SIGNALING	KEGG_JAK_STAT_SIGNALING
EGFR::IL6ST	KEGG_ERBB_SIGNALING	KEGG_JAK_STAT_SIGNALING
EGFR::ITK	KEGG_ERBB_SIGNALING	KEGG_CHEMOKINE_SIGNALING_PATHWAY
EGFR::ITK	KEGG_ERBB_SIGNALING	KEGG_T_CELL_RECEPTOR_SIGNALING_PATHWAY
EGFR::JAK2	KEGG_ERBB_SIGNALING	KEGG_CHEMOKINE_SIGNALING_PATHWAY
EGFR::JAK2	KEGG_ERBB_SIGNALING	KEGG_ADIPOCYTOKINE_SIGNALING_PATHWAY
EGFR::JAK2	KEGG_ERBB_SIGNALING	KEGG_JAK_STAT_SIGNALING
EGFR::JAK3	KEGG_ERBB_SIGNALING	KEGG_CHEMOKINE_SIGNALING_PATHWAY
EGFR::JAK3	KEGG_ERBB_SIGNALING	KEGG_JAK_STAT_SIGNALING
EGFR::LCK	KEGG_ERBB_SIGNALING	KEGG_T_CELL_RECEPTOR_SIGNALING_PATHWAY
EGFR::LCK	KEGG_ERBB_SIGNALING	KEGG_NF_KAPPA_B_SIGNALING
EGFR::LIFR	KEGG_ERBB_SIGNALING	KEGG_JAK_STAT_SIGNALING
EGFR::MALT1	KEGG_ERBB_SIGNALING	KEGG_T_CELL_RECEPTOR_SIGNALING_PATHWAY
EGFR::MALT1	KEGG_ERBB_SIGNALING	KEGG_B_CELL_RECEPTOR_SIGNALING_PATHWAY
EGFR::MALT1	KEGG_ERBB_SIGNALING	KEGG_NF_KAPPA_B_SIGNALING
EGFR::MAML2	KEGG_ERBB_SIGNALING	KEGG_NOTCH_SIGNALING
EGFR::MDM2	KEGG_ERBB_SIGNALING	KEGG_P53_SIGNALING_PATHWAY
EGFR::MLLT4	KEGG_ERBB_SIGNALING	KEGG_CAMP_SIGNALING
EGFR::MPL	KEGG_ERBB_SIGNALING	KEGG_JAK_STAT_SIGNALING
EGFR::NF2	KEGG_ERBB_SIGNALING	KEGG_HIPPO_SIGNALING
EGFR::NFKB2	KEGG_ERBB_SIGNALING	KEGG_NF_KAPPA_B_SIGNALING
EGFR::NOTCH1	KEGG_ERBB_SIGNALING	KEGG_NOTCH_SIGNALING
EGFR::NTRK1	KEGG_ERBB_SIGNALING	KEGG_NEUROTROPHIN_SIGNALING_PATHWAY
EGFR::NTRK3	KEGG_ERBB_SIGNALING	KEGG_NEUROTROPHIN_SIGNALING_PATHWAY
EGFR::PIM1	KEGG_ERBB_SIGNALING	KEGG_JAK_STAT_SIGNALING
EGFR::PPARG	KEGG_ERBB_SIGNALING	KEGG_PPAR_SIGNALING_PATHWAY
EGFR::PPARG	KEGG_ERBB_SIGNALING	KEGG_AMPK_SIGNALING
EGFR::PRKAR1A	KEGG_ERBB_SIGNALING	KEGG_INSULIN_SIGNALING_PATHWAY
EGFR::PTCH1	KEGG_ERBB_SIGNALING	KEGG_HEDGEHOG_SIGNALING
EGFR::PTCH1	KEGG_ERBB_SIGNALING	KEGG_CAMP_SIGNALING
EGFR::PTEN	KEGG_ERBB_SIGNALING	KEGG_P53_SIGNALING_PATHWAY
EGFR::PTEN	KEGG_ERBB_SIGNALING	KEGG_PHOSPHATIDYLINOSITOL_SIGNALING
EGFR::PTEN	KEGG_ERBB_SIGNALING	KEGG_MTOR_SIGNALING
EGFR::PTPN11	KEGG_ERBB_SIGNALING	KEGG_NEUROTROPHIN_SIGNALING_PATHWAY
EGFR::PTPN11	KEGG_ERBB_SIGNALING	KEGG_ADIPOCYTOKINE_SIGNALING_PATHWAY
EGFR::PTPN11	KEGG_ERBB_SIGNALING	KEGG_JAK_STAT_SIGNALING
EGFR::SMAD4	KEGG_ERBB_SIGNALING	KEGG_WNT_SIGNALING
EGFR::SMAD4	KEGG_ERBB_SIGNALING	KEGG_TGF_BETA_SIGNALING
EGFR::SMAD4	KEGG_ERBB_SIGNALING	KEGG_HIPPO_SIGNALING
EGFR::SMO	KEGG_ERBB_SIGNALING	KEGG_HEDGEHOG_SIGNALING
EGFR::SOCS1	KEGG_ERBB_SIGNALING	KEGG_INSULIN_SIGNALING_PATHWAY
EGFR::SOCS1	KEGG_ERBB_SIGNALING	KEGG_JAK_STAT_SIGNALING
EGFR::STK11	KEGG_ERBB_SIGNALING	KEGG_ADIPOCYTOKINE_SIGNALING_PATHWAY
EGFR::STK11	KEGG_ERBB_SIGNALING	KEGG_AMPK_SIGNALING
EGFR::STK11	KEGG_ERBB_SIGNALING	KEGG_MTOR_SIGNALING
EGFR::SUFU	KEGG_ERBB_SIGNALING	KEGG_HEDGEHOG_SIGNALING
EGFR::SYK	KEGG_ERBB_SIGNALING	KEGG_B_CELL_RECEPTOR_SIGNALING_PATHWAY
EGFR::SYK	KEGG_ERBB_SIGNALING	KEGG_FC_EPSILON_RI_SIGNALING_PATHWAY
EGFR::SYK	KEGG_ERBB_SIGNALING	KEGG_NF_KAPPA_B_SIGNALING
EGFR::TP53	KEGG_ERBB_SIGNALING	KEGG_P53_SIGNALING_PATHWAY
EGFR::TP53	KEGG_ERBB_SIGNALING	KEGG_NEUROTROPHIN_SIGNALING_PATHWAY
EGFR::TP53	KEGG_ERBB_SIGNALING	KEGG_WNT_SIGNALING
EGFR::TSC1	KEGG_ERBB_SIGNALING	KEGG_INSULIN_SIGNALING_PATHWAY
EGFR::TSC1	KEGG_ERBB_SIGNALING	KEGG_AMPK_SIGNALING
EGFR::TSC1	KEGG_ERBB_SIGNALING	KEGG_MTOR_SIGNALING
EGFR::TSC2	KEGG_ERBB_SIGNALING	KEGG_P53_SIGNALING_PATHWAY
EGFR::TSC2	KEGG_ERBB_SIGNALING	KEGG_INSULIN_SIGNALING_PATHWAY
EGFR::TSC2	KEGG_ERBB_SIGNALING	KEGG_AMPK_SIGNALING
EGFR::TSC2	KEGG_ERBB_SIGNALING	KEGG_MTOR_SIGNALING
EGFR::TSHR	KEGG_ERBB_SIGNALING	KEGG_CAMP_SIGNALING
EGFR::WAS	KEGG_ERBB_SIGNALING	KEGG_CHEMOKINE_SIGNALING_PATHWAY
ERBB2::EP300	KEGG_ERBB_SIGNALING	KEGG_WNT_SIGNALING
ERBB2::EP300	KEGG_ERBB_SIGNALING	KEGG_NOTCH_SIGNALING
ERBB2::EP300	KEGG_ERBB_SIGNALING	KEGG_TGF_BETA_SIGNALING
ERBB2::EP300	KEGG_ERBB_SIGNALING	KEGG_JAK_STAT_SIGNALING
ERBB2::EP300	KEGG_ERBB_SIGNALING	KEGG_FOXO_SIGNALING
ERBB2::EP300	KEGG_ERBB_SIGNALING	KEGG_CAMP_SIGNALING
HRAS::EP300	KEGG_ERBB_SIGNALING	KEGG_WNT_SIGNALING
HRAS::EP300	KEGG_ERBB_SIGNALING	KEGG_NOTCH_SIGNALING
HRAS::EP300	KEGG_ERBB_SIGNALING	KEGG_TGF_BETA_SIGNALING
HRAS::EP300	KEGG_ERBB_SIGNALING	KEGG_JAK_STAT_SIGNALING
HRAS::EP300	KEGG_ERBB_SIGNALING	KEGG_HIF1_SIGNALING
HRAS::EP300	KEGG_ERBB_SIGNALING	KEGG_CAMP_SIGNALING
KRAS::EP300	KEGG_ERBB_SIGNALING	KEGG_WNT_SIGNALING
KRAS::EP300	KEGG_ERBB_SIGNALING	KEGG_NOTCH_SIGNALING
KRAS::EP300	KEGG_ERBB_SIGNALING	KEGG_TGF_BETA_SIGNALING
KRAS::EP300	KEGG_ERBB_SIGNALING	KEGG_JAK_STAT_SIGNALING
KRAS::EP300	KEGG_ERBB_SIGNALING	KEGG_HIF1_SIGNALING
KRAS::EP300	KEGG_ERBB_SIGNALING	KEGG_CAMP_SIGNALING
MAP2K4::EP300	KEGG_ERBB_SIGNALING	KEGG_WNT_SIGNALING
MAP2K4::EP300	KEGG_ERBB_SIGNALING	KEGG_NOTCH_SIGNALING
MAP2K4::EP300	KEGG_ERBB_SIGNALING	KEGG_TGF_BETA_SIGNALING
MAP2K4::EP300	KEGG_ERBB_SIGNALING	KEGG_JAK_STAT_SIGNALING
MAP2K4::EP300	KEGG_ERBB_SIGNALING	KEGG_HIF1_SIGNALING
MAP2K4::EP300	KEGG_ERBB_SIGNALING	KEGG_FOXO_SIGNALING
MAP2K4::EP300	KEGG_ERBB_SIGNALING	KEGG_CAMP_SIGNALING
MYC::EP300	KEGG_ERBB_SIGNALING	KEGG_NOTCH_SIGNALING
MYC::EP300	KEGG_ERBB_SIGNALING	KEGG_HIF1_SIGNALING
MYC::EP300	KEGG_ERBB_SIGNALING	KEGG_FOXO_SIGNALING
MYC::EP300	KEGG_ERBB_SIGNALING	KEGG_CAMP_SIGNALING
NRAS::EP300	KEGG_ERBB_SIGNALING	KEGG_WNT_SIGNALING
NRAS::EP300	KEGG_ERBB_SIGNALING	KEGG_NOTCH_SIGNALING
NRAS::EP300	KEGG_ERBB_SIGNALING	KEGG_TGF_BETA_SIGNALING
NRAS::EP300	KEGG_ERBB_SIGNALING	KEGG_JAK_STAT_SIGNALING
NRAS::EP300	KEGG_ERBB_SIGNALING	KEGG_HIF1_SIGNALING
NRAS::EP300	KEGG_ERBB_SIGNALING	KEGG_CAMP_SIGNALING
PIK3CA::EP300	KEGG_ERBB_SIGNALING	KEGG_WNT_SIGNALING
PIK3CA::EP300	KEGG_ERBB_SIGNALING	KEGG_NOTCH_SIGNALING
PIK3CA::EP300	KEGG_ERBB_SIGNALING	KEGG_TGF_BETA_SIGNALING
PIK3R1::EP300	KEGG_ERBB_SIGNALING	KEGG_WNT_SIGNALING
PIK3R1::EP300	KEGG_ERBB_SIGNALING	KEGG_NOTCH_SIGNALING
PIK3R1::EP300	KEGG_ERBB_SIGNALING	KEGG_TGF_BETA_SIGNALING
ERBB2::ERC1	KEGG_ERBB_SIGNALING	KEGG_NF_KAPPA_B_SIGNALING
ERBB2::FAS	KEGG_ERBB_SIGNALING	KEGG_P53_SIGNALING_PATHWAY
ERBB2::FAS	KEGG_ERBB_SIGNALING	KEGG_MAPK_SIGNALING
ERBB2::FAS	KEGG_ERBB_SIGNALING	KEGG_TNF_SIGNALING
ERBB2::FCGR2B	KEGG_ERBB_SIGNALING	KEGG_B_CELL_RECEPTOR_SIGNALING_PATHWAY
ERBB2::FGFR1	KEGG_ERBB_SIGNALING	KEGG_RAS_SIGNALING
ERBB2::FGFR1	KEGG_ERBB_SIGNALING	KEGG_RAP1_SIGNALING
ERBB2::FGFR1	KEGG_ERBB_SIGNALING	KEGG_MAPK_SIGNALING
ERBB2::FGFR1	KEGG_ERBB_SIGNALING	KEGG_PI3K_AKT_SIGNALING
ERBB2::FGFR2	KEGG_ERBB_SIGNALING	KEGG_RAS_SIGNALING
ERBB2::FGFR2	KEGG_ERBB_SIGNALING	KEGG_RAP1_SIGNALING
ERBB2::FGFR2	KEGG_ERBB_SIGNALING	KEGG_MAPK_SIGNALING
ERBB2::FGFR2	KEGG_ERBB_SIGNALING	KEGG_PI3K_AKT_SIGNALING
ERBB2::FGFR3	KEGG_ERBB_SIGNALING	KEGG_RAS_SIGNALING
ERBB2::FGFR3	KEGG_ERBB_SIGNALING	KEGG_RAP1_SIGNALING
ERBB2::FGFR3	KEGG_ERBB_SIGNALING	KEGG_MAPK_SIGNALING
ERBB2::FGFR3	KEGG_ERBB_SIGNALING	KEGG_PI3K_AKT_SIGNALING
ERBB2::FOXO1	KEGG_ERBB_SIGNALING	KEGG_INSULIN_SIGNALING_PATHWAY
ERBB2::FOXO1	KEGG_ERBB_SIGNALING	KEGG_FOXO_SIGNALING
ERBB2::FOXO1	KEGG_ERBB_SIGNALING	KEGG_AMPK_SIGNALING
ERBB2::FOXO3	KEGG_ERBB_SIGNALING	KEGG_CHEMOKINE_SIGNALING_PATHWAY
ERBB2::FOXO3	KEGG_ERBB_SIGNALING	KEGG_NEUROTROPHIN_SIGNALING_PATHWAY
ERBB2::FOXO3	KEGG_ERBB_SIGNALING	KEGG_FOXO_SIGNALING
ERBB2::FOXO3	KEGG_ERBB_SIGNALING	KEGG_PI3K_AKT_SIGNALING
ERBB2::FOXO3	KEGG_ERBB_SIGNALING	KEGG_AMPK_SIGNALING
ERBB2::FOXO4	KEGG_ERBB_SIGNALING	KEGG_RAS_SIGNALING
ERBB2::FOXO4	KEGG_ERBB_SIGNALING	KEGG_FOXO_SIGNALING
ERBB2::GNAQ	KEGG_ERBB_SIGNALING	KEGG_GNRH_SIGNALING_PATHWAY
ERBB2::GNAQ	KEGG_ERBB_SIGNALING	KEGG_RAP1_SIGNALING
ERBB2::GNAQ	KEGG_ERBB_SIGNALING	KEGG_CGMP_PKG_SIGNALING
ERBB2::GNAS	KEGG_ERBB_SIGNALING	KEGG_GNRH_SIGNALING_PATHWAY
ERBB2::GNAS	KEGG_ERBB_SIGNALING	KEGG_RAP1_SIGNALING
ERBB2::GNAS	KEGG_ERBB_SIGNALING	KEGG_CAMP_SIGNALING
ERBB2::HSP90AA1	KEGG_ERBB_SIGNALING	KEGG_NOD_LIKE_RECEPTOR_SIGNALING_PATHWAY
ERBB2::HSP90AA1	KEGG_ERBB_SIGNALING	KEGG_PI3K_AKT_SIGNALING
ERBB2::HSP90AB1	KEGG_ERBB_SIGNALING	KEGG_NOD_LIKE_RECEPTOR_SIGNALING_PATHWAY
ERBB2::HSP90AB1	KEGG_ERBB_SIGNALING	KEGG_PI3K_AKT_SIGNALING
ERBB2::IL2	KEGG_ERBB_SIGNALING	KEGG_T_CELL_RECEPTOR_SIGNALING_PATHWAY
ERBB2::IL2	KEGG_ERBB_SIGNALING	KEGG_JAK_STAT_SIGNALING
ERBB2::IL2	KEGG_ERBB_SIGNALING	KEGG_PI3K_AKT_SIGNALING
ERBB2::IL21R	KEGG_ERBB_SIGNALING	KEGG_JAK_STAT_SIGNALING
ERBB2::IL6ST	KEGG_ERBB_SIGNALING	KEGG_JAK_STAT_SIGNALING
ERBB2::ITK	KEGG_ERBB_SIGNALING	KEGG_CHEMOKINE_SIGNALING_PATHWAY
ERBB2::ITK	KEGG_ERBB_SIGNALING	KEGG_T_CELL_RECEPTOR_SIGNALING_PATHWAY
ERBB2::JAK2	KEGG_ERBB_SIGNALING	KEGG_CHEMOKINE_SIGNALING_PATHWAY
ERBB2::JAK2	KEGG_ERBB_SIGNALING	KEGG_ADIPOCYTOKINE_SIGNALING_PATHWAY
ERBB2::JAK2	KEGG_ERBB_SIGNALING	KEGG_JAK_STAT_SIGNALING
ERBB2::JAK2	KEGG_ERBB_SIGNALING	KEGG_PI3K_AKT_SIGNALING
ERBB2::JAK3	KEGG_ERBB_SIGNALING	KEGG_CHEMOKINE_SIGNALING_PATHWAY
ERBB2::JAK3	KEGG_ERBB_SIGNALING	KEGG_JAK_STAT_SIGNALING
ERBB2::JAK3	KEGG_ERBB_SIGNALING	KEGG_PI3K_AKT_SIGNALING
ERBB2::KIT	KEGG_ERBB_SIGNALING	KEGG_RAS_SIGNALING
ERBB2::KIT	KEGG_ERBB_SIGNALING	KEGG_RAP1_SIGNALING
ERBB2::KIT	KEGG_ERBB_SIGNALING	KEGG_PI3K_AKT_SIGNALING
ERBB2::LCK	KEGG_ERBB_SIGNALING	KEGG_T_CELL_RECEPTOR_SIGNALING_PATHWAY
ERBB2::LCK	KEGG_ERBB_SIGNALING	KEGG_NF_KAPPA_B_SIGNALING
ERBB2::LIFR	KEGG_ERBB_SIGNALING	KEGG_JAK_STAT_SIGNALING
ERBB2::MALT1	KEGG_ERBB_SIGNALING	KEGG_T_CELL_RECEPTOR_SIGNALING_PATHWAY
ERBB2::MALT1	KEGG_ERBB_SIGNALING	KEGG_B_CELL_RECEPTOR_SIGNALING_PATHWAY
ERBB2::MALT1	KEGG_ERBB_SIGNALING	KEGG_NF_KAPPA_B_SIGNALING
ERBB2::MAML2	KEGG_ERBB_SIGNALING	KEGG_NOTCH_SIGNALING
ERBB2::MDM2	KEGG_ERBB_SIGNALING	KEGG_P53_SIGNALING_PATHWAY
ERBB2::MDM2	KEGG_ERBB_SIGNALING	KEGG_FOXO_SIGNALING
ERBB2::MDM2	KEGG_ERBB_SIGNALING	KEGG_PI3K_AKT_SIGNALING
ERBB2::MET	KEGG_ERBB_SIGNALING	KEGG_RAS_SIGNALING
ERBB2::MET	KEGG_ERBB_SIGNALING	KEGG_RAP1_SIGNALING
ERBB2::MET	KEGG_ERBB_SIGNALING	KEGG_PI3K_AKT_SIGNALING
ERBB2::MLLT4	KEGG_ERBB_SIGNALING	KEGG_RAS_SIGNALING
ERBB2::MLLT4	KEGG_ERBB_SIGNALING	KEGG_RAP1_SIGNALING
ERBB2::MLLT4	KEGG_ERBB_SIGNALING	KEGG_CAMP_SIGNALING
ERBB2::MPL	KEGG_ERBB_SIGNALING	KEGG_JAK_STAT_SIGNALING
ERBB2::MTCP1	KEGG_ERBB_SIGNALING	KEGG_PI3K_AKT_SIGNALING
ERBB2::NF1	KEGG_ERBB_SIGNALING	KEGG_RAS_SIGNALING
ERBB2::NF1	KEGG_ERBB_SIGNALING	KEGG_MAPK_SIGNALING
ERBB2::NF2	KEGG_ERBB_SIGNALING	KEGG_HIPPO_SIGNALING
ERBB2::NFKB2	KEGG_ERBB_SIGNALING	KEGG_MAPK_SIGNALING
ERBB2::NFKB2	KEGG_ERBB_SIGNALING	KEGG_NF_KAPPA_B_SIGNALING
ERBB2::NOTCH1	KEGG_ERBB_SIGNALING	KEGG_NOTCH_SIGNALING
ERBB2::NTRK1	KEGG_ERBB_SIGNALING	KEGG_NEUROTROPHIN_SIGNALING_PATHWAY
ERBB2::NTRK1	KEGG_ERBB_SIGNALING	KEGG_MAPK_SIGNALING
ERBB2::NTRK3	KEGG_ERBB_SIGNALING	KEGG_NEUROTROPHIN_SIGNALING_PATHWAY
ERBB2::PDGFB	KEGG_ERBB_SIGNALING	KEGG_RAS_SIGNALING
ERBB2::PDGFB	KEGG_ERBB_SIGNALING	KEGG_RAP1_SIGNALING
ERBB2::PDGFB	KEGG_ERBB_SIGNALING	KEGG_MAPK_SIGNALING
ERBB2::PDGFB	KEGG_ERBB_SIGNALING	KEGG_PI3K_AKT_SIGNALING
ERBB2::PDGFRA	KEGG_ERBB_SIGNALING	KEGG_RAS_SIGNALING
ERBB2::PDGFRA	KEGG_ERBB_SIGNALING	KEGG_RAP1_SIGNALING
ERBB2::PDGFRA	KEGG_ERBB_SIGNALING	KEGG_MAPK_SIGNALING
ERBB2::PDGFRA	KEGG_ERBB_SIGNALING	KEGG_PI3K_AKT_SIGNALING
ERBB2::PDGFRB	KEGG_ERBB_SIGNALING	KEGG_RAS_SIGNALING
ERBB2::PDGFRB	KEGG_ERBB_SIGNALING	KEGG_RAP1_SIGNALING
ERBB2::PDGFRB	KEGG_ERBB_SIGNALING	KEGG_MAPK_SIGNALING
ERBB2::PDGFRB	KEGG_ERBB_SIGNALING	KEGG_PI3K_AKT_SIGNALING
ERBB2::PIM1	KEGG_ERBB_SIGNALING	KEGG_JAK_STAT_SIGNALING
ERBB2::PPARG	KEGG_ERBB_SIGNALING	KEGG_PPAR_SIGNALING_PATHWAY
ERBB2::PPARG	KEGG_ERBB_SIGNALING	KEGG_AMPK_SIGNALING
ERBB2::PRKAR1A	KEGG_ERBB_SIGNALING	KEGG_INSULIN_SIGNALING_PATHWAY
ERBB2::PTCH1	KEGG_ERBB_SIGNALING	KEGG_HEDGEHOG_SIGNALING
ERBB2::PTCH1	KEGG_ERBB_SIGNALING	KEGG_CAMP_SIGNALING
ERBB2::PTEN	KEGG_ERBB_SIGNALING	KEGG_P53_SIGNALING_PATHWAY
ERBB2::PTEN	KEGG_ERBB_SIGNALING	KEGG_FOXO_SIGNALING
ERBB2::PTEN	KEGG_ERBB_SIGNALING	KEGG_PHOSPHATIDYLINOSITOL_SIGNALING
ERBB2::PTEN	KEGG_ERBB_SIGNALING	KEGG_PI3K_AKT_SIGNALING
ERBB2::PTEN	KEGG_ERBB_SIGNALING	KEGG_MTOR_SIGNALING
ERBB2::PTPN11	KEGG_ERBB_SIGNALING	KEGG_NEUROTROPHIN_SIGNALING_PATHWAY
ERBB2::PTPN11	KEGG_ERBB_SIGNALING	KEGG_ADIPOCYTOKINE_SIGNALING_PATHWAY
ERBB2::PTPN11	KEGG_ERBB_SIGNALING	KEGG_RAS_SIGNALING
ERBB2::PTPN11	KEGG_ERBB_SIGNALING	KEGG_JAK_STAT_SIGNALING
ERBB2::REL	KEGG_ERBB_SIGNALING	KEGG_RAS_SIGNALING
ERBB2::SMAD4	KEGG_ERBB_SIGNALING	KEGG_WNT_SIGNALING
ERBB2::SMAD4	KEGG_ERBB_SIGNALING	KEGG_TGF_BETA_SIGNALING
ERBB2::SMAD4	KEGG_ERBB_SIGNALING	KEGG_HIPPO_SIGNALING
ERBB2::SMAD4	KEGG_ERBB_SIGNALING	KEGG_FOXO_SIGNALING
ERBB2::SMO	KEGG_ERBB_SIGNALING	KEGG_HEDGEHOG_SIGNALING
ERBB2::SOCS1	KEGG_ERBB_SIGNALING	KEGG_INSULIN_SIGNALING_PATHWAY
ERBB2::SOCS1	KEGG_ERBB_SIGNALING	KEGG_JAK_STAT_SIGNALING
ERBB2::STK11	KEGG_ERBB_SIGNALING	KEGG_ADIPOCYTOKINE_SIGNALING_PATHWAY
ERBB2::STK11	KEGG_ERBB_SIGNALING	KEGG_FOXO_SIGNALING
ERBB2::STK11	KEGG_ERBB_SIGNALING	KEGG_PI3K_AKT_SIGNALING
ERBB2::STK11	KEGG_ERBB_SIGNALING	KEGG_AMPK_SIGNALING
ERBB2::STK11	KEGG_ERBB_SIGNALING	KEGG_MTOR_SIGNALING
ERBB2::SUFU	KEGG_ERBB_SIGNALING	KEGG_HEDGEHOG_SIGNALING
ERBB2::SYK	KEGG_ERBB_SIGNALING	KEGG_B_CELL_RECEPTOR_SIGNALING_PATHWAY
ERBB2::SYK	KEGG_ERBB_SIGNALING	KEGG_FC_EPSILON_RI_SIGNALING_PATHWAY
ERBB2::SYK	KEGG_ERBB_SIGNALING	KEGG_NF_KAPPA_B_SIGNALING
ERBB2::SYK	KEGG_ERBB_SIGNALING	KEGG_PI3K_AKT_SIGNALING
ERBB2::TCL1A	KEGG_ERBB_SIGNALING	KEGG_PI3K_AKT_SIGNALING
ERBB2::TP53	KEGG_ERBB_SIGNALING	KEGG_P53_SIGNALING_PATHWAY
ERBB2::TP53	KEGG_ERBB_SIGNALING	KEGG_NEUROTROPHIN_SIGNALING_PATHWAY
ERBB2::TP53	KEGG_ERBB_SIGNALING	KEGG_MAPK_SIGNALING
ERBB2::TP53	KEGG_ERBB_SIGNALING	KEGG_WNT_SIGNALING
ERBB2::TP53	KEGG_ERBB_SIGNALING	KEGG_PI3K_AKT_SIGNALING
ERBB2::TSC1	KEGG_ERBB_SIGNALING	KEGG_INSULIN_SIGNALING_PATHWAY
ERBB2::TSC1	KEGG_ERBB_SIGNALING	KEGG_PI3K_AKT_SIGNALING
ERBB2::TSC1	KEGG_ERBB_SIGNALING	KEGG_AMPK_SIGNALING
ERBB2::TSC1	KEGG_ERBB_SIGNALING	KEGG_MTOR_SIGNALING
ERBB2::TSC2	KEGG_ERBB_SIGNALING	KEGG_P53_SIGNALING_PATHWAY
ERBB2::TSC2	KEGG_ERBB_SIGNALING	KEGG_INSULIN_SIGNALING_PATHWAY
ERBB2::TSC2	KEGG_ERBB_SIGNALING	KEGG_PI3K_AKT_SIGNALING
ERBB2::TSC2	KEGG_ERBB_SIGNALING	KEGG_AMPK_SIGNALING
ERBB2::TSC2	KEGG_ERBB_SIGNALING	KEGG_MTOR_SIGNALING
ERBB2::TSHR	KEGG_ERBB_SIGNALING	KEGG_CAMP_SIGNALING
ERBB2::WAS	KEGG_ERBB_SIGNALING	KEGG_CHEMOKINE_SIGNALING_PATHWAY
HRAS::ERC1	KEGG_ERBB_SIGNALING	KEGG_NF_KAPPA_B_SIGNALING
KRAS::ERC1	KEGG_ERBB_SIGNALING	KEGG_NF_KAPPA_B_SIGNALING
MAP2K4::ERC1	KEGG_ERBB_SIGNALING	KEGG_NF_KAPPA_B_SIGNALING
MYC::ERC1	KEGG_ERBB_SIGNALING	KEGG_NF_KAPPA_B_SIGNALING
NRAS::ERC1	KEGG_ERBB_SIGNALING	KEGG_NF_KAPPA_B_SIGNALING
PIK3CA::ERC1	KEGG_ERBB_SIGNALING	KEGG_NF_KAPPA_B_SIGNALING
PIK3R1::ERC1	KEGG_ERBB_SIGNALING	KEGG_NF_KAPPA_B_SIGNALING
HRAS::FAS	KEGG_ERBB_SIGNALING	KEGG_P53_SIGNALING_PATHWAY
HRAS::FAS	KEGG_ERBB_SIGNALING	KEGG_TNF_SIGNALING
KRAS::FAS	KEGG_ERBB_SIGNALING	KEGG_P53_SIGNALING_PATHWAY
KRAS::FAS	KEGG_ERBB_SIGNALING	KEGG_TNF_SIGNALING
MAP2K4::FAS	KEGG_ERBB_SIGNALING	KEGG_P53_SIGNALING_PATHWAY
MYC::FAS	KEGG_ERBB_SIGNALING	KEGG_P53_SIGNALING_PATHWAY
MYC::FAS	KEGG_ERBB_SIGNALING	KEGG_TNF_SIGNALING
NRAS::FAS	KEGG_ERBB_SIGNALING	KEGG_P53_SIGNALING_PATHWAY
NRAS::FAS	KEGG_ERBB_SIGNALING	KEGG_TNF_SIGNALING
PIK3CA::FAS	KEGG_ERBB_SIGNALING	KEGG_P53_SIGNALING_PATHWAY
PIK3CA::FAS	KEGG_ERBB_SIGNALING	KEGG_MAPK_SIGNALING
PIK3R1::FAS	KEGG_ERBB_SIGNALING	KEGG_P53_SIGNALING_PATHWAY
PIK3R1::FAS	KEGG_ERBB_SIGNALING	KEGG_MAPK_SIGNALING
MAP2K4::FCGR2B	KEGG_ERBB_SIGNALING	KEGG_B_CELL_RECEPTOR_SIGNALING_PATHWAY
MYC::FCGR2B	KEGG_ERBB_SIGNALING	KEGG_B_CELL_RECEPTOR_SIGNALING_PATHWAY
MAP2K4::FGFR1	KEGG_ERBB_SIGNALING	KEGG_RAS_SIGNALING
MAP2K4::FGFR1	KEGG_ERBB_SIGNALING	KEGG_RAP1_SIGNALING
MAP2K4::FGFR1	KEGG_ERBB_SIGNALING	KEGG_PI3K_AKT_SIGNALING
MYC::FGFR1	KEGG_ERBB_SIGNALING	KEGG_RAS_SIGNALING
MYC::FGFR1	KEGG_ERBB_SIGNALING	KEGG_RAP1_SIGNALING
PIK3CA::FGFR1	KEGG_ERBB_SIGNALING	KEGG_MAPK_SIGNALING
PIK3R1::FGFR1	KEGG_ERBB_SIGNALING	KEGG_MAPK_SIGNALING
MAP2K4::FGFR2	KEGG_ERBB_SIGNALING	KEGG_RAS_SIGNALING
MAP2K4::FGFR2	KEGG_ERBB_SIGNALING	KEGG_RAP1_SIGNALING
MAP2K4::FGFR2	KEGG_ERBB_SIGNALING	KEGG_PI3K_AKT_SIGNALING
MYC::FGFR2	KEGG_ERBB_SIGNALING	KEGG_RAS_SIGNALING
MYC::FGFR2	KEGG_ERBB_SIGNALING	KEGG_RAP1_SIGNALING
PIK3CA::FGFR2	KEGG_ERBB_SIGNALING	KEGG_MAPK_SIGNALING
PIK3R1::FGFR2	KEGG_ERBB_SIGNALING	KEGG_MAPK_SIGNALING
MAP2K4::FGFR3	KEGG_ERBB_SIGNALING	KEGG_RAS_SIGNALING
MAP2K4::FGFR3	KEGG_ERBB_SIGNALING	KEGG_RAP1_SIGNALING
MAP2K4::FGFR3	KEGG_ERBB_SIGNALING	KEGG_PI3K_AKT_SIGNALING
MYC::FGFR3	KEGG_ERBB_SIGNALING	KEGG_RAS_SIGNALING
MYC::FGFR3	KEGG_ERBB_SIGNALING	KEGG_RAP1_SIGNALING
PIK3CA::FGFR3	KEGG_ERBB_SIGNALING	KEGG_MAPK_SIGNALING
PIK3R1::FGFR3	KEGG_ERBB_SIGNALING	KEGG_MAPK_SIGNALING
HRAS::FOXO1	KEGG_ERBB_SIGNALING	KEGG_AMPK_SIGNALING
KRAS::FOXO1	KEGG_ERBB_SIGNALING	KEGG_AMPK_SIGNALING
MAP2K4::FOXO1	KEGG_ERBB_SIGNALING	KEGG_INSULIN_SIGNALING_PATHWAY
MAP2K4::FOXO1	KEGG_ERBB_SIGNALING	KEGG_FOXO_SIGNALING
MAP2K4::FOXO1	KEGG_ERBB_SIGNALING	KEGG_AMPK_SIGNALING
MYC::FOXO1	KEGG_ERBB_SIGNALING	KEGG_INSULIN_SIGNALING_PATHWAY
MYC::FOXO1	KEGG_ERBB_SIGNALING	KEGG_FOXO_SIGNALING
MYC::FOXO1	KEGG_ERBB_SIGNALING	KEGG_AMPK_SIGNALING
NRAS::FOXO1	KEGG_ERBB_SIGNALING	KEGG_AMPK_SIGNALING
HRAS::FOXO3	KEGG_ERBB_SIGNALING	KEGG_AMPK_SIGNALING
KRAS::FOXO3	KEGG_ERBB_SIGNALING	KEGG_AMPK_SIGNALING
MAP2K4::FOXO3	KEGG_ERBB_SIGNALING	KEGG_CHEMOKINE_SIGNALING_PATHWAY
MAP2K4::FOXO3	KEGG_ERBB_SIGNALING	KEGG_NEUROTROPHIN_SIGNALING_PATHWAY
MAP2K4::FOXO3	KEGG_ERBB_SIGNALING	KEGG_FOXO_SIGNALING
MAP2K4::FOXO3	KEGG_ERBB_SIGNALING	KEGG_PI3K_AKT_SIGNALING
MAP2K4::FOXO3	KEGG_ERBB_SIGNALING	KEGG_AMPK_SIGNALING
MYC::FOXO3	KEGG_ERBB_SIGNALING	KEGG_CHEMOKINE_SIGNALING_PATHWAY
MYC::FOXO3	KEGG_ERBB_SIGNALING	KEGG_NEUROTROPHIN_SIGNALING_PATHWAY
MYC::FOXO3	KEGG_ERBB_SIGNALING	KEGG_FOXO_SIGNALING
MYC::FOXO3	KEGG_ERBB_SIGNALING	KEGG_AMPK_SIGNALING
NRAS::FOXO3	KEGG_ERBB_SIGNALING	KEGG_AMPK_SIGNALING
MAP2K4::FOXO4	KEGG_ERBB_SIGNALING	KEGG_RAS_SIGNALING
MAP2K4::FOXO4	KEGG_ERBB_SIGNALING	KEGG_FOXO_SIGNALING
MYC::FOXO4	KEGG_ERBB_SIGNALING	KEGG_RAS_SIGNALING
MYC::FOXO4	KEGG_ERBB_SIGNALING	KEGG_FOXO_SIGNALING
HRAS::GNAQ	KEGG_ERBB_SIGNALING	KEGG_CALCIUM_SIGNALING
HRAS::GNAQ	KEGG_ERBB_SIGNALING	KEGG_CGMP_PKG_SIGNALING
KRAS::GNAQ	KEGG_ERBB_SIGNALING	KEGG_CALCIUM_SIGNALING
KRAS::GNAQ	KEGG_ERBB_SIGNALING	KEGG_CGMP_PKG_SIGNALING
MAP2K4::GNAQ	KEGG_ERBB_SIGNALING	KEGG_RAP1_SIGNALING
MAP2K4::GNAQ	KEGG_ERBB_SIGNALING	KEGG_CALCIUM_SIGNALING
MAP2K4::GNAQ	KEGG_ERBB_SIGNALING	KEGG_CGMP_PKG_SIGNALING
MYC::GNAQ	KEGG_ERBB_SIGNALING	KEGG_GNRH_SIGNALING_PATHWAY
MYC::GNAQ	KEGG_ERBB_SIGNALING	KEGG_RAP1_SIGNALING
MYC::GNAQ	KEGG_ERBB_SIGNALING	KEGG_CALCIUM_SIGNALING
MYC::GNAQ	KEGG_ERBB_SIGNALING	KEGG_CGMP_PKG_SIGNALING
NRAS::GNAQ	KEGG_ERBB_SIGNALING	KEGG_CALCIUM_SIGNALING
NRAS::GNAQ	KEGG_ERBB_SIGNALING	KEGG_CGMP_PKG_SIGNALING
PIK3CA::GNAQ	KEGG_ERBB_SIGNALING	KEGG_GNRH_SIGNALING_PATHWAY
PIK3CA::GNAQ	KEGG_ERBB_SIGNALING	KEGG_CALCIUM_SIGNALING
PIK3R1::GNAQ	KEGG_ERBB_SIGNALING	KEGG_GNRH_SIGNALING_PATHWAY
PIK3R1::GNAQ	KEGG_ERBB_SIGNALING	KEGG_CALCIUM_SIGNALING
HRAS::GNAS	KEGG_ERBB_SIGNALING	KEGG_CALCIUM_SIGNALING
HRAS::GNAS	KEGG_ERBB_SIGNALING	KEGG_CAMP_SIGNALING
KRAS::GNAS	KEGG_ERBB_SIGNALING	KEGG_CALCIUM_SIGNALING
KRAS::GNAS	KEGG_ERBB_SIGNALING	KEGG_CAMP_SIGNALING
MAP2K4::GNAS	KEGG_ERBB_SIGNALING	KEGG_RAP1_SIGNALING
MAP2K4::GNAS	KEGG_ERBB_SIGNALING	KEGG_CALCIUM_SIGNALING
MAP2K4::GNAS	KEGG_ERBB_SIGNALING	KEGG_CAMP_SIGNALING
MYC::GNAS	KEGG_ERBB_SIGNALING	KEGG_GNRH_SIGNALING_PATHWAY
MYC::GNAS	KEGG_ERBB_SIGNALING	KEGG_RAP1_SIGNALING
MYC::GNAS	KEGG_ERBB_SIGNALING	KEGG_CALCIUM_SIGNALING
MYC::GNAS	KEGG_ERBB_SIGNALING	KEGG_CAMP_SIGNALING
NRAS::GNAS	KEGG_ERBB_SIGNALING	KEGG_CALCIUM_SIGNALING
NRAS::GNAS	KEGG_ERBB_SIGNALING	KEGG_CAMP_SIGNALING
PIK3CA::GNAS	KEGG_ERBB_SIGNALING	KEGG_GNRH_SIGNALING_PATHWAY
PIK3CA::GNAS	KEGG_ERBB_SIGNALING	KEGG_CALCIUM_SIGNALING
PIK3R1::GNAS	KEGG_ERBB_SIGNALING	KEGG_GNRH_SIGNALING_PATHWAY
PIK3R1::GNAS	KEGG_ERBB_SIGNALING	KEGG_CALCIUM_SIGNALING
HRAS::HSP90AA1	KEGG_ERBB_SIGNALING	KEGG_NOD_LIKE_RECEPTOR_SIGNALING_PATHWAY
HRAS::HSP90AB1	KEGG_ERBB_SIGNALING	KEGG_NOD_LIKE_RECEPTOR_SIGNALING_PATHWAY
HRAS::IL2	KEGG_ERBB_SIGNALING	KEGG_JAK_STAT_SIGNALING
HRAS::IL21R	KEGG_ERBB_SIGNALING	KEGG_JAK_STAT_SIGNALING
HRAS::IL6ST	KEGG_ERBB_SIGNALING	KEGG_JAK_STAT_SIGNALING
HRAS::JAK2	KEGG_ERBB_SIGNALING	KEGG_ADIPOCYTOKINE_SIGNALING_PATHWAY
HRAS::JAK2	KEGG_ERBB_SIGNALING	KEGG_JAK_STAT_SIGNALING
HRAS::JAK3	KEGG_ERBB_SIGNALING	KEGG_JAK_STAT_SIGNALING
HRAS::LCK	KEGG_ERBB_SIGNALING	KEGG_NF_KAPPA_B_SIGNALING
HRAS::LIFR	KEGG_ERBB_SIGNALING	KEGG_JAK_STAT_SIGNALING
HRAS::MALT1	KEGG_ERBB_SIGNALING	KEGG_NF_KAPPA_B_SIGNALING
HRAS::MAML2	KEGG_ERBB_SIGNALING	KEGG_NOTCH_SIGNALING
HRAS::MDM2	KEGG_ERBB_SIGNALING	KEGG_P53_SIGNALING_PATHWAY
HRAS::MLLT4	KEGG_ERBB_SIGNALING	KEGG_CAMP_SIGNALING
HRAS::MPL	KEGG_ERBB_SIGNALING	KEGG_JAK_STAT_SIGNALING
HRAS::NF2	KEGG_ERBB_SIGNALING	KEGG_HIPPO_SIGNALING
HRAS::NFKB2	KEGG_ERBB_SIGNALING	KEGG_NF_KAPPA_B_SIGNALING
HRAS::NOTCH1	KEGG_ERBB_SIGNALING	KEGG_NOTCH_SIGNALING
HRAS::PDGFRA	KEGG_ERBB_SIGNALING	KEGG_CALCIUM_SIGNALING
HRAS::PDGFRB	KEGG_ERBB_SIGNALING	KEGG_CALCIUM_SIGNALING
HRAS::PIM1	KEGG_ERBB_SIGNALING	KEGG_JAK_STAT_SIGNALING
HRAS::PPARG	KEGG_ERBB_SIGNALING	KEGG_PPAR_SIGNALING_PATHWAY
HRAS::PPARG	KEGG_ERBB_SIGNALING	KEGG_AMPK_SIGNALING
HRAS::PTCH1	KEGG_ERBB_SIGNALING	KEGG_HEDGEHOG_SIGNALING
HRAS::PTCH1	KEGG_ERBB_SIGNALING	KEGG_CAMP_SIGNALING
HRAS::PTEN	KEGG_ERBB_SIGNALING	KEGG_P53_SIGNALING_PATHWAY
HRAS::PTEN	KEGG_ERBB_SIGNALING	KEGG_PHOSPHATIDYLINOSITOL_SIGNALING
HRAS::PTEN	KEGG_ERBB_SIGNALING	KEGG_MTOR_SIGNALING
HRAS::PTPN11	KEGG_ERBB_SIGNALING	KEGG_ADIPOCYTOKINE_SIGNALING_PATHWAY
HRAS::PTPN11	KEGG_ERBB_SIGNALING	KEGG_JAK_STAT_SIGNALING
HRAS::SMAD4	KEGG_ERBB_SIGNALING	KEGG_WNT_SIGNALING
HRAS::SMAD4	KEGG_ERBB_SIGNALING	KEGG_TGF_BETA_SIGNALING
HRAS::SMAD4	KEGG_ERBB_SIGNALING	KEGG_HIPPO_SIGNALING
HRAS::SMO	KEGG_ERBB_SIGNALING	KEGG_HEDGEHOG_SIGNALING
HRAS::SOCS1	KEGG_ERBB_SIGNALING	KEGG_JAK_STAT_SIGNALING
HRAS::STK11	KEGG_ERBB_SIGNALING	KEGG_ADIPOCYTOKINE_SIGNALING_PATHWAY
HRAS::STK11	KEGG_ERBB_SIGNALING	KEGG_AMPK_SIGNALING
HRAS::STK11	KEGG_ERBB_SIGNALING	KEGG_MTOR_SIGNALING
HRAS::SUFU	KEGG_ERBB_SIGNALING	KEGG_HEDGEHOG_SIGNALING
HRAS::SYK	KEGG_ERBB_SIGNALING	KEGG_NF_KAPPA_B_SIGNALING
HRAS::TFRC	KEGG_ERBB_SIGNALING	KEGG_HIF1_SIGNALING
HRAS::TP53	KEGG_ERBB_SIGNALING	KEGG_P53_SIGNALING_PATHWAY
HRAS::TP53	KEGG_ERBB_SIGNALING	KEGG_WNT_SIGNALING
HRAS::TSC1	KEGG_ERBB_SIGNALING	KEGG_AMPK_SIGNALING
HRAS::TSC1	KEGG_ERBB_SIGNALING	KEGG_MTOR_SIGNALING
HRAS::TSC2	KEGG_ERBB_SIGNALING	KEGG_P53_SIGNALING_PATHWAY
HRAS::TSC2	KEGG_ERBB_SIGNALING	KEGG_AMPK_SIGNALING
HRAS::TSC2	KEGG_ERBB_SIGNALING	KEGG_MTOR_SIGNALING
HRAS::TSHR	KEGG_ERBB_SIGNALING	KEGG_CAMP_SIGNALING
HRAS::VHL	KEGG_ERBB_SIGNALING	KEGG_HIF1_SIGNALING
KRAS::HSP90AA1	KEGG_ERBB_SIGNALING	KEGG_NOD_LIKE_RECEPTOR_SIGNALING_PATHWAY
MAP2K4::HSP90AA1	KEGG_ERBB_SIGNALING	KEGG_NOD_LIKE_RECEPTOR_SIGNALING_PATHWAY
MAP2K4::HSP90AA1	KEGG_ERBB_SIGNALING	KEGG_PI3K_AKT_SIGNALING
MYC::HSP90AA1	KEGG_ERBB_SIGNALING	KEGG_NOD_LIKE_RECEPTOR_SIGNALING_PATHWAY
NRAS::HSP90AA1	KEGG_ERBB_SIGNALING	KEGG_NOD_LIKE_RECEPTOR_SIGNALING_PATHWAY
PIK3CA::HSP90AA1	KEGG_ERBB_SIGNALING	KEGG_NOD_LIKE_RECEPTOR_SIGNALING_PATHWAY
PIK3R1::HSP90AA1	KEGG_ERBB_SIGNALING	KEGG_NOD_LIKE_RECEPTOR_SIGNALING_PATHWAY
KRAS::HSP90AB1	KEGG_ERBB_SIGNALING	KEGG_NOD_LIKE_RECEPTOR_SIGNALING_PATHWAY
MAP2K4::HSP90AB1	KEGG_ERBB_SIGNALING	KEGG_NOD_LIKE_RECEPTOR_SIGNALING_PATHWAY
MAP2K4::HSP90AB1	KEGG_ERBB_SIGNALING	KEGG_PI3K_AKT_SIGNALING
MYC::HSP90AB1	KEGG_ERBB_SIGNALING	KEGG_NOD_LIKE_RECEPTOR_SIGNALING_PATHWAY
NRAS::HSP90AB1	KEGG_ERBB_SIGNALING	KEGG_NOD_LIKE_RECEPTOR_SIGNALING_PATHWAY
PIK3CA::HSP90AB1	KEGG_ERBB_SIGNALING	KEGG_NOD_LIKE_RECEPTOR_SIGNALING_PATHWAY
PIK3R1::HSP90AB1	KEGG_ERBB_SIGNALING	KEGG_NOD_LIKE_RECEPTOR_SIGNALING_PATHWAY
KRAS::IL2	KEGG_ERBB_SIGNALING	KEGG_JAK_STAT_SIGNALING
MAP2K4::IL2	KEGG_ERBB_SIGNALING	KEGG_T_CELL_RECEPTOR_SIGNALING_PATHWAY
MAP2K4::IL2	KEGG_ERBB_SIGNALING	KEGG_JAK_STAT_SIGNALING
MAP2K4::IL2	KEGG_ERBB_SIGNALING	KEGG_PI3K_AKT_SIGNALING
MYC::IL2	KEGG_ERBB_SIGNALING	KEGG_T_CELL_RECEPTOR_SIGNALING_PATHWAY
NRAS::IL2	KEGG_ERBB_SIGNALING	KEGG_JAK_STAT_SIGNALING
KRAS::IL21R	KEGG_ERBB_SIGNALING	KEGG_JAK_STAT_SIGNALING
MAP2K4::IL21R	KEGG_ERBB_SIGNALING	KEGG_JAK_STAT_SIGNALING
NRAS::IL21R	KEGG_ERBB_SIGNALING	KEGG_JAK_STAT_SIGNALING
KRAS::IL6ST	KEGG_ERBB_SIGNALING	KEGG_JAK_STAT_SIGNALING
MAP2K4::IL6ST	KEGG_ERBB_SIGNALING	KEGG_JAK_STAT_SIGNALING
NRAS::IL6ST	KEGG_ERBB_SIGNALING	KEGG_JAK_STAT_SIGNALING
MAP2K4::ITK	KEGG_ERBB_SIGNALING	KEGG_CHEMOKINE_SIGNALING_PATHWAY
MAP2K4::ITK	KEGG_ERBB_SIGNALING	KEGG_T_CELL_RECEPTOR_SIGNALING_PATHWAY
MYC::ITK	KEGG_ERBB_SIGNALING	KEGG_CHEMOKINE_SIGNALING_PATHWAY
MYC::ITK	KEGG_ERBB_SIGNALING	KEGG_T_CELL_RECEPTOR_SIGNALING_PATHWAY
KRAS::JAK2	KEGG_ERBB_SIGNALING	KEGG_ADIPOCYTOKINE_SIGNALING_PATHWAY
KRAS::JAK2	KEGG_ERBB_SIGNALING	KEGG_JAK_STAT_SIGNALING
MAP2K4::JAK2	KEGG_ERBB_SIGNALING	KEGG_CHEMOKINE_SIGNALING_PATHWAY
MAP2K4::JAK2	KEGG_ERBB_SIGNALING	KEGG_ADIPOCYTOKINE_SIGNALING_PATHWAY
MAP2K4::JAK2	KEGG_ERBB_SIGNALING	KEGG_JAK_STAT_SIGNALING
MAP2K4::JAK2	KEGG_ERBB_SIGNALING	KEGG_PI3K_AKT_SIGNALING
MYC::JAK2	KEGG_ERBB_SIGNALING	KEGG_CHEMOKINE_SIGNALING_PATHWAY
MYC::JAK2	KEGG_ERBB_SIGNALING	KEGG_ADIPOCYTOKINE_SIGNALING_PATHWAY
NRAS::JAK2	KEGG_ERBB_SIGNALING	KEGG_ADIPOCYTOKINE_SIGNALING_PATHWAY
NRAS::JAK2	KEGG_ERBB_SIGNALING	KEGG_JAK_STAT_SIGNALING
PIK3CA::JAK2	KEGG_ERBB_SIGNALING	KEGG_ADIPOCYTOKINE_SIGNALING_PATHWAY
PIK3R1::JAK2	KEGG_ERBB_SIGNALING	KEGG_ADIPOCYTOKINE_SIGNALING_PATHWAY
KRAS::JAK3	KEGG_ERBB_SIGNALING	KEGG_JAK_STAT_SIGNALING
MAP2K4::JAK3	KEGG_ERBB_SIGNALING	KEGG_CHEMOKINE_SIGNALING_PATHWAY
MAP2K4::JAK3	KEGG_ERBB_SIGNALING	KEGG_JAK_STAT_SIGNALING
MAP2K4::JAK3	KEGG_ERBB_SIGNALING	KEGG_PI3K_AKT_SIGNALING
MYC::JAK3	KEGG_ERBB_SIGNALING	KEGG_CHEMOKINE_SIGNALING_PATHWAY
NRAS::JAK3	KEGG_ERBB_SIGNALING	KEGG_JAK_STAT_SIGNALING
MAP2K4::KIT	KEGG_ERBB_SIGNALING	KEGG_RAS_SIGNALING
MAP2K4::KIT	KEGG_ERBB_SIGNALING	KEGG_RAP1_SIGNALING
MAP2K4::KIT	KEGG_ERBB_SIGNALING	KEGG_PI3K_AKT_SIGNALING
MYC::KIT	KEGG_ERBB_SIGNALING	KEGG_RAS_SIGNALING
MYC::KIT	KEGG_ERBB_SIGNALING	KEGG_RAP1_SIGNALING
KRAS::LCK	KEGG_ERBB_SIGNALING	KEGG_NF_KAPPA_B_SIGNALING
KRAS::LIFR	KEGG_ERBB_SIGNALING	KEGG_JAK_STAT_SIGNALING
KRAS::MALT1	KEGG_ERBB_SIGNALING	KEGG_NF_KAPPA_B_SIGNALING
KRAS::MAML2	KEGG_ERBB_SIGNALING	KEGG_NOTCH_SIGNALING
KRAS::MDM2	KEGG_ERBB_SIGNALING	KEGG_P53_SIGNALING_PATHWAY
KRAS::MLLT4	KEGG_ERBB_SIGNALING	KEGG_CAMP_SIGNALING
KRAS::MPL	KEGG_ERBB_SIGNALING	KEGG_JAK_STAT_SIGNALING
KRAS::NF2	KEGG_ERBB_SIGNALING	KEGG_HIPPO_SIGNALING
KRAS::NFKB2	KEGG_ERBB_SIGNALING	KEGG_NF_KAPPA_B_SIGNALING
KRAS::NOTCH1	KEGG_ERBB_SIGNALING	KEGG_NOTCH_SIGNALING
KRAS::PDGFRA	KEGG_ERBB_SIGNALING	KEGG_CALCIUM_SIGNALING
KRAS::PDGFRB	KEGG_ERBB_SIGNALING	KEGG_CALCIUM_SIGNALING
KRAS::PIM1	KEGG_ERBB_SIGNALING	KEGG_JAK_STAT_SIGNALING
KRAS::PPARG	KEGG_ERBB_SIGNALING	KEGG_PPAR_SIGNALING_PATHWAY
KRAS::PPARG	KEGG_ERBB_SIGNALING	KEGG_AMPK_SIGNALING
KRAS::PTCH1	KEGG_ERBB_SIGNALING	KEGG_HEDGEHOG_SIGNALING
KRAS::PTCH1	KEGG_ERBB_SIGNALING	KEGG_CAMP_SIGNALING
KRAS::PTEN	KEGG_ERBB_SIGNALING	KEGG_P53_SIGNALING_PATHWAY
KRAS::PTEN	KEGG_ERBB_SIGNALING	KEGG_PHOSPHATIDYLINOSITOL_SIGNALING
KRAS::PTEN	KEGG_ERBB_SIGNALING	KEGG_MTOR_SIGNALING
KRAS::PTPN11	KEGG_ERBB_SIGNALING	KEGG_ADIPOCYTOKINE_SIGNALING_PATHWAY
KRAS::PTPN11	KEGG_ERBB_SIGNALING	KEGG_JAK_STAT_SIGNALING
KRAS::SMAD4	KEGG_ERBB_SIGNALING	KEGG_WNT_SIGNALING
KRAS::SMAD4	KEGG_ERBB_SIGNALING	KEGG_TGF_BETA_SIGNALING
KRAS::SMAD4	KEGG_ERBB_SIGNALING	KEGG_HIPPO_SIGNALING
KRAS::SMO	KEGG_ERBB_SIGNALING	KEGG_HEDGEHOG_SIGNALING
KRAS::SOCS1	KEGG_ERBB_SIGNALING	KEGG_JAK_STAT_SIGNALING
KRAS::STK11	KEGG_ERBB_SIGNALING	KEGG_ADIPOCYTOKINE_SIGNALING_PATHWAY
KRAS::STK11	KEGG_ERBB_SIGNALING	KEGG_AMPK_SIGNALING
KRAS::STK11	KEGG_ERBB_SIGNALING	KEGG_MTOR_SIGNALING
KRAS::SUFU	KEGG_ERBB_SIGNALING	KEGG_HEDGEHOG_SIGNALING
KRAS::SYK	KEGG_ERBB_SIGNALING	KEGG_NF_KAPPA_B_SIGNALING
KRAS::TFRC	KEGG_ERBB_SIGNALING	KEGG_HIF1_SIGNALING
KRAS::TP53	KEGG_ERBB_SIGNALING	KEGG_P53_SIGNALING_PATHWAY
KRAS::TP53	KEGG_ERBB_SIGNALING	KEGG_WNT_SIGNALING
KRAS::TSC1	KEGG_ERBB_SIGNALING	KEGG_AMPK_SIGNALING
KRAS::TSC1	KEGG_ERBB_SIGNALING	KEGG_MTOR_SIGNALING
KRAS::TSC2	KEGG_ERBB_SIGNALING	KEGG_P53_SIGNALING_PATHWAY
KRAS::TSC2	KEGG_ERBB_SIGNALING	KEGG_AMPK_SIGNALING
KRAS::TSC2	KEGG_ERBB_SIGNALING	KEGG_MTOR_SIGNALING
KRAS::TSHR	KEGG_ERBB_SIGNALING	KEGG_CAMP_SIGNALING
KRAS::VHL	KEGG_ERBB_SIGNALING	KEGG_HIF1_SIGNALING
MAP2K4::LCK	KEGG_ERBB_SIGNALING	KEGG_T_CELL_RECEPTOR_SIGNALING_PATHWAY
MAP2K4::LCK	KEGG_ERBB_SIGNALING	KEGG_NF_KAPPA_B_SIGNALING
MYC::LCK	KEGG_ERBB_SIGNALING	KEGG_T_CELL_RECEPTOR_SIGNALING_PATHWAY
MYC::LCK	KEGG_ERBB_SIGNALING	KEGG_NF_KAPPA_B_SIGNALING
NRAS::LCK	KEGG_ERBB_SIGNALING	KEGG_NF_KAPPA_B_SIGNALING
PIK3CA::LCK	KEGG_ERBB_SIGNALING	KEGG_NF_KAPPA_B_SIGNALING
PIK3R1::LCK	KEGG_ERBB_SIGNALING	KEGG_NF_KAPPA_B_SIGNALING
MAP2K4::LIFR	KEGG_ERBB_SIGNALING	KEGG_JAK_STAT_SIGNALING
NRAS::LIFR	KEGG_ERBB_SIGNALING	KEGG_JAK_STAT_SIGNALING
MAP2K4::MALT1	KEGG_ERBB_SIGNALING	KEGG_T_CELL_RECEPTOR_SIGNALING_PATHWAY
MAP2K4::MALT1	KEGG_ERBB_SIGNALING	KEGG_B_CELL_RECEPTOR_SIGNALING_PATHWAY
MAP2K4::MALT1	KEGG_ERBB_SIGNALING	KEGG_NF_KAPPA_B_SIGNALING
MYC::MALT1	KEGG_ERBB_SIGNALING	KEGG_T_CELL_RECEPTOR_SIGNALING_PATHWAY
MYC::MALT1	KEGG_ERBB_SIGNALING	KEGG_B_CELL_RECEPTOR_SIGNALING_PATHWAY
MYC::MALT1	KEGG_ERBB_SIGNALING	KEGG_NF_KAPPA_B_SIGNALING
NRAS::MALT1	KEGG_ERBB_SIGNALING	KEGG_NF_KAPPA_B_SIGNALING
PIK3CA::MALT1	KEGG_ERBB_SIGNALING	KEGG_NF_KAPPA_B_SIGNALING
PIK3R1::MALT1	KEGG_ERBB_SIGNALING	KEGG_NF_KAPPA_B_SIGNALING
MAP2K4::MAML2	KEGG_ERBB_SIGNALING	KEGG_NOTCH_SIGNALING
MYC::MAML2	KEGG_ERBB_SIGNALING	KEGG_NOTCH_SIGNALING
NRAS::MAML2	KEGG_ERBB_SIGNALING	KEGG_NOTCH_SIGNALING
PIK3CA::MAML2	KEGG_ERBB_SIGNALING	KEGG_NOTCH_SIGNALING
PIK3R1::MAML2	KEGG_ERBB_SIGNALING	KEGG_NOTCH_SIGNALING
MAP2K4::MDM2	KEGG_ERBB_SIGNALING	KEGG_P53_SIGNALING_PATHWAY
MAP2K4::MDM2	KEGG_ERBB_SIGNALING	KEGG_FOXO_SIGNALING
MAP2K4::MDM2	KEGG_ERBB_SIGNALING	KEGG_PI3K_AKT_SIGNALING
MAP2K4::MET	KEGG_ERBB_SIGNALING	KEGG_RAS_SIGNALING
MAP2K4::MET	KEGG_ERBB_SIGNALING	KEGG_RAP1_SIGNALING
MAP2K4::MET	KEGG_ERBB_SIGNALING	KEGG_PI3K_AKT_SIGNALING
MAP2K4::MLLT4	KEGG_ERBB_SIGNALING	KEGG_RAS_SIGNALING
MAP2K4::MLLT4	KEGG_ERBB_SIGNALING	KEGG_RAP1_SIGNALING
MAP2K4::MLLT4	KEGG_ERBB_SIGNALING	KEGG_CAMP_SIGNALING
MAP2K4::MPL	KEGG_ERBB_SIGNALING	KEGG_JAK_STAT_SIGNALING
MAP2K4::MTCP1	KEGG_ERBB_SIGNALING	KEGG_PI3K_AKT_SIGNALING
MAP2K4::NF1	KEGG_ERBB_SIGNALING	KEGG_RAS_SIGNALING
MAP2K4::NF2	KEGG_ERBB_SIGNALING	KEGG_HIPPO_SIGNALING
MAP2K4::NFKB2	KEGG_ERBB_SIGNALING	KEGG_NF_KAPPA_B_SIGNALING
MAP2K4::NOTCH1	KEGG_ERBB_SIGNALING	KEGG_NOTCH_SIGNALING
MAP2K4::NTRK1	KEGG_ERBB_SIGNALING	KEGG_NEUROTROPHIN_SIGNALING_PATHWAY
MAP2K4::NTRK3	KEGG_ERBB_SIGNALING	KEGG_NEUROTROPHIN_SIGNALING_PATHWAY
MAP2K4::PDGFB	KEGG_ERBB_SIGNALING	KEGG_RAS_SIGNALING
MAP2K4::PDGFB	KEGG_ERBB_SIGNALING	KEGG_RAP1_SIGNALING
MAP2K4::PDGFB	KEGG_ERBB_SIGNALING	KEGG_PI3K_AKT_SIGNALING
MAP2K4::PDGFRA	KEGG_ERBB_SIGNALING	KEGG_RAS_SIGNALING
MAP2K4::PDGFRA	KEGG_ERBB_SIGNALING	KEGG_RAP1_SIGNALING
MAP2K4::PDGFRA	KEGG_ERBB_SIGNALING	KEGG_CALCIUM_SIGNALING
MAP2K4::PDGFRA	KEGG_ERBB_SIGNALING	KEGG_PI3K_AKT_SIGNALING
MAP2K4::PDGFRB	KEGG_ERBB_SIGNALING	KEGG_RAS_SIGNALING
MAP2K4::PDGFRB	KEGG_ERBB_SIGNALING	KEGG_RAP1_SIGNALING
MAP2K4::PDGFRB	KEGG_ERBB_SIGNALING	KEGG_CALCIUM_SIGNALING
MAP2K4::PDGFRB	KEGG_ERBB_SIGNALING	KEGG_PI3K_AKT_SIGNALING
MAP2K4::PIM1	KEGG_ERBB_SIGNALING	KEGG_JAK_STAT_SIGNALING
MAP2K4::PPARG	KEGG_ERBB_SIGNALING	KEGG_PPAR_SIGNALING_PATHWAY
MAP2K4::PPARG	KEGG_ERBB_SIGNALING	KEGG_AMPK_SIGNALING
MAP2K4::PRKAR1A	KEGG_ERBB_SIGNALING	KEGG_INSULIN_SIGNALING_PATHWAY
MAP2K4::PTCH1	KEGG_ERBB_SIGNALING	KEGG_HEDGEHOG_SIGNALING
MAP2K4::PTCH1	KEGG_ERBB_SIGNALING	KEGG_CAMP_SIGNALING
MAP2K4::PTEN	KEGG_ERBB_SIGNALING	KEGG_P53_SIGNALING_PATHWAY
MAP2K4::PTEN	KEGG_ERBB_SIGNALING	KEGG_FOXO_SIGNALING
MAP2K4::PTEN	KEGG_ERBB_SIGNALING	KEGG_PHOSPHATIDYLINOSITOL_SIGNALING
MAP2K4::PTEN	KEGG_ERBB_SIGNALING	KEGG_PI3K_AKT_SIGNALING
MAP2K4::PTEN	KEGG_ERBB_SIGNALING	KEGG_MTOR_SIGNALING
MAP2K4::PTPN11	KEGG_ERBB_SIGNALING	KEGG_NEUROTROPHIN_SIGNALING_PATHWAY
MAP2K4::PTPN11	KEGG_ERBB_SIGNALING	KEGG_ADIPOCYTOKINE_SIGNALING_PATHWAY
MAP2K4::PTPN11	KEGG_ERBB_SIGNALING	KEGG_RAS_SIGNALING
MAP2K4::PTPN11	KEGG_ERBB_SIGNALING	KEGG_JAK_STAT_SIGNALING
MAP2K4::REL	KEGG_ERBB_SIGNALING	KEGG_RAS_SIGNALING
MAP2K4::SMAD4	KEGG_ERBB_SIGNALING	KEGG_WNT_SIGNALING
MAP2K4::SMAD4	KEGG_ERBB_SIGNALING	KEGG_TGF_BETA_SIGNALING
MAP2K4::SMAD4	KEGG_ERBB_SIGNALING	KEGG_HIPPO_SIGNALING
[truncated: 180 more rows]
