# Supplementary material for: Prediction of signaling cross-talks contributing to acquired drug resistance in breast cancer cells by Bayesian statistical modeling
Source: BMC Syst Biol. 2015 Jan 20;9:2. doi: 10.1186/s12918-014-0135-x (PMC4307189; doi:10.1186/s12918-014-0135-x)
Supplement: Additional file 5 — Table S4. All 3,084 (876 distinct) cross-talks found between ErbB and other 62 signaling pathways from WikiPathway database. [file 12918_2014_135_MOESM5_ESM.xlsx]

## Sheet: Table_S4
GS_pair	Pathway_a	Pathway_b
CCND1::ABI1	ErbB Signaling Pathway	EGF/EGFR Signaling Pathway
MDM2::ABI1	ErbB Signaling Pathway	EGF/EGFR Signaling Pathway
MYC::ABI1	ErbB Signaling Pathway	EGF/EGFR Signaling Pathway
TP53::ABI1	ErbB Signaling Pathway	EGF/EGFR Signaling Pathway
ABL1::AKAP9	ErbB Signaling Pathway	G Protein Signaling Pathways
ABL1::AKT1	ErbB Signaling Pathway	Interleukin-11 Signaling Pathway
ABL1::AKT1	ErbB Signaling Pathway	FSH signaling pathway
ABL1::AKT1	ErbB Signaling Pathway	IL-7 Signaling Pathway
ABL1::AKT1	ErbB Signaling Pathway	Regulation of toll-like receptor signaling pathway
ABL1::AKT1	ErbB Signaling Pathway	Insulin Signaling
ABL1::AKT1	ErbB Signaling Pathway	TNF alpha Signaling Pathway
ABL1::AKT1	ErbB Signaling Pathway	Signaling Pathways in Glioblastoma
ABL1::AKT1	ErbB Signaling Pathway	Kit receptor signaling pathway
ABL1::AKT1	ErbB Signaling Pathway	IL-1 signaling pathway
ABL1::AKT1	ErbB Signaling Pathway	EPO Receptor Signaling
ABL1::AKT1	ErbB Signaling Pathway	RANKL/RANK Signaling Pathway
ABL1::AKT1	ErbB Signaling Pathway	TSLP Signaling Pathway
ABL1::AKT1	ErbB Signaling Pathway	T-Cell Receptor and Co-stimulatory Signaling
ABL1::AKT1	ErbB Signaling Pathway	Androgen receptor signaling pathway
ABL1::AKT1	ErbB Signaling Pathway	AMPK Signaling
ABL1::AKT1	ErbB Signaling Pathway	B Cell Receptor Signaling Pathway
ABL1::AKT1	ErbB Signaling Pathway	IL-2 Signaling Pathway
ABL1::AKT1	ErbB Signaling Pathway	MAPK Signaling Pathway
ABL1::AKT1	ErbB Signaling Pathway	Notch Signaling Pathway
ABL1::AKT1	ErbB Signaling Pathway	IL-6 signaling pathway
ABL1::AKT1	ErbB Signaling Pathway	BDNF signaling pathway
ABL1::AKT1	ErbB Signaling Pathway	Leptin signaling pathway
ABL1::AKT1	ErbB Signaling Pathway	TSH signaling pathway
ABL1::AKT1	ErbB Signaling Pathway	IL-5 Signaling Pathway
ABL1::AKT1	ErbB Signaling Pathway	IL17 signaling pathway
ABL1::AKT1	ErbB Signaling Pathway	Wnt Signaling Pathway Netpath
ABL1::AKT1	ErbB Signaling Pathway	IL-3 Signaling Pathway
ABL1::AKT1	ErbB Signaling Pathway	TWEAK Signaling Pathway
ABL1::AKT1	ErbB Signaling Pathway	Alpha 6 Beta 4 signaling pathway
ABL1::AKT1	ErbB Signaling Pathway	Oncostatin M Signaling Pathway
ABL1::AKT1	ErbB Signaling Pathway	IL-4 Signaling Pathway
ABL1::AKT1	ErbB Signaling Pathway	TCR Signaling Pathway
ABL1::AKT1	ErbB Signaling Pathway	Toll-like receptor signaling pathway
ABL1::AKT1	ErbB Signaling Pathway	Estrogen signaling pathway
ABL1::AKT1	ErbB Signaling Pathway	TOR Signaling
ABL1::AKT2	ErbB Signaling Pathway	Regulation of toll-like receptor signaling pathway
ABL1::AKT2	ErbB Signaling Pathway	Insulin Signaling
ABL1::AKT2	ErbB Signaling Pathway	Signaling Pathways in Glioblastoma
ABL1::AKT2	ErbB Signaling Pathway	RANKL/RANK Signaling Pathway
ABL1::AKT2	ErbB Signaling Pathway	AMPK Signaling
ABL1::AKT2	ErbB Signaling Pathway	MAPK Signaling Pathway
ABL1::AKT2	ErbB Signaling Pathway	TWEAK Signaling Pathway
ABL1::AKT2	ErbB Signaling Pathway	Toll-like receptor signaling pathway
ABL1::APC	ErbB Signaling Pathway	Wnt Signaling Pathway
ABL1::APC	ErbB Signaling Pathway	BDNF signaling pathway
ABL1::APC	ErbB Signaling Pathway	Wnt Signaling Pathway Netpath
ABL1::APC	ErbB Signaling Pathway	Wnt Signaling Pathway and Pluripotency
ABL1::ARNT	ErbB Signaling Pathway	Arylhydrocarbon receptor (AhR) signaling pathway
ABL1::ATF1	ErbB Signaling Pathway	Interleukin-11 Signaling Pathway
ABL1::ATF1	ErbB Signaling Pathway	Serotonin Receptor 4/6/7 and NR3C Signaling
ABL1::ATM	ErbB Signaling Pathway	Signaling Pathways in Glioblastoma
ABL1::BCL10	ErbB Signaling Pathway	B Cell Receptor Signaling Pathway
ABL1::BCL10	ErbB Signaling Pathway	TCR Signaling Pathway
ABL1::BCL2	ErbB Signaling Pathway	Interleukin-11 Signaling Pathway
ABL1::BCL2	ErbB Signaling Pathway	Kit receptor signaling pathway
ABL1::BCL2	ErbB Signaling Pathway	IL-2 Signaling Pathway
ABL1::BCL2	ErbB Signaling Pathway	IL-5 Signaling Pathway
ABL1::BCL2	ErbB Signaling Pathway	IL-3 Signaling Pathway
ABL1::BCL2	ErbB Signaling Pathway	Apoptosis Modulation and Signaling
ABL1::BCL2	ErbB Signaling Pathway	Estrogen signaling pathway
ABL1::BCL6	ErbB Signaling Pathway	B Cell Receptor Signaling Pathway
ABL1::BCL9	ErbB Signaling Pathway	Wnt Signaling Pathway Netpath
ABL1::BIRC3	ErbB Signaling Pathway	TNF alpha Signaling Pathway
ABL1::BIRC3	ErbB Signaling Pathway	TWEAK Signaling Pathway
ABL1::BIRC3	ErbB Signaling Pathway	Apoptosis Modulation and Signaling
ABL1::BRAF	ErbB Signaling Pathway	Signaling Pathways in Glioblastoma
ABL1::BRAF	ErbB Signaling Pathway	B Cell Receptor Signaling Pathway
ABL1::BRAF	ErbB Signaling Pathway	MAPK Signaling Pathway
ABL1::BRAF	ErbB Signaling Pathway	Serotonin Receptor 4/6/7 and NR3C Signaling
ABL1::BRAF	ErbB Signaling Pathway	TSH signaling pathway
ABL1::BRAF	ErbB Signaling Pathway	Estrogen signaling pathway
ABL1::BRCA1	ErbB Signaling Pathway	Signaling Pathways in Glioblastoma
ABL1::BRCA1	ErbB Signaling Pathway	Androgen receptor signaling pathway
ABL1::BRCA2	ErbB Signaling Pathway	Signaling Pathways in Glioblastoma
ABL1::CARD11	ErbB Signaling Pathway	B Cell Receptor Signaling Pathway
ABL1::CARD11	ErbB Signaling Pathway	TCR Signaling Pathway
ABL1::CBL	ErbB Signaling Pathway	Insulin Signaling
ABL1::CBL	ErbB Signaling Pathway	Signaling Pathways in Glioblastoma
ABL1::CBL	ErbB Signaling Pathway	Kit receptor signaling pathway
ABL1::CBL	ErbB Signaling Pathway	RANKL/RANK Signaling Pathway
ABL1::CBL	ErbB Signaling Pathway	B Cell Receptor Signaling Pathway
ABL1::CBL	ErbB Signaling Pathway	IL-2 Signaling Pathway
ABL1::CBL	ErbB Signaling Pathway	IL-3 Signaling Pathway
ABL1::CBL	ErbB Signaling Pathway	IL-4 Signaling Pathway
ABL1::CBL	ErbB Signaling Pathway	TCR Signaling Pathway
ABL1::CBL	ErbB Signaling Pathway	Interferon type I signaling pathways
ABL1::CCND2	ErbB Signaling Pathway	Signaling Pathways in Glioblastoma
ABL1::CCND2	ErbB Signaling Pathway	IL-2 Signaling Pathway
ABL1::CCND2	ErbB Signaling Pathway	Wnt Signaling Pathway
ABL1::CCND2	ErbB Signaling Pathway	Wnt Signaling Pathway and Pluripotency
ABL1::CCND3	ErbB Signaling Pathway	Wnt Signaling Pathway
ABL1::CCND3	ErbB Signaling Pathway	TSH signaling pathway
ABL1::CCND3	ErbB Signaling Pathway	Wnt Signaling Pathway and Pluripotency
ABL1::CDK4	ErbB Signaling Pathway	Signaling Pathways in Glioblastoma
ABL1::CDK4	ErbB Signaling Pathway	TSH signaling pathway
ABL1::CDK6	ErbB Signaling Pathway	Signaling Pathways in Glioblastoma
ABL1::CDK6	ErbB Signaling Pathway	Wnt Signaling Pathway Netpath
ABL1::CDKN2A	ErbB Signaling Pathway	Signaling Pathways in Glioblastoma
ABL1::CDKN2A	ErbB Signaling Pathway	Apoptosis Modulation and Signaling
ABL1::CEBPA	ErbB Signaling Pathway	IL-4 Signaling Pathway
ABL1::CIITA	ErbB Signaling Pathway	Type II interferon signaling (IFNG)
ABL1::COL1A1	ErbB Signaling Pathway	Nanoparticle-mediated activation of receptor signaling
ABL1::COL1A1	ErbB Signaling Pathway	Osteoblast Signaling
ABL1::CREB1	ErbB Signaling Pathway	Interleukin-11 Signaling Pathway
ABL1::CREB1	ErbB Signaling Pathway	FSH signaling pathway
ABL1::CREB1	ErbB Signaling Pathway	p38 MAPK Signaling Pathway
ABL1::CREB1	ErbB Signaling Pathway	Androgen receptor signaling pathway
ABL1::CREB1	ErbB Signaling Pathway	B Cell Receptor Signaling Pathway
ABL1::CREB1	ErbB Signaling Pathway	Serotonin Receptor 4/6/7 and NR3C Signaling
ABL1::CREB1	ErbB Signaling Pathway	BDNF signaling pathway
ABL1::CREB1	ErbB Signaling Pathway	Leptin signaling pathway
ABL1::CREB1	ErbB Signaling Pathway	TSH signaling pathway
ABL1::CREB1	ErbB Signaling Pathway	Oncostatin M Signaling Pathway
ABL1::CREB1	ErbB Signaling Pathway	TCR Signaling Pathway
ABL1::CREB1	ErbB Signaling Pathway	Interferon type I signaling pathways
ABL1::CREB1	ErbB Signaling Pathway	Estrogen signaling pathway
ABL1::CREBBP	ErbB Signaling Pathway	TNF alpha Signaling Pathway
ABL1::CREBBP	ErbB Signaling Pathway	TGF Beta Signaling Pathway
ABL1::CREBBP	ErbB Signaling Pathway	Androgen receptor signaling pathway
ABL1::CREBBP	ErbB Signaling Pathway	Notch Signaling Pathway
ABL1::CREBBP	ErbB Signaling Pathway	IL-6 signaling pathway
ABL1::CREBBP	ErbB Signaling Pathway	Wnt Signaling Pathway and Pluripotency
ABL1::CRTC1	ErbB Signaling Pathway	BDNF signaling pathway
ABL1::CTNNB1	ErbB Signaling Pathway	TGF Beta Signaling Pathway
ABL1::CTNNB1	ErbB Signaling Pathway	Androgen receptor signaling pathway
ABL1::CTNNB1	ErbB Signaling Pathway	Wnt Signaling Pathway
ABL1::CTNNB1	ErbB Signaling Pathway	BDNF signaling pathway
ABL1::CTNNB1	ErbB Signaling Pathway	Wnt Signaling Pathway Netpath
ABL1::CTNNB1	ErbB Signaling Pathway	TWEAK Signaling Pathway
ABL1::CTNNB1	ErbB Signaling Pathway	Wnt Signaling Pathway and Pluripotency
ABL1::CYLD	ErbB Signaling Pathway	Regulation of toll-like receptor signaling pathway
ABL1::DDIT3	ErbB Signaling Pathway	p38 MAPK Signaling Pathway
ABL1::DDIT3	ErbB Signaling Pathway	MAPK Signaling Pathway
ABL1::EP300	ErbB Signaling Pathway	Signaling Pathways in Glioblastoma
ABL1::EP300	ErbB Signaling Pathway	Kit receptor signaling pathway
ABL1::EP300	ErbB Signaling Pathway	TGF Beta Signaling Pathway
ABL1::EP300	ErbB Signaling Pathway	Androgen receptor signaling pathway
ABL1::EP300	ErbB Signaling Pathway	Notch Signaling Pathway
ABL1::EP300	ErbB Signaling Pathway	IL-4 Signaling Pathway
ABL1::EP300	ErbB Signaling Pathway	Wnt Signaling Pathway and Pluripotency
ABL1::ETV5	ErbB Signaling Pathway	Androgen receptor signaling pathway
ABL1::FAS	ErbB Signaling Pathway	MAPK Signaling Pathway
ABL1::FAS	ErbB Signaling Pathway	TCR Signaling Pathway
ABL1::FAS	ErbB Signaling Pathway	Apoptosis Modulation and Signaling
ABL1::FBXW7	ErbB Signaling Pathway	Notch Signaling Pathway
ABL1::FGFR1	ErbB Signaling Pathway	Signaling Pathways in Glioblastoma
ABL1::FGFR1	ErbB Signaling Pathway	MAPK Signaling Pathway
ABL1::FGFR2	ErbB Signaling Pathway	Signaling Pathways in Glioblastoma
ABL1::FOXO3	ErbB Signaling Pathway	Insulin Signaling
ABL1::FOXO3	ErbB Signaling Pathway	Signaling Pathways in Glioblastoma
ABL1::FOXO3	ErbB Signaling Pathway	Kit receptor signaling pathway
ABL1::FOXO3	ErbB Signaling Pathway	IL-2 Signaling Pathway
ABL1::FOXO3	ErbB Signaling Pathway	BDNF signaling pathway
ABL1::FOXO3	ErbB Signaling Pathway	IL-5 Signaling Pathway
ABL1::FOXO4	ErbB Signaling Pathway	Signaling Pathways in Glioblastoma
ABL1::GNAQ	ErbB Signaling Pathway	G Protein Signaling Pathways
ABL1::GNAQ	ErbB Signaling Pathway	TSH signaling pathway
ABL1::GNAQ	ErbB Signaling Pathway	Serotonin Receptor 2 and STAT3 Signaling
ABL1::GNAQ	ErbB Signaling Pathway	Serotonin Receptor 2 and ELK-SRF/GATA4 signaling
ABL1::GNAS	ErbB Signaling Pathway	G Protein Signaling Pathways
ABL1::GNAS	ErbB Signaling Pathway	Serotonin Receptor 4/6/7 and NR3C Signaling
ABL1::GNAS	ErbB Signaling Pathway	TSH signaling pathway
ABL1::GNAS	ErbB Signaling Pathway	Estrogen signaling pathway
ABL1::HIST1H4I	ErbB Signaling Pathway	Type II interferon signaling (IFNG)
ABL1::HSP90AA1	ErbB Signaling Pathway	Arylhydrocarbon receptor (AhR) signaling pathway
ABL1::HSP90AA1	ErbB Signaling Pathway	TNF alpha Signaling Pathway
ABL1::HSP90AA1	ErbB Signaling Pathway	EBV LMP1 signaling
ABL1::IL2	ErbB Signaling Pathway	Arylhydrocarbon receptor (AhR) signaling pathway
ABL1::IL2	ErbB Signaling Pathway	T-Cell Receptor and Co-stimulatory Signaling
ABL1::IL2	ErbB Signaling Pathway	IL-2 Signaling Pathway
ABL1::IL2	ErbB Signaling Pathway	IL-5 Signaling Pathway
ABL1::IL6ST	ErbB Signaling Pathway	Interleukin-11 Signaling Pathway
ABL1::IL6ST	ErbB Signaling Pathway	IL-6 signaling pathway
ABL1::IL6ST	ErbB Signaling Pathway	Oncostatin M Signaling Pathway
ABL1::IRF4	ErbB Signaling Pathway	B Cell Receptor Signaling Pathway
ABL1::IRF4	ErbB Signaling Pathway	Type II interferon signaling (IFNG)
ABL1::IRF4	ErbB Signaling Pathway	TCR Signaling Pathway
ABL1::ITK	ErbB Signaling Pathway	T-Cell Receptor and Co-stimulatory Signaling
ABL1::ITK	ErbB Signaling Pathway	TCR Signaling Pathway
ABL1::JAK2	ErbB Signaling Pathway	Interleukin-11 Signaling Pathway
ABL1::JAK2	ErbB Signaling Pathway	Kit receptor signaling pathway
ABL1::JAK2	ErbB Signaling Pathway	EPO Receptor Signaling
ABL1::JAK2	ErbB Signaling Pathway	TSLP Signaling Pathway
ABL1::JAK2	ErbB Signaling Pathway	Notch Signaling Pathway
ABL1::JAK2	ErbB Signaling Pathway	IL-6 signaling pathway
ABL1::JAK2	ErbB Signaling Pathway	Type II interferon signaling (IFNG)
ABL1::JAK2	ErbB Signaling Pathway	BDNF signaling pathway
ABL1::JAK2	ErbB Signaling Pathway	Leptin signaling pathway
ABL1::JAK2	ErbB Signaling Pathway	TSH signaling pathway
ABL1::JAK2	ErbB Signaling Pathway	IL-5 Signaling Pathway
ABL1::JAK2	ErbB Signaling Pathway	IL17 signaling pathway
ABL1::JAK2	ErbB Signaling Pathway	IL-3 Signaling Pathway
ABL1::JAK2	ErbB Signaling Pathway	Serotonin Receptor 2 and STAT3 Signaling
ABL1::JAK2	ErbB Signaling Pathway	Oncostatin M Signaling Pathway
ABL1::JAK2	ErbB Signaling Pathway	IL-4 Signaling Pathway
ABL1::JAK3	ErbB Signaling Pathway	IL-7 Signaling Pathway
ABL1::JAK3	ErbB Signaling Pathway	IL-2 Signaling Pathway
ABL1::JAK3	ErbB Signaling Pathway	IL-9 Signaling Pathway
ABL1::JAK3	ErbB Signaling Pathway	Oncostatin M Signaling Pathway
ABL1::JAK3	ErbB Signaling Pathway	IL-4 Signaling Pathway
ABL1::KIT	ErbB Signaling Pathway	Kit receptor signaling pathway
ABL1::LCK	ErbB Signaling Pathway	TSLP Signaling Pathway
ABL1::LCK	ErbB Signaling Pathway	T-Cell Receptor and Co-stimulatory Signaling
ABL1::LCK	ErbB Signaling Pathway	IL-2 Signaling Pathway
ABL1::LCK	ErbB Signaling Pathway	Notch Signaling Pathway
ABL1::LCK	ErbB Signaling Pathway	Interferon type I signaling pathways
ABL1::LIFR	ErbB Signaling Pathway	Oncostatin M Signaling Pathway
ABL1::MALT1	ErbB Signaling Pathway	B Cell Receptor Signaling Pathway
ABL1::MALT1	ErbB Signaling Pathway	TCR Signaling Pathway
ABL1::MAML2	ErbB Signaling Pathway	Notch Signaling Pathway
ABL1::MAP2K4	ErbB Signaling Pathway	p38 MAPK Signaling Pathway
ABL1::MAP2K4	ErbB Signaling Pathway	Regulation of toll-like receptor signaling pathway
ABL1::MAP2K4	ErbB Signaling Pathway	Insulin Signaling
ABL1::MAP2K4	ErbB Signaling Pathway	TNF alpha Signaling Pathway
ABL1::MAP2K4	ErbB Signaling Pathway	Signaling Pathways in Glioblastoma
ABL1::MAP2K4	ErbB Signaling Pathway	IL-1 signaling pathway
ABL1::MAP2K4	ErbB Signaling Pathway	MAPK Signaling Pathway
ABL1::MAP2K4	ErbB Signaling Pathway	IL-6 signaling pathway
ABL1::MAP2K4	ErbB Signaling Pathway	Wnt Signaling Pathway and Pluripotency
ABL1::MAP2K4	ErbB Signaling Pathway	Toll-like receptor signaling pathway
ABL1::MET	ErbB Signaling Pathway	Signaling Pathways in Glioblastoma
ABL1::MITF	ErbB Signaling Pathway	Kit receptor signaling pathway
ABL1::MITF	ErbB Signaling Pathway	RANKL/RANK Signaling Pathway
ABL1::MSH6	ErbB Signaling Pathway	Signaling Pathways in Glioblastoma
ABL1::NCOA1	ErbB Signaling Pathway	Androgen receptor signaling pathway
ABL1::NCOA1	ErbB Signaling Pathway	IL-6 signaling pathway
ABL1::NCOA1	ErbB Signaling Pathway	Leptin signaling pathway
ABL1::NCOA2	ErbB Signaling Pathway	Androgen receptor signaling pathway
ABL1::NCOA4	ErbB Signaling Pathway	Androgen receptor signaling pathway
ABL1::NF1	ErbB Signaling Pathway	Signaling Pathways in Glioblastoma
ABL1::NF1	ErbB Signaling Pathway	MAPK Signaling Pathway
ABL1::NFKB2	ErbB Signaling Pathway	Regulation of toll-like receptor signaling pathway
ABL1::NFKB2	ErbB Signaling Pathway	TNF alpha Signaling Pathway
ABL1::NFKB2	ErbB Signaling Pathway	EBV LMP1 signaling
ABL1::NFKB2	ErbB Signaling Pathway	RANKL/RANK Signaling Pathway
ABL1::NFKB2	ErbB Signaling Pathway	TSLP Signaling Pathway
ABL1::NFKB2	ErbB Signaling Pathway	TWEAK Signaling Pathway
ABL1::NFKB2	ErbB Signaling Pathway	Toll-like receptor signaling pathway
ABL1::NOTCH1	ErbB Signaling Pathway	Notch Signaling Pathway
ABL1::NRAS	ErbB Signaling Pathway	Nanoparticle-mediated activation of receptor signaling
ABL1::NRAS	ErbB Signaling Pathway	Signaling Pathways in Glioblastoma
ABL1::NRAS	ErbB Signaling Pathway	G Protein Signaling Pathways
ABL1::NRAS	ErbB Signaling Pathway	MAPK Signaling Pathway
ABL1::NTRK1	ErbB Signaling Pathway	MAPK Signaling Pathway
ABL1::NTRK1	ErbB Signaling Pathway	BDNF signaling pathway
ABL1::NTRK3	ErbB Signaling Pathway	BDNF signaling pathway
ABL1::PATZ1	ErbB Signaling Pathway	Androgen receptor signaling pathway
ABL1::PAX5	ErbB Signaling Pathway	ID signaling pathway
ABL1::PAX8	ErbB Signaling Pathway	TSH signaling pathway
ABL1::PAX8	ErbB Signaling Pathway	ID signaling pathway
ABL1::PDGFB	ErbB Signaling Pathway	Osteoclast Signaling
ABL1::PDGFB	ErbB Signaling Pathway	MAPK Signaling Pathway
ABL1::PDGFB	ErbB Signaling Pathway	Osteoblast Signaling
ABL1::PDGFRA	ErbB Signaling Pathway	Signaling Pathways in Glioblastoma
ABL1::PDGFRA	ErbB Signaling Pathway	Osteoblast Signaling
ABL1::PDGFRB	ErbB Signaling Pathway	Signaling Pathways in Glioblastoma
ABL1::PDGFRB	ErbB Signaling Pathway	MAPK Signaling Pathway
ABL1::PDGFRB	ErbB Signaling Pathway	Osteoblast Signaling
ABL1::PIK3CA	ErbB Signaling Pathway	Regulation of toll-like receptor signaling pathway
ABL1::PIK3CA	ErbB Signaling Pathway	Insulin Signaling
ABL1::PIK3CA	ErbB Signaling Pathway	Signaling Pathways in Glioblastoma
ABL1::PIK3CA	ErbB Signaling Pathway	Signaling of Hepatocyte Growth Factor Receptor
ABL1::PIK3CA	ErbB Signaling Pathway	TSLP Signaling Pathway
ABL1::PIK3CA	ErbB Signaling Pathway	G13 Signaling Pathway
ABL1::PIK3CA	ErbB Signaling Pathway	AMPK Signaling
ABL1::PIK3CA	ErbB Signaling Pathway	TSH signaling pathway
ABL1::PIK3CA	ErbB Signaling Pathway	IL-4 Signaling Pathway
ABL1::PIK3CA	ErbB Signaling Pathway	Toll-like receptor signaling pathway
ABL1::PIK3CA	ErbB Signaling Pathway	Estrogen signaling pathway
ABL1::PIK3R1	ErbB Signaling Pathway	Interleukin-11 Signaling Pathway
ABL1::PIK3R1	ErbB Signaling Pathway	IL-7 Signaling Pathway
ABL1::PIK3R1	ErbB Signaling Pathway	Regulation of toll-like receptor signaling pathway
ABL1::PIK3R1	ErbB Signaling Pathway	Insulin Signaling
ABL1::PIK3R1	ErbB Signaling Pathway	Signaling Pathways in Glioblastoma
ABL1::PIK3R1	ErbB Signaling Pathway	Kit receptor signaling pathway
ABL1::PIK3R1	ErbB Signaling Pathway	IL-1 signaling pathway
ABL1::PIK3R1	ErbB Signaling Pathway	RANKL/RANK Signaling Pathway
ABL1::PIK3R1	ErbB Signaling Pathway	Androgen receptor signaling pathway
ABL1::PIK3R1	ErbB Signaling Pathway	AMPK Signaling
ABL1::PIK3R1	ErbB Signaling Pathway	B Cell Receptor Signaling Pathway
ABL1::PIK3R1	ErbB Signaling Pathway	IL-2 Signaling Pathway
ABL1::PIK3R1	ErbB Signaling Pathway	Notch Signaling Pathway
ABL1::PIK3R1	ErbB Signaling Pathway	IL-6 signaling pathway
ABL1::PIK3R1	ErbB Signaling Pathway	BDNF signaling pathway
ABL1::PIK3R1	ErbB Signaling Pathway	Leptin signaling pathway
ABL1::PIK3R1	ErbB Signaling Pathway	IL-9 Signaling Pathway
ABL1::PIK3R1	ErbB Signaling Pathway	TSH signaling pathway
ABL1::PIK3R1	ErbB Signaling Pathway	IL-5 Signaling Pathway
ABL1::PIK3R1	ErbB Signaling Pathway	IL-3 Signaling Pathway
ABL1::PIK3R1	ErbB Signaling Pathway	Alpha 6 Beta 4 signaling pathway
ABL1::PIK3R1	ErbB Signaling Pathway	Oncostatin M Signaling Pathway
ABL1::PIK3R1	ErbB Signaling Pathway	IL-4 Signaling Pathway
ABL1::PIK3R1	ErbB Signaling Pathway	TCR Signaling Pathway
ABL1::PIK3R1	ErbB Signaling Pathway	Toll-like receptor signaling pathway
ABL1::PIK3R1	ErbB Signaling Pathway	Interferon type I signaling pathways
ABL1::POU5F1	ErbB Signaling Pathway	Wnt Signaling Pathway and Pluripotency
ABL1::PPARG	ErbB Signaling Pathway	Wnt Signaling Pathway Netpath
ABL1::PRKAR1A	ErbB Signaling Pathway	G Protein Signaling Pathways
ABL1::PTCH1	ErbB Signaling Pathway	Hedgehog Signaling Pathway
ABL1::PTEN	ErbB Signaling Pathway	Insulin Signaling
ABL1::PTEN	ErbB Signaling Pathway	Signaling Pathways in Glioblastoma
ABL1::PTEN	ErbB Signaling Pathway	Signaling of Hepatocyte Growth Factor Receptor
ABL1::PTEN	ErbB Signaling Pathway	T-Cell Receptor and Co-stimulatory Signaling
ABL1::PTEN	ErbB Signaling Pathway	Androgen receptor signaling pathway
ABL1::PTPN11	ErbB Signaling Pathway	Interleukin-11 Signaling Pathway
ABL1::PTPN11	ErbB Signaling Pathway	Insulin Signaling
ABL1::PTPN11	ErbB Signaling Pathway	Kit receptor signaling pathway
ABL1::PTPN11	ErbB Signaling Pathway	IL-1 signaling pathway
ABL1::PTPN11	ErbB Signaling Pathway	Signaling of Hepatocyte Growth Factor Receptor
ABL1::PTPN11	ErbB Signaling Pathway	TSLP Signaling Pathway
ABL1::PTPN11	ErbB Signaling Pathway	B Cell Receptor Signaling Pathway
ABL1::PTPN11	ErbB Signaling Pathway	IL-2 Signaling Pathway
ABL1::PTPN11	ErbB Signaling Pathway	IL-6 signaling pathway
ABL1::PTPN11	ErbB Signaling Pathway	Type II interferon signaling (IFNG)
ABL1::PTPN11	ErbB Signaling Pathway	BDNF signaling pathway
ABL1::PTPN11	ErbB Signaling Pathway	Leptin signaling pathway
ABL1::PTPN11	ErbB Signaling Pathway	IL-5 Signaling Pathway
ABL1::PTPN11	ErbB Signaling Pathway	IL-3 Signaling Pathway
ABL1::PTPN11	ErbB Signaling Pathway	Alpha 6 Beta 4 signaling pathway
ABL1::PTPN11	ErbB Signaling Pathway	Oncostatin M Signaling Pathway
ABL1::PTPN11	ErbB Signaling Pathway	IL-4 Signaling Pathway
ABL1::PTPN11	ErbB Signaling Pathway	TCR Signaling Pathway
ABL1::PTPN11	ErbB Signaling Pathway	Interferon type I signaling pathways
ABL1::RB1	ErbB Signaling Pathway	Signaling Pathways in Glioblastoma
ABL1::RB1	ErbB Signaling Pathway	Androgen receptor signaling pathway
ABL1::RB1	ErbB Signaling Pathway	TSH signaling pathway
ABL1::RB1	ErbB Signaling Pathway	ID signaling pathway
ABL1::REL	ErbB Signaling Pathway	TNF alpha Signaling Pathway
ABL1::REL	ErbB Signaling Pathway	IL-1 signaling pathway
ABL1::REL	ErbB Signaling Pathway	B Cell Receptor Signaling Pathway
ABL1::REL	ErbB Signaling Pathway	Leptin signaling pathway
ABL1::REL	ErbB Signaling Pathway	TCR Signaling Pathway
ABL1::REL	ErbB Signaling Pathway	Interferon type I signaling pathways
ABL1::SMAD4	ErbB Signaling Pathway	TGF Beta Signaling Pathway
ABL1::SMAD4	ErbB Signaling Pathway	Androgen receptor signaling pathway
ABL1::SMO	ErbB Signaling Pathway	Hedgehog Signaling Pathway
ABL1::SOCS1	ErbB Signaling Pathway	Regulation of toll-like receptor signaling pathway
ABL1::SOCS1	ErbB Signaling Pathway	Insulin Signaling
ABL1::SOCS1	ErbB Signaling Pathway	Kit receptor signaling pathway
ABL1::SOCS1	ErbB Signaling Pathway	EPO Receptor Signaling
ABL1::SOCS1	ErbB Signaling Pathway	Type II interferon signaling (IFNG)
ABL1::SOCS1	ErbB Signaling Pathway	IL-4 Signaling Pathway
ABL1::SOCS1	ErbB Signaling Pathway	Interferon type I signaling pathways
ABL1::STK11	ErbB Signaling Pathway	AMPK Signaling
ABL1::SUFU	ErbB Signaling Pathway	Hedgehog Signaling Pathway
ABL1::SYK	ErbB Signaling Pathway	Regulation of toll-like receptor signaling pathway
ABL1::SYK	ErbB Signaling Pathway	RANKL/RANK Signaling Pathway
ABL1::SYK	ErbB Signaling Pathway	B Cell Receptor Signaling Pathway
ABL1::SYK	ErbB Signaling Pathway	IL-2 Signaling Pathway
ABL1::SYK	ErbB Signaling Pathway	IL-5 Signaling Pathway
ABL1::SYK	ErbB Signaling Pathway	IL-3 Signaling Pathway
ABL1::TCF3	ErbB Signaling Pathway	Wnt Signaling Pathway Netpath
ABL1::TFE3	ErbB Signaling Pathway	TGF Beta Signaling Pathway
ABL1::TSC1	ErbB Signaling Pathway	Insulin Signaling
ABL1::TSC1	ErbB Signaling Pathway	Signaling Pathways in Glioblastoma
ABL1::TSC1	ErbB Signaling Pathway	AMPK Signaling
ABL1::TSC1	ErbB Signaling Pathway	Wnt Signaling Pathway Netpath
ABL1::TSC1	ErbB Signaling Pathway	TOR Signaling
ABL1::TSC2	ErbB Signaling Pathway	FSH signaling pathway
ABL1::TSC2	ErbB Signaling Pathway	Insulin Signaling
ABL1::TSC2	ErbB Signaling Pathway	Signaling Pathways in Glioblastoma
ABL1::TSC2	ErbB Signaling Pathway	AMPK Signaling
ABL1::TSC2	ErbB Signaling Pathway	BDNF signaling pathway
ABL1::TSC2	ErbB Signaling Pathway	Wnt Signaling Pathway Netpath
ABL1::TSC2	ErbB Signaling Pathway	TOR Signaling
ABL1::TSHR	ErbB Signaling Pathway	TSH signaling pathway
ABL1::WAS	ErbB Signaling Pathway	G13 Signaling Pathway
ABL1::WAS	ErbB Signaling Pathway	TCR Signaling Pathway
CCND1::AKAP9	ErbB Signaling Pathway	G Protein Signaling Pathways
EGFR::AKAP9	ErbB Signaling Pathway	G Protein Signaling Pathways
ERBB2::AKAP9	ErbB Signaling Pathway	G Protein Signaling Pathways
FOXO1::AKAP9	ErbB Signaling Pathway	G Protein Signaling Pathways
MDM2::AKAP9	ErbB Signaling Pathway	G Protein Signaling Pathways
MYC::AKAP9	ErbB Signaling Pathway	G Protein Signaling Pathways
TP53::AKAP9	ErbB Signaling Pathway	G Protein Signaling Pathways
CCND1::AKT1	ErbB Signaling Pathway	Interleukin-11 Signaling Pathway
CCND1::AKT1	ErbB Signaling Pathway	FSH signaling pathway
CCND1::AKT1	ErbB Signaling Pathway	Regulation of toll-like receptor signaling pathway
CCND1::AKT1	ErbB Signaling Pathway	Insulin Signaling
CCND1::AKT1	ErbB Signaling Pathway	TNF alpha Signaling Pathway
CCND1::AKT1	ErbB Signaling Pathway	Kit receptor signaling pathway
CCND1::AKT1	ErbB Signaling Pathway	IL-1 signaling pathway
CCND1::AKT1	ErbB Signaling Pathway	EPO Receptor Signaling
CCND1::AKT1	ErbB Signaling Pathway	RANKL/RANK Signaling Pathway
CCND1::AKT1	ErbB Signaling Pathway	TSLP Signaling Pathway
CCND1::AKT1	ErbB Signaling Pathway	T-Cell Receptor and Co-stimulatory Signaling
CCND1::AKT1	ErbB Signaling Pathway	AMPK Signaling
CCND1::AKT1	ErbB Signaling Pathway	B Cell Receptor Signaling Pathway
CCND1::AKT1	ErbB Signaling Pathway	IL-2 Signaling Pathway
CCND1::AKT1	ErbB Signaling Pathway	MAPK Signaling Pathway
CCND1::AKT1	ErbB Signaling Pathway	IL-6 signaling pathway
CCND1::AKT1	ErbB Signaling Pathway	EGF/EGFR Signaling Pathway
CCND1::AKT1	ErbB Signaling Pathway	BDNF signaling pathway
CCND1::AKT1	ErbB Signaling Pathway	TSH signaling pathway
CCND1::AKT1	ErbB Signaling Pathway	IL-5 Signaling Pathway
CCND1::AKT1	ErbB Signaling Pathway	IL17 signaling pathway
CCND1::AKT1	ErbB Signaling Pathway	IL-3 Signaling Pathway
CCND1::AKT1	ErbB Signaling Pathway	TWEAK Signaling Pathway
CCND1::AKT1	ErbB Signaling Pathway	Alpha 6 Beta 4 signaling pathway
CCND1::AKT1	ErbB Signaling Pathway	Oncostatin M Signaling Pathway
CCND1::AKT1	ErbB Signaling Pathway	IL-4 Signaling Pathway
CCND1::AKT1	ErbB Signaling Pathway	TCR Signaling Pathway
CCND1::AKT1	ErbB Signaling Pathway	Toll-like receptor signaling pathway
CCND1::AKT1	ErbB Signaling Pathway	Estrogen signaling pathway
CCND1::AKT1	ErbB Signaling Pathway	TOR Signaling
EGFR::AKT1	ErbB Signaling Pathway	Interleukin-11 Signaling Pathway
EGFR::AKT1	ErbB Signaling Pathway	FSH signaling pathway
EGFR::AKT1	ErbB Signaling Pathway	IL-7 Signaling Pathway
EGFR::AKT1	ErbB Signaling Pathway	Regulation of toll-like receptor signaling pathway
EGFR::AKT1	ErbB Signaling Pathway	Insulin Signaling
EGFR::AKT1	ErbB Signaling Pathway	TNF alpha Signaling Pathway
EGFR::AKT1	ErbB Signaling Pathway	Kit receptor signaling pathway
EGFR::AKT1	ErbB Signaling Pathway	IL-1 signaling pathway
EGFR::AKT1	ErbB Signaling Pathway	EPO Receptor Signaling
EGFR::AKT1	ErbB Signaling Pathway	RANKL/RANK Signaling Pathway
EGFR::AKT1	ErbB Signaling Pathway	TSLP Signaling Pathway
EGFR::AKT1	ErbB Signaling Pathway	T-Cell Receptor and Co-stimulatory Signaling
EGFR::AKT1	ErbB Signaling Pathway	AMPK Signaling
EGFR::AKT1	ErbB Signaling Pathway	B Cell Receptor Signaling Pathway
EGFR::AKT1	ErbB Signaling Pathway	IL-2 Signaling Pathway
EGFR::AKT1	ErbB Signaling Pathway	Notch Signaling Pathway
EGFR::AKT1	ErbB Signaling Pathway	IL-6 signaling pathway
EGFR::AKT1	ErbB Signaling Pathway	BDNF signaling pathway
EGFR::AKT1	ErbB Signaling Pathway	Leptin signaling pathway
EGFR::AKT1	ErbB Signaling Pathway	TSH signaling pathway
EGFR::AKT1	ErbB Signaling Pathway	IL-5 Signaling Pathway
EGFR::AKT1	ErbB Signaling Pathway	IL17 signaling pathway
EGFR::AKT1	ErbB Signaling Pathway	Wnt Signaling Pathway Netpath
EGFR::AKT1	ErbB Signaling Pathway	IL-3 Signaling Pathway
EGFR::AKT1	ErbB Signaling Pathway	TWEAK Signaling Pathway
EGFR::AKT1	ErbB Signaling Pathway	Alpha 6 Beta 4 signaling pathway
EGFR::AKT1	ErbB Signaling Pathway	Oncostatin M Signaling Pathway
EGFR::AKT1	ErbB Signaling Pathway	IL-4 Signaling Pathway
EGFR::AKT1	ErbB Signaling Pathway	TCR Signaling Pathway
EGFR::AKT1	ErbB Signaling Pathway	Toll-like receptor signaling pathway
EGFR::AKT1	ErbB Signaling Pathway	Estrogen signaling pathway
EGFR::AKT1	ErbB Signaling Pathway	TOR Signaling
ERBB2::AKT1	ErbB Signaling Pathway	Interleukin-11 Signaling Pathway
ERBB2::AKT1	ErbB Signaling Pathway	FSH signaling pathway
ERBB2::AKT1	ErbB Signaling Pathway	IL-7 Signaling Pathway
ERBB2::AKT1	ErbB Signaling Pathway	Regulation of toll-like receptor signaling pathway
ERBB2::AKT1	ErbB Signaling Pathway	Insulin Signaling
ERBB2::AKT1	ErbB Signaling Pathway	TNF alpha Signaling Pathway
ERBB2::AKT1	ErbB Signaling Pathway	Kit receptor signaling pathway
ERBB2::AKT1	ErbB Signaling Pathway	IL-1 signaling pathway
ERBB2::AKT1	ErbB Signaling Pathway	EPO Receptor Signaling
ERBB2::AKT1	ErbB Signaling Pathway	RANKL/RANK Signaling Pathway
ERBB2::AKT1	ErbB Signaling Pathway	TSLP Signaling Pathway
ERBB2::AKT1	ErbB Signaling Pathway	T-Cell Receptor and Co-stimulatory Signaling
ERBB2::AKT1	ErbB Signaling Pathway	Androgen receptor signaling pathway
ERBB2::AKT1	ErbB Signaling Pathway	AMPK Signaling
ERBB2::AKT1	ErbB Signaling Pathway	B Cell Receptor Signaling Pathway
ERBB2::AKT1	ErbB Signaling Pathway	IL-2 Signaling Pathway
ERBB2::AKT1	ErbB Signaling Pathway	MAPK Signaling Pathway
ERBB2::AKT1	ErbB Signaling Pathway	Notch Signaling Pathway
ERBB2::AKT1	ErbB Signaling Pathway	IL-6 signaling pathway
ERBB2::AKT1	ErbB Signaling Pathway	BDNF signaling pathway
ERBB2::AKT1	ErbB Signaling Pathway	TSH signaling pathway
ERBB2::AKT1	ErbB Signaling Pathway	IL-5 Signaling Pathway
ERBB2::AKT1	ErbB Signaling Pathway	IL17 signaling pathway
ERBB2::AKT1	ErbB Signaling Pathway	Wnt Signaling Pathway Netpath
ERBB2::AKT1	ErbB Signaling Pathway	IL-3 Signaling Pathway
ERBB2::AKT1	ErbB Signaling Pathway	TWEAK Signaling Pathway
ERBB2::AKT1	ErbB Signaling Pathway	Alpha 6 Beta 4 signaling pathway
ERBB2::AKT1	ErbB Signaling Pathway	Oncostatin M Signaling Pathway
ERBB2::AKT1	ErbB Signaling Pathway	IL-4 Signaling Pathway
ERBB2::AKT1	ErbB Signaling Pathway	TCR Signaling Pathway
ERBB2::AKT1	ErbB Signaling Pathway	Toll-like receptor signaling pathway
ERBB2::AKT1	ErbB Signaling Pathway	Estrogen signaling pathway
ERBB2::AKT1	ErbB Signaling Pathway	TOR Signaling
FOXO1::AKT1	ErbB Signaling Pathway	Interleukin-11 Signaling Pathway
FOXO1::AKT1	ErbB Signaling Pathway	IL-7 Signaling Pathway
FOXO1::AKT1	ErbB Signaling Pathway	Regulation of toll-like receptor signaling pathway
FOXO1::AKT1	ErbB Signaling Pathway	TNF alpha Signaling Pathway
FOXO1::AKT1	ErbB Signaling Pathway	Kit receptor signaling pathway
FOXO1::AKT1	ErbB Signaling Pathway	IL-1 signaling pathway
FOXO1::AKT1	ErbB Signaling Pathway	EPO Receptor Signaling
FOXO1::AKT1	ErbB Signaling Pathway	RANKL/RANK Signaling Pathway
FOXO1::AKT1	ErbB Signaling Pathway	TSLP Signaling Pathway
FOXO1::AKT1	ErbB Signaling Pathway	T-Cell Receptor and Co-stimulatory Signaling
FOXO1::AKT1	ErbB Signaling Pathway	AMPK Signaling
FOXO1::AKT1	ErbB Signaling Pathway	IL-2 Signaling Pathway
FOXO1::AKT1	ErbB Signaling Pathway	MAPK Signaling Pathway
FOXO1::AKT1	ErbB Signaling Pathway	Notch Signaling Pathway
FOXO1::AKT1	ErbB Signaling Pathway	IL-6 signaling pathway
FOXO1::AKT1	ErbB Signaling Pathway	BDNF signaling pathway
FOXO1::AKT1	ErbB Signaling Pathway	TSH signaling pathway
FOXO1::AKT1	ErbB Signaling Pathway	IL-5 Signaling Pathway
FOXO1::AKT1	ErbB Signaling Pathway	IL17 signaling pathway
FOXO1::AKT1	ErbB Signaling Pathway	Wnt Signaling Pathway Netpath
FOXO1::AKT1	ErbB Signaling Pathway	IL-3 Signaling Pathway
FOXO1::AKT1	ErbB Signaling Pathway	TWEAK Signaling Pathway
FOXO1::AKT1	ErbB Signaling Pathway	Alpha 6 Beta 4 signaling pathway
FOXO1::AKT1	ErbB Signaling Pathway	Oncostatin M Signaling Pathway
FOXO1::AKT1	ErbB Signaling Pathway	IL-4 Signaling Pathway
FOXO1::AKT1	ErbB Signaling Pathway	TCR Signaling Pathway
FOXO1::AKT1	ErbB Signaling Pathway	Toll-like receptor signaling pathway
FOXO1::AKT1	ErbB Signaling Pathway	Estrogen signaling pathway
FOXO1::AKT1	ErbB Signaling Pathway	TOR Signaling
HRAS::AKT1	ErbB Signaling Pathway	FSH signaling pathway
HRAS::AKT1	ErbB Signaling Pathway	IL-7 Signaling Pathway
HRAS::AKT1	ErbB Signaling Pathway	Regulation of toll-like receptor signaling pathway
HRAS::AKT1	ErbB Signaling Pathway	TNF alpha Signaling Pathway
HRAS::AKT1	ErbB Signaling Pathway	IL-1 signaling pathway
HRAS::AKT1	ErbB Signaling Pathway	EPO Receptor Signaling
HRAS::AKT1	ErbB Signaling Pathway	RANKL/RANK Signaling Pathway
HRAS::AKT1	ErbB Signaling Pathway	TSLP Signaling Pathway
HRAS::AKT1	ErbB Signaling Pathway	T-Cell Receptor and Co-stimulatory Signaling
HRAS::AKT1	ErbB Signaling Pathway	Androgen receptor signaling pathway
HRAS::AKT1	ErbB Signaling Pathway	AMPK Signaling
HRAS::AKT1	ErbB Signaling Pathway	MAPK Signaling Pathway
HRAS::AKT1	ErbB Signaling Pathway	Notch Signaling Pathway
HRAS::AKT1	ErbB Signaling Pathway	IL-6 signaling pathway
HRAS::AKT1	ErbB Signaling Pathway	IL-5 Signaling Pathway
HRAS::AKT1	ErbB Signaling Pathway	IL17 signaling pathway
HRAS::AKT1	ErbB Signaling Pathway	Wnt Signaling Pathway Netpath
HRAS::AKT1	ErbB Signaling Pathway	TWEAK Signaling Pathway
HRAS::AKT1	ErbB Signaling Pathway	IL-4 Signaling Pathway
HRAS::AKT1	ErbB Signaling Pathway	Toll-like receptor signaling pathway
HRAS::AKT1	ErbB Signaling Pathway	Estrogen signaling pathway
HRAS::AKT1	ErbB Signaling Pathway	TOR Signaling
KRAS::AKT1	ErbB Signaling Pathway	Interleukin-11 Signaling Pathway
KRAS::AKT1	ErbB Signaling Pathway	FSH signaling pathway
KRAS::AKT1	ErbB Signaling Pathway	IL-7 Signaling Pathway
KRAS::AKT1	ErbB Signaling Pathway	Regulation of toll-like receptor signaling pathway
KRAS::AKT1	ErbB Signaling Pathway	Insulin Signaling
KRAS::AKT1	ErbB Signaling Pathway	TNF alpha Signaling Pathway
KRAS::AKT1	ErbB Signaling Pathway	Kit receptor signaling pathway
KRAS::AKT1	ErbB Signaling Pathway	IL-1 signaling pathway
KRAS::AKT1	ErbB Signaling Pathway	EPO Receptor Signaling
KRAS::AKT1	ErbB Signaling Pathway	RANKL/RANK Signaling Pathway
KRAS::AKT1	ErbB Signaling Pathway	TSLP Signaling Pathway
KRAS::AKT1	ErbB Signaling Pathway	T-Cell Receptor and Co-stimulatory Signaling
KRAS::AKT1	ErbB Signaling Pathway	Androgen receptor signaling pathway
KRAS::AKT1	ErbB Signaling Pathway	AMPK Signaling
KRAS::AKT1	ErbB Signaling Pathway	B Cell Receptor Signaling Pathway
KRAS::AKT1	ErbB Signaling Pathway	IL-2 Signaling Pathway
KRAS::AKT1	ErbB Signaling Pathway	Notch Signaling Pathway
KRAS::AKT1	ErbB Signaling Pathway	IL-6 signaling pathway
KRAS::AKT1	ErbB Signaling Pathway	BDNF signaling pathway
KRAS::AKT1	ErbB Signaling Pathway	Leptin signaling pathway
KRAS::AKT1	ErbB Signaling Pathway	TSH signaling pathway
KRAS::AKT1	ErbB Signaling Pathway	IL17 signaling pathway
KRAS::AKT1	ErbB Signaling Pathway	Wnt Signaling Pathway Netpath
KRAS::AKT1	ErbB Signaling Pathway	IL-3 Signaling Pathway
KRAS::AKT1	ErbB Signaling Pathway	TWEAK Signaling Pathway
KRAS::AKT1	ErbB Signaling Pathway	Alpha 6 Beta 4 signaling pathway
KRAS::AKT1	ErbB Signaling Pathway	IL-4 Signaling Pathway
KRAS::AKT1	ErbB Signaling Pathway	TCR Signaling Pathway
KRAS::AKT1	ErbB Signaling Pathway	Toll-like receptor signaling pathway
KRAS::AKT1	ErbB Signaling Pathway	Estrogen signaling pathway
KRAS::AKT1	ErbB Signaling Pathway	TOR Signaling
MDM2::AKT1	ErbB Signaling Pathway	Interleukin-11 Signaling Pathway
MDM2::AKT1	ErbB Signaling Pathway	FSH signaling pathway
MDM2::AKT1	ErbB Signaling Pathway	IL-7 Signaling Pathway
MDM2::AKT1	ErbB Signaling Pathway	Regulation of toll-like receptor signaling pathway
MDM2::AKT1	ErbB Signaling Pathway	Insulin Signaling
MDM2::AKT1	ErbB Signaling Pathway	TNF alpha Signaling Pathway
MDM2::AKT1	ErbB Signaling Pathway	Kit receptor signaling pathway
MDM2::AKT1	ErbB Signaling Pathway	IL-1 signaling pathway
MDM2::AKT1	ErbB Signaling Pathway	EPO Receptor Signaling
MDM2::AKT1	ErbB Signaling Pathway	RANKL/RANK Signaling Pathway
MDM2::AKT1	ErbB Signaling Pathway	TSLP Signaling Pathway
MDM2::AKT1	ErbB Signaling Pathway	T-Cell Receptor and Co-stimulatory Signaling
MDM2::AKT1	ErbB Signaling Pathway	AMPK Signaling
MDM2::AKT1	ErbB Signaling Pathway	B Cell Receptor Signaling Pathway
MDM2::AKT1	ErbB Signaling Pathway	IL-2 Signaling Pathway
MDM2::AKT1	ErbB Signaling Pathway	MAPK Signaling Pathway
MDM2::AKT1	ErbB Signaling Pathway	Notch Signaling Pathway
MDM2::AKT1	ErbB Signaling Pathway	IL-6 signaling pathway
MDM2::AKT1	ErbB Signaling Pathway	EGF/EGFR Signaling Pathway
MDM2::AKT1	ErbB Signaling Pathway	BDNF signaling pathway
MDM2::AKT1	ErbB Signaling Pathway	Leptin signaling pathway
MDM2::AKT1	ErbB Signaling Pathway	TSH signaling pathway
MDM2::AKT1	ErbB Signaling Pathway	IL-5 Signaling Pathway
MDM2::AKT1	ErbB Signaling Pathway	IL17 signaling pathway
MDM2::AKT1	ErbB Signaling Pathway	Wnt Signaling Pathway Netpath
MDM2::AKT1	ErbB Signaling Pathway	IL-3 Signaling Pathway
MDM2::AKT1	ErbB Signaling Pathway	TWEAK Signaling Pathway
MDM2::AKT1	ErbB Signaling Pathway	Alpha 6 Beta 4 signaling pathway
MDM2::AKT1	ErbB Signaling Pathway	Oncostatin M Signaling Pathway
MDM2::AKT1	ErbB Signaling Pathway	IL-4 Signaling Pathway
MDM2::AKT1	ErbB Signaling Pathway	TCR Signaling Pathway
MDM2::AKT1	ErbB Signaling Pathway	Toll-like receptor signaling pathway
MDM2::AKT1	ErbB Signaling Pathway	Estrogen signaling pathway
MDM2::AKT1	ErbB Signaling Pathway	TOR Signaling
MYC::AKT1	ErbB Signaling Pathway	Interleukin-11 Signaling Pathway
MYC::AKT1	ErbB Signaling Pathway	FSH signaling pathway
MYC::AKT1	ErbB Signaling Pathway	Regulation of toll-like receptor signaling pathway
MYC::AKT1	ErbB Signaling Pathway	Insulin Signaling
MYC::AKT1	ErbB Signaling Pathway	TNF alpha Signaling Pathway
MYC::AKT1	ErbB Signaling Pathway	Signaling Pathways in Glioblastoma
MYC::AKT1	ErbB Signaling Pathway	Kit receptor signaling pathway
MYC::AKT1	ErbB Signaling Pathway	IL-1 signaling pathway
MYC::AKT1	ErbB Signaling Pathway	EPO Receptor Signaling
MYC::AKT1	ErbB Signaling Pathway	RANKL/RANK Signaling Pathway
MYC::AKT1	ErbB Signaling Pathway	T-Cell Receptor and Co-stimulatory Signaling
MYC::AKT1	ErbB Signaling Pathway	Androgen receptor signaling pathway
MYC::AKT1	ErbB Signaling Pathway	AMPK Signaling
MYC::AKT1	ErbB Signaling Pathway	IL-6 signaling pathway
MYC::AKT1	ErbB Signaling Pathway	EGF/EGFR Signaling Pathway
MYC::AKT1	ErbB Signaling Pathway	BDNF signaling pathway
MYC::AKT1	ErbB Signaling Pathway	Leptin signaling pathway
MYC::AKT1	ErbB Signaling Pathway	IL17 signaling pathway
MYC::AKT1	ErbB Signaling Pathway	IL-3 Signaling Pathway
MYC::AKT1	ErbB Signaling Pathway	TWEAK Signaling Pathway
MYC::AKT1	ErbB Signaling Pathway	Alpha 6 Beta 4 signaling pathway
MYC::AKT1	ErbB Signaling Pathway	Oncostatin M Signaling Pathway
MYC::AKT1	ErbB Signaling Pathway	IL-4 Signaling Pathway
MYC::AKT1	ErbB Signaling Pathway	TCR Signaling Pathway
MYC::AKT1	ErbB Signaling Pathway	Toll-like receptor signaling pathway
MYC::AKT1	ErbB Signaling Pathway	Estrogen signaling pathway
MYC::AKT1	ErbB Signaling Pathway	TOR Signaling
TP53::AKT1	ErbB Signaling Pathway	Interleukin-11 Signaling Pathway
TP53::AKT1	ErbB Signaling Pathway	FSH signaling pathway
TP53::AKT1	ErbB Signaling Pathway	IL-7 Signaling Pathway
TP53::AKT1	ErbB Signaling Pathway	Regulation of toll-like receptor signaling pathway
TP53::AKT1	ErbB Signaling Pathway	Insulin Signaling
TP53::AKT1	ErbB Signaling Pathway	TNF alpha Signaling Pathway
TP53::AKT1	ErbB Signaling Pathway	Kit receptor signaling pathway
TP53::AKT1	ErbB Signaling Pathway	IL-1 signaling pathway
TP53::AKT1	ErbB Signaling Pathway	EPO Receptor Signaling
TP53::AKT1	ErbB Signaling Pathway	RANKL/RANK Signaling Pathway
TP53::AKT1	ErbB Signaling Pathway	TSLP Signaling Pathway
TP53::AKT1	ErbB Signaling Pathway	T-Cell Receptor and Co-stimulatory Signaling
TP53::AKT1	ErbB Signaling Pathway	Androgen receptor signaling pathway
TP53::AKT1	ErbB Signaling Pathway	B Cell Receptor Signaling Pathway
TP53::AKT1	ErbB Signaling Pathway	IL-2 Signaling Pathway
TP53::AKT1	ErbB Signaling Pathway	Notch Signaling Pathway
TP53::AKT1	ErbB Signaling Pathway	IL-6 signaling pathway
TP53::AKT1	ErbB Signaling Pathway	EGF/EGFR Signaling Pathway
TP53::AKT1	ErbB Signaling Pathway	BDNF signaling pathway
TP53::AKT1	ErbB Signaling Pathway	Leptin signaling pathway
TP53::AKT1	ErbB Signaling Pathway	TSH signaling pathway
TP53::AKT1	ErbB Signaling Pathway	IL-5 Signaling Pathway
TP53::AKT1	ErbB Signaling Pathway	IL17 signaling pathway
TP53::AKT1	ErbB Signaling Pathway	Wnt Signaling Pathway Netpath
TP53::AKT1	ErbB Signaling Pathway	IL-3 Signaling Pathway
TP53::AKT1	ErbB Signaling Pathway	TWEAK Signaling Pathway
TP53::AKT1	ErbB Signaling Pathway	Alpha 6 Beta 4 signaling pathway
TP53::AKT1	ErbB Signaling Pathway	IL-4 Signaling Pathway
TP53::AKT1	ErbB Signaling Pathway	TCR Signaling Pathway
TP53::AKT1	ErbB Signaling Pathway	Toll-like receptor signaling pathway
TP53::AKT1	ErbB Signaling Pathway	Estrogen signaling pathway
TP53::AKT1	ErbB Signaling Pathway	TOR Signaling
CCND1::AKT2	ErbB Signaling Pathway	Regulation of toll-like receptor signaling pathway
CCND1::AKT2	ErbB Signaling Pathway	Insulin Signaling
CCND1::AKT2	ErbB Signaling Pathway	RANKL/RANK Signaling Pathway
CCND1::AKT2	ErbB Signaling Pathway	AMPK Signaling
CCND1::AKT2	ErbB Signaling Pathway	MAPK Signaling Pathway
CCND1::AKT2	ErbB Signaling Pathway	TWEAK Signaling Pathway
CCND1::AKT2	ErbB Signaling Pathway	Toll-like receptor signaling pathway
EGFR::AKT2	ErbB Signaling Pathway	Regulation of toll-like receptor signaling pathway
EGFR::AKT2	ErbB Signaling Pathway	Insulin Signaling
EGFR::AKT2	ErbB Signaling Pathway	RANKL/RANK Signaling Pathway
EGFR::AKT2	ErbB Signaling Pathway	AMPK Signaling
EGFR::AKT2	ErbB Signaling Pathway	TWEAK Signaling Pathway
EGFR::AKT2	ErbB Signaling Pathway	Toll-like receptor signaling pathway
ERBB2::AKT2	ErbB Signaling Pathway	Regulation of toll-like receptor signaling pathway
ERBB2::AKT2	ErbB Signaling Pathway	Insulin Signaling
ERBB2::AKT2	ErbB Signaling Pathway	RANKL/RANK Signaling Pathway
ERBB2::AKT2	ErbB Signaling Pathway	AMPK Signaling
ERBB2::AKT2	ErbB Signaling Pathway	MAPK Signaling Pathway
ERBB2::AKT2	ErbB Signaling Pathway	TWEAK Signaling Pathway
ERBB2::AKT2	ErbB Signaling Pathway	Toll-like receptor signaling pathway
FOXO1::AKT2	ErbB Signaling Pathway	Regulation of toll-like receptor signaling pathway
FOXO1::AKT2	ErbB Signaling Pathway	RANKL/RANK Signaling Pathway
FOXO1::AKT2	ErbB Signaling Pathway	AMPK Signaling
FOXO1::AKT2	ErbB Signaling Pathway	MAPK Signaling Pathway
FOXO1::AKT2	ErbB Signaling Pathway	TWEAK Signaling Pathway
FOXO1::AKT2	ErbB Signaling Pathway	Toll-like receptor signaling pathway
HRAS::AKT2	ErbB Signaling Pathway	Regulation of toll-like receptor signaling pathway
HRAS::AKT2	ErbB Signaling Pathway	RANKL/RANK Signaling Pathway
HRAS::AKT2	ErbB Signaling Pathway	AMPK Signaling
HRAS::AKT2	ErbB Signaling Pathway	MAPK Signaling Pathway
HRAS::AKT2	ErbB Signaling Pathway	TWEAK Signaling Pathway
HRAS::AKT2	ErbB Signaling Pathway	Toll-like receptor signaling pathway
KRAS::AKT2	ErbB Signaling Pathway	Regulation of toll-like receptor signaling pathway
KRAS::AKT2	ErbB Signaling Pathway	Insulin Signaling
KRAS::AKT2	ErbB Signaling Pathway	RANKL/RANK Signaling Pathway
KRAS::AKT2	ErbB Signaling Pathway	AMPK Signaling
KRAS::AKT2	ErbB Signaling Pathway	TWEAK Signaling Pathway
KRAS::AKT2	ErbB Signaling Pathway	Toll-like receptor signaling pathway
MDM2::AKT2	ErbB Signaling Pathway	Regulation of toll-like receptor signaling pathway
MDM2::AKT2	ErbB Signaling Pathway	Insulin Signaling
MDM2::AKT2	ErbB Signaling Pathway	RANKL/RANK Signaling Pathway
MDM2::AKT2	ErbB Signaling Pathway	AMPK Signaling
MDM2::AKT2	ErbB Signaling Pathway	MAPK Signaling Pathway
MDM2::AKT2	ErbB Signaling Pathway	TWEAK Signaling Pathway
MDM2::AKT2	ErbB Signaling Pathway	Toll-like receptor signaling pathway
MYC::AKT2	ErbB Signaling Pathway	Regulation of toll-like receptor signaling pathway
MYC::AKT2	ErbB Signaling Pathway	Insulin Signaling
MYC::AKT2	ErbB Signaling Pathway	Signaling Pathways in Glioblastoma
MYC::AKT2	ErbB Signaling Pathway	RANKL/RANK Signaling Pathway
MYC::AKT2	ErbB Signaling Pathway	AMPK Signaling
MYC::AKT2	ErbB Signaling Pathway	TWEAK Signaling Pathway
MYC::AKT2	ErbB Signaling Pathway	Toll-like receptor signaling pathway
TP53::AKT2	ErbB Signaling Pathway	Regulation of toll-like receptor signaling pathway
TP53::AKT2	ErbB Signaling Pathway	Insulin Signaling
TP53::AKT2	ErbB Signaling Pathway	RANKL/RANK Signaling Pathway
TP53::AKT2	ErbB Signaling Pathway	TWEAK Signaling Pathway
TP53::AKT2	ErbB Signaling Pathway	Toll-like receptor signaling pathway
CCND1::APC	ErbB Signaling Pathway	BDNF signaling pathway
EGFR::APC	ErbB Signaling Pathway	Wnt Signaling Pathway
EGFR::APC	ErbB Signaling Pathway	BDNF signaling pathway
EGFR::APC	ErbB Signaling Pathway	Wnt Signaling Pathway Netpath
EGFR::APC	ErbB Signaling Pathway	Wnt Signaling Pathway and Pluripotency
ERBB2::APC	ErbB Signaling Pathway	Wnt Signaling Pathway
ERBB2::APC	ErbB Signaling Pathway	BDNF signaling pathway
ERBB2::APC	ErbB Signaling Pathway	Wnt Signaling Pathway Netpath
ERBB2::APC	ErbB Signaling Pathway	Wnt Signaling Pathway and Pluripotency
FOXO1::APC	ErbB Signaling Pathway	Wnt Signaling Pathway
FOXO1::APC	ErbB Signaling Pathway	BDNF signaling pathway
FOXO1::APC	ErbB Signaling Pathway	Wnt Signaling Pathway Netpath
FOXO1::APC	ErbB Signaling Pathway	Wnt Signaling Pathway and Pluripotency
HRAS::APC	ErbB Signaling Pathway	Wnt Signaling Pathway
HRAS::APC	ErbB Signaling Pathway	Wnt Signaling Pathway Netpath
HRAS::APC	ErbB Signaling Pathway	Wnt Signaling Pathway and Pluripotency
KRAS::APC	ErbB Signaling Pathway	Wnt Signaling Pathway
KRAS::APC	ErbB Signaling Pathway	BDNF signaling pathway
KRAS::APC	ErbB Signaling Pathway	Wnt Signaling Pathway Netpath
KRAS::APC	ErbB Signaling Pathway	Wnt Signaling Pathway and Pluripotency
MDM2::APC	ErbB Signaling Pathway	Wnt Signaling Pathway
MDM2::APC	ErbB Signaling Pathway	BDNF signaling pathway
MDM2::APC	ErbB Signaling Pathway	Wnt Signaling Pathway Netpath
MDM2::APC	ErbB Signaling Pathway	Wnt Signaling Pathway and Pluripotency
MYC::APC	ErbB Signaling Pathway	BDNF signaling pathway
TP53::APC	ErbB Signaling Pathway	Wnt Signaling Pathway
TP53::APC	ErbB Signaling Pathway	BDNF signaling pathway
TP53::APC	ErbB Signaling Pathway	Wnt Signaling Pathway Netpath
CCND1::ARNT	ErbB Signaling Pathway	Arylhydrocarbon receptor (AhR) signaling pathway
ERBB2::ARNT	ErbB Signaling Pathway	Arylhydrocarbon receptor (AhR) signaling pathway
FOXO1::ARNT	ErbB Signaling Pathway	Arylhydrocarbon receptor (AhR) signaling pathway
HRAS::ARNT	ErbB Signaling Pathway	Arylhydrocarbon receptor (AhR) signaling pathway
KRAS::ARNT	ErbB Signaling Pathway	Arylhydrocarbon receptor (AhR) signaling pathway
MDM2::ARNT	ErbB Signaling Pathway	Arylhydrocarbon receptor (AhR) signaling pathway
MYC::ARNT	ErbB Signaling Pathway	Arylhydrocarbon receptor (AhR) signaling pathway
TP53::ARNT	ErbB Signaling Pathway	Arylhydrocarbon receptor (AhR) signaling pathway
CCND1::ATF1	ErbB Signaling Pathway	Interleukin-11 Signaling Pathway
CCND1::ATF1	ErbB Signaling Pathway	Serotonin Receptor 4/6/7 and NR3C Signaling
CCND1::ATF1	ErbB Signaling Pathway	EGF/EGFR Signaling Pathway
EGFR::ATF1	ErbB Signaling Pathway	Interleukin-11 Signaling Pathway
EGFR::ATF1	ErbB Signaling Pathway	Serotonin Receptor 4/6/7 and NR3C Signaling
ERBB2::ATF1	ErbB Signaling Pathway	Interleukin-11 Signaling Pathway
ERBB2::ATF1	ErbB Signaling Pathway	Serotonin Receptor 4/6/7 and NR3C Signaling
FOXO1::ATF1	ErbB Signaling Pathway	Interleukin-11 Signaling Pathway
FOXO1::ATF1	ErbB Signaling Pathway	Serotonin Receptor 4/6/7 and NR3C Signaling
HRAS::ATF1	ErbB Signaling Pathway	Serotonin Receptor 4/6/7 and NR3C Signaling
KRAS::ATF1	ErbB Signaling Pathway	Interleukin-11 Signaling Pathway
KRAS::ATF1	ErbB Signaling Pathway	Serotonin Receptor 4/6/7 and NR3C Signaling
MDM2::ATF1	ErbB Signaling Pathway	Interleukin-11 Signaling Pathway
MDM2::ATF1	ErbB Signaling Pathway	Serotonin Receptor 4/6/7 and NR3C Signaling
MDM2::ATF1	ErbB Signaling Pathway	EGF/EGFR Signaling Pathway
MYC::ATF1	ErbB Signaling Pathway	Interleukin-11 Signaling Pathway
MYC::ATF1	ErbB Signaling Pathway	Serotonin Receptor 4/6/7 and NR3C Signaling
MYC::ATF1	ErbB Signaling Pathway	EGF/EGFR Signaling Pathway
TP53::ATF1	ErbB Signaling Pathway	Interleukin-11 Signaling Pathway
TP53::ATF1	ErbB Signaling Pathway	Serotonin Receptor 4/6/7 and NR3C Signaling
TP53::ATF1	ErbB Signaling Pathway	EGF/EGFR Signaling Pathway
CCND1::ATM	ErbB Signaling Pathway	ATM Signaling Pathway
EGFR::ATM	ErbB Signaling Pathway	ATM Signaling Pathway
ERBB2::ATM	ErbB Signaling Pathway	ATM Signaling Pathway
FOXO1::ATM	ErbB Signaling Pathway	ATM Signaling Pathway
HRAS::ATM	ErbB Signaling Pathway	ATM Signaling Pathway
KRAS::ATM	ErbB Signaling Pathway	ATM Signaling Pathway
MYC::ATM	ErbB Signaling Pathway	Signaling Pathways in Glioblastoma
MYC::ATM	ErbB Signaling Pathway	ATM Signaling Pathway
CCND1::BCL10	ErbB Signaling Pathway	B Cell Receptor Signaling Pathway
CCND1::BCL10	ErbB Signaling Pathway	TCR Signaling Pathway
EGFR::BCL10	ErbB Signaling Pathway	B Cell Receptor Signaling Pathway
EGFR::BCL10	ErbB Signaling Pathway	TCR Signaling Pathway
ERBB2::BCL10	ErbB Signaling Pathway	B Cell Receptor Signaling Pathway
ERBB2::BCL10	ErbB Signaling Pathway	TCR Signaling Pathway
FOXO1::BCL10	ErbB Signaling Pathway	TCR Signaling Pathway
KRAS::BCL10	ErbB Signaling Pathway	B Cell Receptor Signaling Pathway
KRAS::BCL10	ErbB Signaling Pathway	TCR Signaling Pathway
MDM2::BCL10	ErbB Signaling Pathway	B Cell Receptor Signaling Pathway
MDM2::BCL10	ErbB Signaling Pathway	TCR Signaling Pathway
MYC::BCL10	ErbB Signaling Pathway	TCR Signaling Pathway
TP53::BCL10	ErbB Signaling Pathway	B Cell Receptor Signaling Pathway
TP53::BCL10	ErbB Signaling Pathway	TCR Signaling Pathway
CCND1::BCL2	ErbB Signaling Pathway	Interleukin-11 Signaling Pathway
CCND1::BCL2	ErbB Signaling Pathway	Kit receptor signaling pathway
CCND1::BCL2	ErbB Signaling Pathway	IL-2 Signaling Pathway
CCND1::BCL2	ErbB Signaling Pathway	IL-5 Signaling Pathway
CCND1::BCL2	ErbB Signaling Pathway	IL-3 Signaling Pathway
CCND1::BCL2	ErbB Signaling Pathway	Apoptosis Modulation and Signaling
CCND1::BCL2	ErbB Signaling Pathway	Estrogen signaling pathway
EGFR::BCL2	ErbB Signaling Pathway	Interleukin-11 Signaling Pathway
EGFR::BCL2	ErbB Signaling Pathway	Kit receptor signaling pathway
EGFR::BCL2	ErbB Signaling Pathway	IL-2 Signaling Pathway
EGFR::BCL2	ErbB Signaling Pathway	IL-5 Signaling Pathway
EGFR::BCL2	ErbB Signaling Pathway	IL-3 Signaling Pathway
EGFR::BCL2	ErbB Signaling Pathway	Apoptosis Modulation and Signaling
EGFR::BCL2	ErbB Signaling Pathway	Estrogen signaling pathway
ERBB2::BCL2	ErbB Signaling Pathway	Interleukin-11 Signaling Pathway
ERBB2::BCL2	ErbB Signaling Pathway	Kit receptor signaling pathway
ERBB2::BCL2	ErbB Signaling Pathway	IL-2 Signaling Pathway
ERBB2::BCL2	ErbB Signaling Pathway	IL-5 Signaling Pathway
ERBB2::BCL2	ErbB Signaling Pathway	IL-3 Signaling Pathway
ERBB2::BCL2	ErbB Signaling Pathway	Apoptosis Modulation and Signaling
ERBB2::BCL2	ErbB Signaling Pathway	Estrogen signaling pathway
FOXO1::BCL2	ErbB Signaling Pathway	Interleukin-11 Signaling Pathway
FOXO1::BCL2	ErbB Signaling Pathway	Kit receptor signaling pathway
FOXO1::BCL2	ErbB Signaling Pathway	IL-2 Signaling Pathway
FOXO1::BCL2	ErbB Signaling Pathway	IL-5 Signaling Pathway
FOXO1::BCL2	ErbB Signaling Pathway	IL-3 Signaling Pathway
FOXO1::BCL2	ErbB Signaling Pathway	Apoptosis Modulation and Signaling
FOXO1::BCL2	ErbB Signaling Pathway	Estrogen signaling pathway
HRAS::BCL2	ErbB Signaling Pathway	IL-5 Signaling Pathway
HRAS::BCL2	ErbB Signaling Pathway	Apoptosis Modulation and Signaling
HRAS::BCL2	ErbB Signaling Pathway	Estrogen signaling pathway
KRAS::BCL2	ErbB Signaling Pathway	Interleukin-11 Signaling Pathway
KRAS::BCL2	ErbB Signaling Pathway	Kit receptor signaling pathway
KRAS::BCL2	ErbB Signaling Pathway	IL-2 Signaling Pathway
KRAS::BCL2	ErbB Signaling Pathway	IL-3 Signaling Pathway
KRAS::BCL2	ErbB Signaling Pathway	Apoptosis Modulation and Signaling
KRAS::BCL2	ErbB Signaling Pathway	Estrogen signaling pathway
MDM2::BCL2	ErbB Signaling Pathway	Interleukin-11 Signaling Pathway
MDM2::BCL2	ErbB Signaling Pathway	Kit receptor signaling pathway
MDM2::BCL2	ErbB Signaling Pathway	IL-2 Signaling Pathway
MDM2::BCL2	ErbB Signaling Pathway	IL-5 Signaling Pathway
MDM2::BCL2	ErbB Signaling Pathway	IL-3 Signaling Pathway
MDM2::BCL2	ErbB Signaling Pathway	Apoptosis Modulation and Signaling
MDM2::BCL2	ErbB Signaling Pathway	Estrogen signaling pathway
MYC::BCL2	ErbB Signaling Pathway	Interleukin-11 Signaling Pathway
MYC::BCL2	ErbB Signaling Pathway	Kit receptor signaling pathway
MYC::BCL2	ErbB Signaling Pathway	IL-3 Signaling Pathway
MYC::BCL2	ErbB Signaling Pathway	Apoptosis Modulation and Signaling
MYC::BCL2	ErbB Signaling Pathway	Estrogen signaling pathway
TP53::BCL2	ErbB Signaling Pathway	Interleukin-11 Signaling Pathway
TP53::BCL2	ErbB Signaling Pathway	Kit receptor signaling pathway
TP53::BCL2	ErbB Signaling Pathway	IL-2 Signaling Pathway
TP53::BCL2	ErbB Signaling Pathway	IL-5 Signaling Pathway
TP53::BCL2	ErbB Signaling Pathway	IL-3 Signaling Pathway
TP53::BCL2	ErbB Signaling Pathway	Apoptosis Modulation and Signaling
TP53::BCL2	ErbB Signaling Pathway	Estrogen signaling pathway
CCND1::BCL6	ErbB Signaling Pathway	B Cell Receptor Signaling Pathway
EGFR::BCL6	ErbB Signaling Pathway	B Cell Receptor Signaling Pathway
ERBB2::BCL6	ErbB Signaling Pathway	B Cell Receptor Signaling Pathway
KRAS::BCL6	ErbB Signaling Pathway	B Cell Receptor Signaling Pathway
MDM2::BCL6	ErbB Signaling Pathway	B Cell Receptor Signaling Pathway
TP53::BCL6	ErbB Signaling Pathway	B Cell Receptor Signaling Pathway
EGFR::BCL9	ErbB Signaling Pathway	Wnt Signaling Pathway Netpath
ERBB2::BCL9	ErbB Signaling Pathway	Wnt Signaling Pathway Netpath
FOXO1::BCL9	ErbB Signaling Pathway	Wnt Signaling Pathway Netpath
HRAS::BCL9	ErbB Signaling Pathway	Wnt Signaling Pathway Netpath
KRAS::BCL9	ErbB Signaling Pathway	Wnt Signaling Pathway Netpath
MDM2::BCL9	ErbB Signaling Pathway	Wnt Signaling Pathway Netpath
TP53::BCL9	ErbB Signaling Pathway	Wnt Signaling Pathway Netpath
CCND1::BIRC3	ErbB Signaling Pathway	TNF alpha Signaling Pathway
CCND1::BIRC3	ErbB Signaling Pathway	TWEAK Signaling Pathway
CCND1::BIRC3	ErbB Signaling Pathway	Apoptosis Modulation and Signaling
EGFR::BIRC3	ErbB Signaling Pathway	TNF alpha Signaling Pathway
EGFR::BIRC3	ErbB Signaling Pathway	TWEAK Signaling Pathway
EGFR::BIRC3	ErbB Signaling Pathway	Apoptosis Modulation and Signaling
ERBB2::BIRC3	ErbB Signaling Pathway	TNF alpha Signaling Pathway
ERBB2::BIRC3	ErbB Signaling Pathway	TWEAK Signaling Pathway
ERBB2::BIRC3	ErbB Signaling Pathway	Apoptosis Modulation and Signaling
FOXO1::BIRC3	ErbB Signaling Pathway	TNF alpha Signaling Pathway
FOXO1::BIRC3	ErbB Signaling Pathway	TWEAK Signaling Pathway
FOXO1::BIRC3	ErbB Signaling Pathway	Apoptosis Modulation and Signaling
HRAS::BIRC3	ErbB Signaling Pathway	TNF alpha Signaling Pathway
HRAS::BIRC3	ErbB Signaling Pathway	TWEAK Signaling Pathway
HRAS::BIRC3	ErbB Signaling Pathway	Apoptosis Modulation and Signaling
KRAS::BIRC3	ErbB Signaling Pathway	TNF alpha Signaling Pathway
KRAS::BIRC3	ErbB Signaling Pathway	TWEAK Signaling Pathway
KRAS::BIRC3	ErbB Signaling Pathway	Apoptosis Modulation and Signaling
MDM2::BIRC3	ErbB Signaling Pathway	TNF alpha Signaling Pathway
MDM2::BIRC3	ErbB Signaling Pathway	TWEAK Signaling Pathway
MDM2::BIRC3	ErbB Signaling Pathway	Apoptosis Modulation and Signaling
MYC::BIRC3	ErbB Signaling Pathway	TNF alpha Signaling Pathway
MYC::BIRC3	ErbB Signaling Pathway	TWEAK Signaling Pathway
MYC::BIRC3	ErbB Signaling Pathway	Apoptosis Modulation and Signaling
TP53::BIRC3	ErbB Signaling Pathway	TNF alpha Signaling Pathway
TP53::BIRC3	ErbB Signaling Pathway	TWEAK Signaling Pathway
TP53::BIRC3	ErbB Signaling Pathway	Apoptosis Modulation and Signaling
CCND1::BRAF	ErbB Signaling Pathway	B Cell Receptor Signaling Pathway
CCND1::BRAF	ErbB Signaling Pathway	MAPK Signaling Pathway
CCND1::BRAF	ErbB Signaling Pathway	Serotonin Receptor 4/6/7 and NR3C Signaling
CCND1::BRAF	ErbB Signaling Pathway	EGF/EGFR Signaling Pathway
CCND1::BRAF	ErbB Signaling Pathway	TSH signaling pathway
CCND1::BRAF	ErbB Signaling Pathway	Estrogen signaling pathway
EGFR::BRAF	ErbB Signaling Pathway	B Cell Receptor Signaling Pathway
EGFR::BRAF	ErbB Signaling Pathway	Serotonin Receptor 4/6/7 and NR3C Signaling
EGFR::BRAF	ErbB Signaling Pathway	TSH signaling pathway
EGFR::BRAF	ErbB Signaling Pathway	Estrogen signaling pathway
ERBB2::BRAF	ErbB Signaling Pathway	B Cell Receptor Signaling Pathway
ERBB2::BRAF	ErbB Signaling Pathway	MAPK Signaling Pathway
ERBB2::BRAF	ErbB Signaling Pathway	Serotonin Receptor 4/6/7 and NR3C Signaling
ERBB2::BRAF	ErbB Signaling Pathway	TSH signaling pathway
ERBB2::BRAF	ErbB Signaling Pathway	Estrogen signaling pathway
FOXO1::BRAF	ErbB Signaling Pathway	MAPK Signaling Pathway
FOXO1::BRAF	ErbB Signaling Pathway	Serotonin Receptor 4/6/7 and NR3C Signaling
FOXO1::BRAF	ErbB Signaling Pathway	TSH signaling pathway
FOXO1::BRAF	ErbB Signaling Pathway	Estrogen signaling pathway
HRAS::BRAF	ErbB Signaling Pathway	MAPK Signaling Pathway
HRAS::BRAF	ErbB Signaling Pathway	Serotonin Receptor 4/6/7 and NR3C Signaling
HRAS::BRAF	ErbB Signaling Pathway	Estrogen signaling pathway
KRAS::BRAF	ErbB Signaling Pathway	B Cell Receptor Signaling Pathway
KRAS::BRAF	ErbB Signaling Pathway	Serotonin Receptor 4/6/7 and NR3C Signaling
KRAS::BRAF	ErbB Signaling Pathway	TSH signaling pathway
KRAS::BRAF	ErbB Signaling Pathway	Estrogen signaling pathway
MDM2::BRAF	ErbB Signaling Pathway	B Cell Receptor Signaling Pathway
MDM2::BRAF	ErbB Signaling Pathway	MAPK Signaling Pathway
MDM2::BRAF	ErbB Signaling Pathway	Serotonin Receptor 4/6/7 and NR3C Signaling
MDM2::BRAF	ErbB Signaling Pathway	EGF/EGFR Signaling Pathway
MDM2::BRAF	ErbB Signaling Pathway	TSH signaling pathway
MDM2::BRAF	ErbB Signaling Pathway	Estrogen signaling pathway
MYC::BRAF	ErbB Signaling Pathway	Signaling Pathways in Glioblastoma
MYC::BRAF	ErbB Signaling Pathway	Serotonin Receptor 4/6/7 and NR3C Signaling
MYC::BRAF	ErbB Signaling Pathway	EGF/EGFR Signaling Pathway
MYC::BRAF	ErbB Signaling Pathway	Estrogen signaling pathway
TP53::BRAF	ErbB Signaling Pathway	B Cell Receptor Signaling Pathway
TP53::BRAF	ErbB Signaling Pathway	Serotonin Receptor 4/6/7 and NR3C Signaling
TP53::BRAF	ErbB Signaling Pathway	EGF/EGFR Signaling Pathway
TP53::BRAF	ErbB Signaling Pathway	TSH signaling pathway
TP53::BRAF	ErbB Signaling Pathway	Estrogen signaling pathway
CCND1::BRCA1	ErbB Signaling Pathway	ATM Signaling Pathway
EGFR::BRCA1	ErbB Signaling Pathway	ATM Signaling Pathway
ERBB2::BRCA1	ErbB Signaling Pathway	Androgen receptor signaling pathway
ERBB2::BRCA1	ErbB Signaling Pathway	ATM Signaling Pathway
FOXO1::BRCA1	ErbB Signaling Pathway	ATM Signaling Pathway
HRAS::BRCA1	ErbB Signaling Pathway	Androgen receptor signaling pathway
HRAS::BRCA1	ErbB Signaling Pathway	ATM Signaling Pathway
KRAS::BRCA1	ErbB Signaling Pathway	Androgen receptor signaling pathway
KRAS::BRCA1	ErbB Signaling Pathway	ATM Signaling Pathway
MYC::BRCA1	ErbB Signaling Pathway	Signaling Pathways in Glioblastoma
MYC::BRCA1	ErbB Signaling Pathway	Androgen receptor signaling pathway
MYC::BRCA1	ErbB Signaling Pathway	ATM Signaling Pathway
TP53::BRCA1	ErbB Signaling Pathway	Androgen receptor signaling pathway
MYC::BRCA2	ErbB Signaling Pathway	Signaling Pathways in Glioblastoma
CCND1::CARD11	ErbB Signaling Pathway	B Cell Receptor Signaling Pathway
CCND1::CARD11	ErbB Signaling Pathway	TCR Signaling Pathway
EGFR::CARD11	ErbB Signaling Pathway	B Cell Receptor Signaling Pathway
EGFR::CARD11	ErbB Signaling Pathway	TCR Signaling Pathway
ERBB2::CARD11	ErbB Signaling Pathway	B Cell Receptor Signaling Pathway
ERBB2::CARD11	ErbB Signaling Pathway	TCR Signaling Pathway
FOXO1::CARD11	ErbB Signaling Pathway	TCR Signaling Pathway
KRAS::CARD11	ErbB Signaling Pathway	B Cell Receptor Signaling Pathway
KRAS::CARD11	ErbB Signaling Pathway	TCR Signaling Pathway
MDM2::CARD11	ErbB Signaling Pathway	B Cell Receptor Signaling Pathway
MDM2::CARD11	ErbB Signaling Pathway	TCR Signaling Pathway
MYC::CARD11	ErbB Signaling Pathway	TCR Signaling Pathway
TP53::CARD11	ErbB Signaling Pathway	B Cell Receptor Signaling Pathway
TP53::CARD11	ErbB Signaling Pathway	TCR Signaling Pathway
CCND1::CBL	ErbB Signaling Pathway	Insulin Signaling
CCND1::CBL	ErbB Signaling Pathway	Kit receptor signaling pathway
CCND1::CBL	ErbB Signaling Pathway	RANKL/RANK Signaling Pathway
CCND1::CBL	ErbB Signaling Pathway	B Cell Receptor Signaling Pathway
CCND1::CBL	ErbB Signaling Pathway	IL-2 Signaling Pathway
CCND1::CBL	ErbB Signaling Pathway	EGF/EGFR Signaling Pathway
CCND1::CBL	ErbB Signaling Pathway	IL-3 Signaling Pathway
CCND1::CBL	ErbB Signaling Pathway	IL-4 Signaling Pathway
CCND1::CBL	ErbB Signaling Pathway	TCR Signaling Pathway
CCND1::CBL	ErbB Signaling Pathway	Interferon type I signaling pathways
EGFR::CBL	ErbB Signaling Pathway	Insulin Signaling
EGFR::CBL	ErbB Signaling Pathway	Kit receptor signaling pathway
EGFR::CBL	ErbB Signaling Pathway	RANKL/RANK Signaling Pathway
EGFR::CBL	ErbB Signaling Pathway	B Cell Receptor Signaling Pathway
EGFR::CBL	ErbB Signaling Pathway	IL-2 Signaling Pathway
EGFR::CBL	ErbB Signaling Pathway	IL-3 Signaling Pathway
EGFR::CBL	ErbB Signaling Pathway	IL-4 Signaling Pathway
EGFR::CBL	ErbB Signaling Pathway	TCR Signaling Pathway
EGFR::CBL	ErbB Signaling Pathway	Interferon type I signaling pathways
ERBB2::CBL	ErbB Signaling Pathway	Insulin Signaling
ERBB2::CBL	ErbB Signaling Pathway	Kit receptor signaling pathway
ERBB2::CBL	ErbB Signaling Pathway	RANKL/RANK Signaling Pathway
ERBB2::CBL	ErbB Signaling Pathway	B Cell Receptor Signaling Pathway
ERBB2::CBL	ErbB Signaling Pathway	IL-2 Signaling Pathway
ERBB2::CBL	ErbB Signaling Pathway	IL-3 Signaling Pathway
ERBB2::CBL	ErbB Signaling Pathway	IL-4 Signaling Pathway
ERBB2::CBL	ErbB Signaling Pathway	TCR Signaling Pathway
ERBB2::CBL	ErbB Signaling Pathway	Interferon type I signaling pathways
FOXO1::CBL	ErbB Signaling Pathway	Kit receptor signaling pathway
FOXO1::CBL	ErbB Signaling Pathway	RANKL/RANK Signaling Pathway
FOXO1::CBL	ErbB Signaling Pathway	IL-2 Signaling Pathway
FOXO1::CBL	ErbB Signaling Pathway	IL-3 Signaling Pathway
FOXO1::CBL	ErbB Signaling Pathway	IL-4 Signaling Pathway
FOXO1::CBL	ErbB Signaling Pathway	TCR Signaling Pathway
FOXO1::CBL	ErbB Signaling Pathway	Interferon type I signaling pathways
HRAS::CBL	ErbB Signaling Pathway	RANKL/RANK Signaling Pathway
HRAS::CBL	ErbB Signaling Pathway	IL-4 Signaling Pathway
HRAS::CBL	ErbB Signaling Pathway	Interferon type I signaling pathways
KRAS::CBL	ErbB Signaling Pathway	Insulin Signaling
KRAS::CBL	ErbB Signaling Pathway	Kit receptor signaling pathway
KRAS::CBL	ErbB Signaling Pathway	RANKL/RANK Signaling Pathway
KRAS::CBL	ErbB Signaling Pathway	B Cell Receptor Signaling Pathway
KRAS::CBL	ErbB Signaling Pathway	IL-2 Signaling Pathway
KRAS::CBL	ErbB Signaling Pathway	IL-3 Signaling Pathway
KRAS::CBL	ErbB Signaling Pathway	IL-4 Signaling Pathway
KRAS::CBL	ErbB Signaling Pathway	TCR Signaling Pathway
KRAS::CBL	ErbB Signaling Pathway	Interferon type I signaling pathways
MDM2::CBL	ErbB Signaling Pathway	Insulin Signaling
MDM2::CBL	ErbB Signaling Pathway	Kit receptor signaling pathway
MDM2::CBL	ErbB Signaling Pathway	RANKL/RANK Signaling Pathway
MDM2::CBL	ErbB Signaling Pathway	B Cell Receptor Signaling Pathway
MDM2::CBL	ErbB Signaling Pathway	IL-2 Signaling Pathway
MDM2::CBL	ErbB Signaling Pathway	EGF/EGFR Signaling Pathway
MDM2::CBL	ErbB Signaling Pathway	IL-3 Signaling Pathway
MDM2::CBL	ErbB Signaling Pathway	IL-4 Signaling Pathway
MDM2::CBL	ErbB Signaling Pathway	TCR Signaling Pathway
MDM2::CBL	ErbB Signaling Pathway	Interferon type I signaling pathways
MYC::CBL	ErbB Signaling Pathway	Insulin Signaling
MYC::CBL	ErbB Signaling Pathway	Signaling Pathways in Glioblastoma
MYC::CBL	ErbB Signaling Pathway	Kit receptor signaling pathway
MYC::CBL	ErbB Signaling Pathway	RANKL/RANK Signaling Pathway
MYC::CBL	ErbB Signaling Pathway	EGF/EGFR Signaling Pathway
MYC::CBL	ErbB Signaling Pathway	IL-3 Signaling Pathway
MYC::CBL	ErbB Signaling Pathway	IL-4 Signaling Pathway
MYC::CBL	ErbB Signaling Pathway	TCR Signaling Pathway
MYC::CBL	ErbB Signaling Pathway	Interferon type I signaling pathways
TP53::CBL	ErbB Signaling Pathway	Insulin Signaling
TP53::CBL	ErbB Signaling Pathway	Kit receptor signaling pathway
TP53::CBL	ErbB Signaling Pathway	RANKL/RANK Signaling Pathway
TP53::CBL	ErbB Signaling Pathway	B Cell Receptor Signaling Pathway
TP53::CBL	ErbB Signaling Pathway	IL-2 Signaling Pathway
TP53::CBL	ErbB Signaling Pathway	EGF/EGFR Signaling Pathway
TP53::CBL	ErbB Signaling Pathway	IL-3 Signaling Pathway
TP53::CBL	ErbB Signaling Pathway	IL-4 Signaling Pathway
TP53::CBL	ErbB Signaling Pathway	TCR Signaling Pathway
TP53::CBL	ErbB Signaling Pathway	Interferon type I signaling pathways
CCND1::CCND2	ErbB Signaling Pathway	IL-2 Signaling Pathway
CCND1::CCND3	ErbB Signaling Pathway	TSH signaling pathway
CCND1::CDK4	ErbB Signaling Pathway	TSH signaling pathway
CCND1::CDKN2A	ErbB Signaling Pathway	Apoptosis Modulation and Signaling
CCND1::CEBPA	ErbB Signaling Pathway	IL-4 Signaling Pathway
CCND1::CHEK2	ErbB Signaling Pathway	ATM Signaling Pathway
CCND1::CIITA	ErbB Signaling Pathway	Type II interferon signaling (IFNG)
CCND1::COL1A1	ErbB Signaling Pathway	Nanoparticle-mediated activation of receptor signaling
CCND1::COL1A1	ErbB Signaling Pathway	Osteoblast Signaling
CCND1::CREB1	ErbB Signaling Pathway	Interleukin-11 Signaling Pathway
CCND1::CREB1	ErbB Signaling Pathway	FSH signaling pathway
CCND1::CREB1	ErbB Signaling Pathway	p38 MAPK Signaling Pathway
CCND1::CREB1	ErbB Signaling Pathway	B Cell Receptor Signaling Pathway
CCND1::CREB1	ErbB Signaling Pathway	Serotonin Receptor 4/6/7 and NR3C Signaling
CCND1::CREB1	ErbB Signaling Pathway	EGF/EGFR Signaling Pathway
CCND1::CREB1	ErbB Signaling Pathway	BDNF signaling pathway
CCND1::CREB1	ErbB Signaling Pathway	ATM Signaling Pathway
CCND1::CREB1	ErbB Signaling Pathway	TSH signaling pathway
CCND1::CREB1	ErbB Signaling Pathway	Oncostatin M Signaling Pathway
CCND1::CREB1	ErbB Signaling Pathway	TCR Signaling Pathway
CCND1::CREB1	ErbB Signaling Pathway	Interferon type I signaling pathways
CCND1::CREB1	ErbB Signaling Pathway	Estrogen signaling pathway
CCND1::CREBBP	ErbB Signaling Pathway	TNF alpha Signaling Pathway
CCND1::CREBBP	ErbB Signaling Pathway	TGF Beta Signaling Pathway
CCND1::CREBBP	ErbB Signaling Pathway	IL-6 signaling pathway
CCND1::CRTC1	ErbB Signaling Pathway	BDNF signaling pathway
CCND1::CTNNB1	ErbB Signaling Pathway	TGF Beta Signaling Pathway
CCND1::CTNNB1	ErbB Signaling Pathway	BDNF signaling pathway
CCND1::CTNNB1	ErbB Signaling Pathway	TWEAK Signaling Pathway
CCND1::CYLD	ErbB Signaling Pathway	Regulation of toll-like receptor signaling pathway
CCND1::DDIT3	ErbB Signaling Pathway	p38 MAPK Signaling Pathway
CCND1::DDIT3	ErbB Signaling Pathway	MAPK Signaling Pathway
CCND1::EP300	ErbB Signaling Pathway	Kit receptor signaling pathway
CCND1::EP300	ErbB Signaling Pathway	TGF Beta Signaling Pathway
CCND1::EP300	ErbB Signaling Pathway	IL-4 Signaling Pathway
CCND1::EPS15	ErbB Signaling Pathway	EGF/EGFR Signaling Pathway
CCND1::FANCD2	ErbB Signaling Pathway	ATM Signaling Pathway
CCND1::FAS	ErbB Signaling Pathway	MAPK Signaling Pathway
CCND1::FAS	ErbB Signaling Pathway	TCR Signaling Pathway
CCND1::FAS	ErbB Signaling Pathway	Apoptosis Modulation and Signaling
CCND1::FGFR1	ErbB Signaling Pathway	MAPK Signaling Pathway
CCND1::FOXO3	ErbB Signaling Pathway	Insulin Signaling
CCND1::FOXO3	ErbB Signaling Pathway	Kit receptor signaling pathway
CCND1::FOXO3	ErbB Signaling Pathway	IL-2 Signaling Pathway
CCND1::FOXO3	ErbB Signaling Pathway	BDNF signaling pathway
CCND1::FOXO3	ErbB Signaling Pathway	IL-5 Signaling Pathway
CCND1::FOXO4	ErbB Signaling Pathway	EGF/EGFR Signaling Pathway
CCND1::GNAQ	ErbB Signaling Pathway	G Protein Signaling Pathways
CCND1::GNAQ	ErbB Signaling Pathway	TSH signaling pathway
CCND1::GNAQ	ErbB Signaling Pathway	Serotonin Receptor 2 and STAT3 Signaling
CCND1::GNAQ	ErbB Signaling Pathway	Serotonin Receptor 2 and ELK-SRF/GATA4 signaling
CCND1::GNAS	ErbB Signaling Pathway	G Protein Signaling Pathways
CCND1::GNAS	ErbB Signaling Pathway	Serotonin Receptor 4/6/7 and NR3C Signaling
CCND1::GNAS	ErbB Signaling Pathway	TSH signaling pathway
CCND1::GNAS	ErbB Signaling Pathway	Estrogen signaling pathway
CCND1::HIST1H4I	ErbB Signaling Pathway	Type II interferon signaling (IFNG)
CCND1::HSP90AA1	ErbB Signaling Pathway	Arylhydrocarbon receptor (AhR) signaling pathway
CCND1::HSP90AA1	ErbB Signaling Pathway	TNF alpha Signaling Pathway
CCND1::HSP90AA1	ErbB Signaling Pathway	EBV LMP1 signaling
CCND1::IL2	ErbB Signaling Pathway	Arylhydrocarbon receptor (AhR) signaling pathway
CCND1::IL2	ErbB Signaling Pathway	T-Cell Receptor and Co-stimulatory Signaling
CCND1::IL2	ErbB Signaling Pathway	IL-2 Signaling Pathway
CCND1::IL2	ErbB Signaling Pathway	IL-5 Signaling Pathway
CCND1::IL6ST	ErbB Signaling Pathway	Interleukin-11 Signaling Pathway
CCND1::IL6ST	ErbB Signaling Pathway	IL-6 signaling pathway
CCND1::IL6ST	ErbB Signaling Pathway	Oncostatin M Signaling Pathway
CCND1::IRF4	ErbB Signaling Pathway	B Cell Receptor Signaling Pathway
CCND1::IRF4	ErbB Signaling Pathway	Type II interferon signaling (IFNG)
CCND1::IRF4	ErbB Signaling Pathway	TCR Signaling Pathway
CCND1::ITK	ErbB Signaling Pathway	T-Cell Receptor and Co-stimulatory Signaling
CCND1::ITK	ErbB Signaling Pathway	TCR Signaling Pathway
CCND1::JAK2	ErbB Signaling Pathway	Interleukin-11 Signaling Pathway
CCND1::JAK2	ErbB Signaling Pathway	Kit receptor signaling pathway
CCND1::JAK2	ErbB Signaling Pathway	EPO Receptor Signaling
CCND1::JAK2	ErbB Signaling Pathway	TSLP Signaling Pathway
CCND1::JAK2	ErbB Signaling Pathway	IL-6 signaling pathway
CCND1::JAK2	ErbB Signaling Pathway	Type II interferon signaling (IFNG)
CCND1::JAK2	ErbB Signaling Pathway	EGF/EGFR Signaling Pathway
CCND1::JAK2	ErbB Signaling Pathway	BDNF signaling pathway
CCND1::JAK2	ErbB Signaling Pathway	TSH signaling pathway
CCND1::JAK2	ErbB Signaling Pathway	IL-5 Signaling Pathway
CCND1::JAK2	ErbB Signaling Pathway	IL17 signaling pathway
CCND1::JAK2	ErbB Signaling Pathway	IL-3 Signaling Pathway
CCND1::JAK2	ErbB Signaling Pathway	Serotonin Receptor 2 and STAT3 Signaling
CCND1::JAK2	ErbB Signaling Pathway	Oncostatin M Signaling Pathway
CCND1::JAK2	ErbB Signaling Pathway	IL-4 Signaling Pathway
CCND1::JAK3	ErbB Signaling Pathway	IL-2 Signaling Pathway
CCND1::JAK3	ErbB Signaling Pathway	IL-9 Signaling Pathway
CCND1::JAK3	ErbB Signaling Pathway	Oncostatin M Signaling Pathway
CCND1::JAK3	ErbB Signaling Pathway	IL-4 Signaling Pathway
CCND1::KIT	ErbB Signaling Pathway	Kit receptor signaling pathway
CCND1::LCK	ErbB Signaling Pathway	TSLP Signaling Pathway
CCND1::LCK	ErbB Signaling Pathway	T-Cell Receptor and Co-stimulatory Signaling
CCND1::LCK	ErbB Signaling Pathway	IL-2 Signaling Pathway
CCND1::LCK	ErbB Signaling Pathway	Interferon type I signaling pathways
CCND1::LIFR	ErbB Signaling Pathway	Oncostatin M Signaling Pathway
CCND1::MALT1	ErbB Signaling Pathway	B Cell Receptor Signaling Pathway
CCND1::MALT1	ErbB Signaling Pathway	TCR Signaling Pathway
CCND1::MAP2K4	ErbB Signaling Pathway	p38 MAPK Signaling Pathway
CCND1::MAP2K4	ErbB Signaling Pathway	Regulation of toll-like receptor signaling pathway
CCND1::MAP2K4	ErbB Signaling Pathway	Insulin Signaling
CCND1::MAP2K4	ErbB Signaling Pathway	TNF alpha Signaling Pathway
CCND1::MAP2K4	ErbB Signaling Pathway	IL-1 signaling pathway
CCND1::MAP2K4	ErbB Signaling Pathway	MAPK Signaling Pathway
CCND1::MAP2K4	ErbB Signaling Pathway	IL-6 signaling pathway
CCND1::MAP2K4	ErbB Signaling Pathway	Toll-like receptor signaling pathway
CCND1::MITF	ErbB Signaling Pathway	Kit receptor signaling pathway
CCND1::MITF	ErbB Signaling Pathway	RANKL/RANK Signaling Pathway
CCND1::NBN	ErbB Signaling Pathway	ATM Signaling Pathway
CCND1::NCOA1	ErbB Signaling Pathway	IL-6 signaling pathway
CCND1::NF1	ErbB Signaling Pathway	MAPK Signaling Pathway
CCND1::NFKB2	ErbB Signaling Pathway	Regulation of toll-like receptor signaling pathway
CCND1::NFKB2	ErbB Signaling Pathway	TNF alpha Signaling Pathway
CCND1::NFKB2	ErbB Signaling Pathway	EBV LMP1 signaling
CCND1::NFKB2	ErbB Signaling Pathway	RANKL/RANK Signaling Pathway
CCND1::NFKB2	ErbB Signaling Pathway	TSLP Signaling Pathway
CCND1::NFKB2	ErbB Signaling Pathway	TWEAK Signaling Pathway
CCND1::NFKB2	ErbB Signaling Pathway	Toll-like receptor signaling pathway
CCND1::NRAS	ErbB Signaling Pathway	Nanoparticle-mediated activation of receptor signaling
CCND1::NRAS	ErbB Signaling Pathway	G Protein Signaling Pathways
CCND1::NRAS	ErbB Signaling Pathway	MAPK Signaling Pathway
CCND1::NTRK1	ErbB Signaling Pathway	MAPK Signaling Pathway
CCND1::NTRK1	ErbB Signaling Pathway	BDNF signaling pathway
CCND1::NTRK3	ErbB Signaling Pathway	BDNF signaling pathway
CCND1::PAX5	ErbB Signaling Pathway	ID signaling pathway
CCND1::PAX8	ErbB Signaling Pathway	TSH signaling pathway
CCND1::PAX8	ErbB Signaling Pathway	ID signaling pathway
CCND1::PDGFB	ErbB Signaling Pathway	Osteoclast Signaling
CCND1::PDGFB	ErbB Signaling Pathway	MAPK Signaling Pathway
CCND1::PDGFB	ErbB Signaling Pathway	Osteoblast Signaling
CCND1::PDGFRA	ErbB Signaling Pathway	Osteoblast Signaling
CCND1::PDGFRB	ErbB Signaling Pathway	MAPK Signaling Pathway
CCND1::PDGFRB	ErbB Signaling Pathway	Osteoblast Signaling
CCND1::PIK3CA	ErbB Signaling Pathway	Regulation of toll-like receptor signaling pathway
CCND1::PIK3CA	ErbB Signaling Pathway	Insulin Signaling
CCND1::PIK3CA	ErbB Signaling Pathway	Signaling of Hepatocyte Growth Factor Receptor
CCND1::PIK3CA	ErbB Signaling Pathway	TSLP Signaling Pathway
CCND1::PIK3CA	ErbB Signaling Pathway	G13 Signaling Pathway
CCND1::PIK3CA	ErbB Signaling Pathway	AMPK Signaling
CCND1::PIK3CA	ErbB Signaling Pathway	TSH signaling pathway
CCND1::PIK3CA	ErbB Signaling Pathway	IL-4 Signaling Pathway
CCND1::PIK3CA	ErbB Signaling Pathway	Toll-like receptor signaling pathway
CCND1::PIK3CA	ErbB Signaling Pathway	Estrogen signaling pathway
CCND1::PIK3R1	ErbB Signaling Pathway	Interleukin-11 Signaling Pathway
CCND1::PIK3R1	ErbB Signaling Pathway	Regulation of toll-like receptor signaling pathway
CCND1::PIK3R1	ErbB Signaling Pathway	Insulin Signaling
CCND1::PIK3R1	ErbB Signaling Pathway	Kit receptor signaling pathway
CCND1::PIK3R1	ErbB Signaling Pathway	IL-1 signaling pathway
CCND1::PIK3R1	ErbB Signaling Pathway	RANKL/RANK Signaling Pathway
CCND1::PIK3R1	ErbB Signaling Pathway	AMPK Signaling
CCND1::PIK3R1	ErbB Signaling Pathway	B Cell Receptor Signaling Pathway
CCND1::PIK3R1	ErbB Signaling Pathway	IL-2 Signaling Pathway
CCND1::PIK3R1	ErbB Signaling Pathway	IL-6 signaling pathway
CCND1::PIK3R1	ErbB Signaling Pathway	EGF/EGFR Signaling Pathway
CCND1::PIK3R1	ErbB Signaling Pathway	BDNF signaling pathway
CCND1::PIK3R1	ErbB Signaling Pathway	IL-9 Signaling Pathway
CCND1::PIK3R1	ErbB Signaling Pathway	TSH signaling pathway
CCND1::PIK3R1	ErbB Signaling Pathway	IL-5 Signaling Pathway
CCND1::PIK3R1	ErbB Signaling Pathway	IL-3 Signaling Pathway
CCND1::PIK3R1	ErbB Signaling Pathway	Alpha 6 Beta 4 signaling pathway
CCND1::PIK3R1	ErbB Signaling Pathway	Oncostatin M Signaling Pathway
CCND1::PIK3R1	ErbB Signaling Pathway	IL-4 Signaling Pathway
CCND1::PIK3R1	ErbB Signaling Pathway	TCR Signaling Pathway
CCND1::PIK3R1	ErbB Signaling Pathway	Toll-like receptor signaling pathway
CCND1::PIK3R1	ErbB Signaling Pathway	Interferon type I signaling pathways
CCND1::PRKAR1A	ErbB Signaling Pathway	G Protein Signaling Pathways
CCND1::PTCH1	ErbB Signaling Pathway	Hedgehog Signaling Pathway
CCND1::PTEN	ErbB Signaling Pathway	Insulin Signaling
CCND1::PTEN	ErbB Signaling Pathway	Signaling of Hepatocyte Growth Factor Receptor
CCND1::PTEN	ErbB Signaling Pathway	T-Cell Receptor and Co-stimulatory Signaling
CCND1::PTEN	ErbB Signaling Pathway	EGF/EGFR Signaling Pathway
CCND1::PTPN11	ErbB Signaling Pathway	Interleukin-11 Signaling Pathway
CCND1::PTPN11	ErbB Signaling Pathway	Insulin Signaling
CCND1::PTPN11	ErbB Signaling Pathway	Kit receptor signaling pathway
CCND1::PTPN11	ErbB Signaling Pathway	IL-1 signaling pathway
CCND1::PTPN11	ErbB Signaling Pathway	Signaling of Hepatocyte Growth Factor Receptor
CCND1::PTPN11	ErbB Signaling Pathway	TSLP Signaling Pathway
CCND1::PTPN11	ErbB Signaling Pathway	B Cell Receptor Signaling Pathway
CCND1::PTPN11	ErbB Signaling Pathway	IL-2 Signaling Pathway
CCND1::PTPN11	ErbB Signaling Pathway	IL-6 signaling pathway
CCND1::PTPN11	ErbB Signaling Pathway	Type II interferon signaling (IFNG)
CCND1::PTPN11	ErbB Signaling Pathway	EGF/EGFR Signaling Pathway
CCND1::PTPN11	ErbB Signaling Pathway	BDNF signaling pathway
CCND1::PTPN11	ErbB Signaling Pathway	IL-5 Signaling Pathway
CCND1::PTPN11	ErbB Signaling Pathway	IL-3 Signaling Pathway
CCND1::PTPN11	ErbB Signaling Pathway	Alpha 6 Beta 4 signaling pathway
CCND1::PTPN11	ErbB Signaling Pathway	Oncostatin M Signaling Pathway
CCND1::PTPN11	ErbB Signaling Pathway	IL-4 Signaling Pathway
CCND1::PTPN11	ErbB Signaling Pathway	TCR Signaling Pathway
CCND1::PTPN11	ErbB Signaling Pathway	Interferon type I signaling pathways
CCND1::RB1	ErbB Signaling Pathway	TSH signaling pathway
CCND1::RB1	ErbB Signaling Pathway	ID signaling pathway
CCND1::REL	ErbB Signaling Pathway	TNF alpha Signaling Pathway
CCND1::REL	ErbB Signaling Pathway	IL-1 signaling pathway
CCND1::REL	ErbB Signaling Pathway	B Cell Receptor Signaling Pathway
CCND1::REL	ErbB Signaling Pathway	TCR Signaling Pathway
CCND1::REL	ErbB Signaling Pathway	Interferon type I signaling pathways
CCND1::SMAD4	ErbB Signaling Pathway	TGF Beta Signaling Pathway
CCND1::SMO	ErbB Signaling Pathway	Hedgehog Signaling Pathway
CCND1::SOCS1	ErbB Signaling Pathway	Regulation of toll-like receptor signaling pathway
CCND1::SOCS1	ErbB Signaling Pathway	Insulin Signaling
CCND1::SOCS1	ErbB Signaling Pathway	Kit receptor signaling pathway
CCND1::SOCS1	ErbB Signaling Pathway	EPO Receptor Signaling
CCND1::SOCS1	ErbB Signaling Pathway	Type II interferon signaling (IFNG)
CCND1::SOCS1	ErbB Signaling Pathway	IL-4 Signaling Pathway
CCND1::SOCS1	ErbB Signaling Pathway	Interferon type I signaling pathways
CCND1::STK11	ErbB Signaling Pathway	AMPK Signaling
CCND1::SUFU	ErbB Signaling Pathway	Hedgehog Signaling Pathway
CCND1::SYK	ErbB Signaling Pathway	Regulation of toll-like receptor signaling pathway
CCND1::SYK	ErbB Signaling Pathway	RANKL/RANK Signaling Pathway
CCND1::SYK	ErbB Signaling Pathway	B Cell Receptor Signaling Pathway
CCND1::SYK	ErbB Signaling Pathway	IL-2 Signaling Pathway
CCND1::SYK	ErbB Signaling Pathway	IL-5 Signaling Pathway
CCND1::SYK	ErbB Signaling Pathway	IL-3 Signaling Pathway
CCND1::TFE3	ErbB Signaling Pathway	TGF Beta Signaling Pathway
CCND1::TSC1	ErbB Signaling Pathway	Insulin Signaling
CCND1::TSC1	ErbB Signaling Pathway	AMPK Signaling
CCND1::TSC1	ErbB Signaling Pathway	TOR Signaling
CCND1::TSC2	ErbB Signaling Pathway	FSH signaling pathway
CCND1::TSC2	ErbB Signaling Pathway	Insulin Signaling
CCND1::TSC2	ErbB Signaling Pathway	AMPK Signaling
CCND1::TSC2	ErbB Signaling Pathway	BDNF signaling pathway
CCND1::TSC2	ErbB Signaling Pathway	TOR Signaling
CCND1::TSHR	ErbB Signaling Pathway	TSH signaling pathway
CCND1::WAS	ErbB Signaling Pathway	G13 Signaling Pathway
CCND1::WAS	ErbB Signaling Pathway	TCR Signaling Pathway
EGFR::CCND2	ErbB Signaling Pathway	IL-2 Signaling Pathway
EGFR::CCND2	ErbB Signaling Pathway	Wnt Signaling Pathway
EGFR::CCND2	ErbB Signaling Pathway	Wnt Signaling Pathway and Pluripotency
ERBB2::CCND2	ErbB Signaling Pathway	IL-2 Signaling Pathway
ERBB2::CCND2	ErbB Signaling Pathway	Wnt Signaling Pathway
ERBB2::CCND2	ErbB Signaling Pathway	Wnt Signaling Pathway and Pluripotency
FOXO1::CCND2	ErbB Signaling Pathway	IL-2 Signaling Pathway
FOXO1::CCND2	ErbB Signaling Pathway	Wnt Signaling Pathway
FOXO1::CCND2	ErbB Signaling Pathway	Wnt Signaling Pathway and Pluripotency
HRAS::CCND2	ErbB Signaling Pathway	Wnt Signaling Pathway
HRAS::CCND2	ErbB Signaling Pathway	Wnt Signaling Pathway and Pluripotency
KRAS::CCND2	ErbB Signaling Pathway	IL-2 Signaling Pathway
KRAS::CCND2	ErbB Signaling Pathway	Wnt Signaling Pathway
KRAS::CCND2	ErbB Signaling Pathway	Wnt Signaling Pathway and Pluripotency
MDM2::CCND2	ErbB Signaling Pathway	IL-2 Signaling Pathway
MDM2::CCND2	ErbB Signaling Pathway	Wnt Signaling Pathway
MDM2::CCND2	ErbB Signaling Pathway	Wnt Signaling Pathway and Pluripotency
MYC::CCND2	ErbB Signaling Pathway	Signaling Pathways in Glioblastoma
TP53::CCND2	ErbB Signaling Pathway	IL-2 Signaling Pathway
TP53::CCND2	ErbB Signaling Pathway	Wnt Signaling Pathway
EGFR::CCND3	ErbB Signaling Pathway	Wnt Signaling Pathway
EGFR::CCND3	ErbB Signaling Pathway	TSH signaling pathway
EGFR::CCND3	ErbB Signaling Pathway	Wnt Signaling Pathway and Pluripotency
ERBB2::CCND3	ErbB Signaling Pathway	Wnt Signaling Pathway
ERBB2::CCND3	ErbB Signaling Pathway	TSH signaling pathway
ERBB2::CCND3	ErbB Signaling Pathway	Wnt Signaling Pathway and Pluripotency
FOXO1::CCND3	ErbB Signaling Pathway	Wnt Signaling Pathway
FOXO1::CCND3	ErbB Signaling Pathway	TSH signaling pathway
FOXO1::CCND3	ErbB Signaling Pathway	Wnt Signaling Pathway and Pluripotency
HRAS::CCND3	ErbB Signaling Pathway	Wnt Signaling Pathway
HRAS::CCND3	ErbB Signaling Pathway	Wnt Signaling Pathway and Pluripotency
KRAS::CCND3	ErbB Signaling Pathway	Wnt Signaling Pathway
KRAS::CCND3	ErbB Signaling Pathway	TSH signaling pathway
KRAS::CCND3	ErbB Signaling Pathway	Wnt Signaling Pathway and Pluripotency
MDM2::CCND3	ErbB Signaling Pathway	Wnt Signaling Pathway
MDM2::CCND3	ErbB Signaling Pathway	TSH signaling pathway
MDM2::CCND3	ErbB Signaling Pathway	Wnt Signaling Pathway and Pluripotency
TP53::CCND3	ErbB Signaling Pathway	Wnt Signaling Pathway
TP53::CCND3	ErbB Signaling Pathway	TSH signaling pathway
EGFR::CDK4	ErbB Signaling Pathway	TSH signaling pathway
ERBB2::CDK4	ErbB Signaling Pathway	TSH signaling pathway
FOXO1::CDK4	ErbB Signaling Pathway	TSH signaling pathway
KRAS::CDK4	ErbB Signaling Pathway	TSH signaling pathway
MDM2::CDK4	ErbB Signaling Pathway	TSH signaling pathway
MYC::CDK4	ErbB Signaling Pathway	Signaling Pathways in Glioblastoma
TP53::CDK4	ErbB Signaling Pathway	TSH signaling pathway
EGFR::CDK6	ErbB Signaling Pathway	Wnt Signaling Pathway Netpath
ERBB2::CDK6	ErbB Signaling Pathway	Wnt Signaling Pathway Netpath
FOXO1::CDK6	ErbB Signaling Pathway	Wnt Signaling Pathway Netpath
HRAS::CDK6	ErbB Signaling Pathway	Wnt Signaling Pathway Netpath
KRAS::CDK6	ErbB Signaling Pathway	Wnt Signaling Pathway Netpath
MDM2::CDK6	ErbB Signaling Pathway	Wnt Signaling Pathway Netpath
MYC::CDK6	ErbB Signaling Pathway	Signaling Pathways in Glioblastoma
TP53::CDK6	ErbB Signaling Pathway	Wnt Signaling Pathway Netpath
EGFR::CDKN2A	ErbB Signaling Pathway	Apoptosis Modulation and Signaling
ERBB2::CDKN2A	ErbB Signaling Pathway	Apoptosis Modulation and Signaling
FOXO1::CDKN2A	ErbB Signaling Pathway	Apoptosis Modulation and Signaling
HRAS::CDKN2A	ErbB Signaling Pathway	Apoptosis Modulation and Signaling
KRAS::CDKN2A	ErbB Signaling Pathway	Apoptosis Modulation and Signaling
MDM2::CDKN2A	ErbB Signaling Pathway	Apoptosis Modulation and Signaling
MYC::CDKN2A	ErbB Signaling Pathway	Signaling Pathways in Glioblastoma
MYC::CDKN2A	ErbB Signaling Pathway	Apoptosis Modulation and Signaling
TP53::CDKN2A	ErbB Signaling Pathway	Apoptosis Modulation and Signaling
EGFR::CEBPA	ErbB Signaling Pathway	IL-4 Signaling Pathway
ERBB2::CEBPA	ErbB Signaling Pathway	IL-4 Signaling Pathway
FOXO1::CEBPA	ErbB Signaling Pathway	IL-4 Signaling Pathway
HRAS::CEBPA	ErbB Signaling Pathway	IL-4 Signaling Pathway
KRAS::CEBPA	ErbB Signaling Pathway	IL-4 Signaling Pathway
MDM2::CEBPA	ErbB Signaling Pathway	IL-4 Signaling Pathway
MYC::CEBPA	ErbB Signaling Pathway	IL-4 Signaling Pathway
TP53::CEBPA	ErbB Signaling Pathway	IL-4 Signaling Pathway
EGFR::CHEK2	ErbB Signaling Pathway	ATM Signaling Pathway
ERBB2::CHEK2	ErbB Signaling Pathway	ATM Signaling Pathway
FOXO1::CHEK2	ErbB Signaling Pathway	ATM Signaling Pathway
HRAS::CHEK2	ErbB Signaling Pathway	ATM Signaling Pathway
KRAS::CHEK2	ErbB Signaling Pathway	ATM Signaling Pathway
MYC::CHEK2	ErbB Signaling Pathway	ATM Signaling Pathway
EGFR::CIITA	ErbB Signaling Pathway	Type II interferon signaling (IFNG)
ERBB2::CIITA	ErbB Signaling Pathway	Type II interferon signaling (IFNG)
FOXO1::CIITA	ErbB Signaling Pathway	Type II interferon signaling (IFNG)
HRAS::CIITA	ErbB Signaling Pathway	Type II interferon signaling (IFNG)
KRAS::CIITA	ErbB Signaling Pathway	Type II interferon signaling (IFNG)
MDM2::CIITA	ErbB Signaling Pathway	Type II interferon signaling (IFNG)
MYC::CIITA	ErbB Signaling Pathway	Type II interferon signaling (IFNG)
TP53::CIITA	ErbB Signaling Pathway	Type II interferon signaling (IFNG)
EGFR::COL1A1	ErbB Signaling Pathway	Osteoblast Signaling
ERBB2::COL1A1	ErbB Signaling Pathway	Nanoparticle-mediated activation of receptor signaling
ERBB2::COL1A1	ErbB Signaling Pathway	Osteoblast Signaling
FOXO1::COL1A1	ErbB Signaling Pathway	Nanoparticle-mediated activation of receptor signaling
FOXO1::COL1A1	ErbB Signaling Pathway	Osteoblast Signaling
HRAS::COL1A1	ErbB Signaling Pathway	Osteoblast Signaling
KRAS::COL1A1	ErbB Signaling Pathway	Osteoblast Signaling
MDM2::COL1A1	ErbB Signaling Pathway	Nanoparticle-mediated activation of receptor signaling
MDM2::COL1A1	ErbB Signaling Pathway	Osteoblast Signaling
MYC::COL1A1	ErbB Signaling Pathway	Nanoparticle-mediated activation of receptor signaling
MYC::COL1A1	ErbB Signaling Pathway	Osteoblast Signaling
TP53::COL1A1	ErbB Signaling Pathway	Nanoparticle-mediated activation of receptor signaling
TP53::COL1A1	ErbB Signaling Pathway	Osteoblast Signaling
EGFR::CREB1	ErbB Signaling Pathway	Interleukin-11 Signaling Pathway
EGFR::CREB1	ErbB Signaling Pathway	FSH signaling pathway
EGFR::CREB1	ErbB Signaling Pathway	p38 MAPK Signaling Pathway
EGFR::CREB1	ErbB Signaling Pathway	B Cell Receptor Signaling Pathway
EGFR::CREB1	ErbB Signaling Pathway	Serotonin Receptor 4/6/7 and NR3C Signaling
EGFR::CREB1	ErbB Signaling Pathway	BDNF signaling pathway
EGFR::CREB1	ErbB Signaling Pathway	ATM Signaling Pathway
EGFR::CREB1	ErbB Signaling Pathway	Leptin signaling pathway
EGFR::CREB1	ErbB Signaling Pathway	TSH signaling pathway
EGFR::CREB1	ErbB Signaling Pathway	Oncostatin M Signaling Pathway
EGFR::CREB1	ErbB Signaling Pathway	TCR Signaling Pathway
EGFR::CREB1	ErbB Signaling Pathway	Interferon type I signaling pathways
EGFR::CREB1	ErbB Signaling Pathway	Estrogen signaling pathway
ERBB2::CREB1	ErbB Signaling Pathway	Interleukin-11 Signaling Pathway
ERBB2::CREB1	ErbB Signaling Pathway	FSH signaling pathway
ERBB2::CREB1	ErbB Signaling Pathway	p38 MAPK Signaling Pathway
ERBB2::CREB1	ErbB Signaling Pathway	Androgen receptor signaling pathway
ERBB2::CREB1	ErbB Signaling Pathway	B Cell Receptor Signaling Pathway
ERBB2::CREB1	ErbB Signaling Pathway	Serotonin Receptor 4/6/7 and NR3C Signaling
ERBB2::CREB1	ErbB Signaling Pathway	BDNF signaling pathway
ERBB2::CREB1	ErbB Signaling Pathway	ATM Signaling Pathway
ERBB2::CREB1	ErbB Signaling Pathway	TSH signaling pathway
ERBB2::CREB1	ErbB Signaling Pathway	Oncostatin M Signaling Pathway
ERBB2::CREB1	ErbB Signaling Pathway	TCR Signaling Pathway
ERBB2::CREB1	ErbB Signaling Pathway	Interferon type I signaling pathways
ERBB2::CREB1	ErbB Signaling Pathway	Estrogen signaling pathway
FOXO1::CREB1	ErbB Signaling Pathway	Interleukin-11 Signaling Pathway
FOXO1::CREB1	ErbB Signaling Pathway	p38 MAPK Signaling Pathway
FOXO1::CREB1	ErbB Signaling Pathway	Serotonin Receptor 4/6/7 and NR3C Signaling
FOXO1::CREB1	ErbB Signaling Pathway	BDNF signaling pathway
FOXO1::CREB1	ErbB Signaling Pathway	ATM Signaling Pathway
FOXO1::CREB1	ErbB Signaling Pathway	TSH signaling pathway
FOXO1::CREB1	ErbB Signaling Pathway	Oncostatin M Signaling Pathway
FOXO1::CREB1	ErbB Signaling Pathway	TCR Signaling Pathway
FOXO1::CREB1	ErbB Signaling Pathway	Interferon type I signaling pathways
FOXO1::CREB1	ErbB Signaling Pathway	Estrogen signaling pathway
HRAS::CREB1	ErbB Signaling Pathway	FSH signaling pathway
HRAS::CREB1	ErbB Signaling Pathway	Androgen receptor signaling pathway
HRAS::CREB1	ErbB Signaling Pathway	Serotonin Receptor 4/6/7 and NR3C Signaling
HRAS::CREB1	ErbB Signaling Pathway	ATM Signaling Pathway
HRAS::CREB1	ErbB Signaling Pathway	Interferon type I signaling pathways
HRAS::CREB1	ErbB Signaling Pathway	Estrogen signaling pathway
KRAS::CREB1	ErbB Signaling Pathway	Interleukin-11 Signaling Pathway
KRAS::CREB1	ErbB Signaling Pathway	FSH signaling pathway
KRAS::CREB1	ErbB Signaling Pathway	p38 MAPK Signaling Pathway
KRAS::CREB1	ErbB Signaling Pathway	Androgen receptor signaling pathway
KRAS::CREB1	ErbB Signaling Pathway	B Cell Receptor Signaling Pathway
KRAS::CREB1	ErbB Signaling Pathway	Serotonin Receptor 4/6/7 and NR3C Signaling
KRAS::CREB1	ErbB Signaling Pathway	BDNF signaling pathway
KRAS::CREB1	ErbB Signaling Pathway	ATM Signaling Pathway
KRAS::CREB1	ErbB Signaling Pathway	Leptin signaling pathway
KRAS::CREB1	ErbB Signaling Pathway	TSH signaling pathway
KRAS::CREB1	ErbB Signaling Pathway	TCR Signaling Pathway
KRAS::CREB1	ErbB Signaling Pathway	Interferon type I signaling pathways
KRAS::CREB1	ErbB Signaling Pathway	Estrogen signaling pathway
MDM2::CREB1	ErbB Signaling Pathway	Interleukin-11 Signaling Pathway
MDM2::CREB1	ErbB Signaling Pathway	FSH signaling pathway
MDM2::CREB1	ErbB Signaling Pathway	p38 MAPK Signaling Pathway
MDM2::CREB1	ErbB Signaling Pathway	B Cell Receptor Signaling Pathway
MDM2::CREB1	ErbB Signaling Pathway	Serotonin Receptor 4/6/7 and NR3C Signaling
MDM2::CREB1	ErbB Signaling Pathway	EGF/EGFR Signaling Pathway
MDM2::CREB1	ErbB Signaling Pathway	BDNF signaling pathway
MDM2::CREB1	ErbB Signaling Pathway	Leptin signaling pathway
MDM2::CREB1	ErbB Signaling Pathway	TSH signaling pathway
MDM2::CREB1	ErbB Signaling Pathway	Oncostatin M Signaling Pathway
MDM2::CREB1	ErbB Signaling Pathway	TCR Signaling Pathway
MDM2::CREB1	ErbB Signaling Pathway	Interferon type I signaling pathways
MDM2::CREB1	ErbB Signaling Pathway	Estrogen signaling pathway
MYC::CREB1	ErbB Signaling Pathway	Interleukin-11 Signaling Pathway
MYC::CREB1	ErbB Signaling Pathway	FSH signaling pathway
MYC::CREB1	ErbB Signaling Pathway	Androgen receptor signaling pathway
MYC::CREB1	ErbB Signaling Pathway	Serotonin Receptor 4/6/7 and NR3C Signaling
MYC::CREB1	ErbB Signaling Pathway	EGF/EGFR Signaling Pathway
MYC::CREB1	ErbB Signaling Pathway	BDNF signaling pathway
MYC::CREB1	ErbB Signaling Pathway	ATM Signaling Pathway
MYC::CREB1	ErbB Signaling Pathway	Leptin signaling pathway
MYC::CREB1	ErbB Signaling Pathway	Oncostatin M Signaling Pathway
MYC::CREB1	ErbB Signaling Pathway	TCR Signaling Pathway
MYC::CREB1	ErbB Signaling Pathway	Interferon type I signaling pathways
MYC::CREB1	ErbB Signaling Pathway	Estrogen signaling pathway
TP53::CREB1	ErbB Signaling Pathway	Interleukin-11 Signaling Pathway
TP53::CREB1	ErbB Signaling Pathway	FSH signaling pathway
TP53::CREB1	ErbB Signaling Pathway	p38 MAPK Signaling Pathway
TP53::CREB1	ErbB Signaling Pathway	Androgen receptor signaling pathway
TP53::CREB1	ErbB Signaling Pathway	B Cell Receptor Signaling Pathway
TP53::CREB1	ErbB Signaling Pathway	Serotonin Receptor 4/6/7 and NR3C Signaling
TP53::CREB1	ErbB Signaling Pathway	EGF/EGFR Signaling Pathway
TP53::CREB1	ErbB Signaling Pathway	BDNF signaling pathway
TP53::CREB1	ErbB Signaling Pathway	Leptin signaling pathway
TP53::CREB1	ErbB Signaling Pathway	TSH signaling pathway
TP53::CREB1	ErbB Signaling Pathway	TCR Signaling Pathway
TP53::CREB1	ErbB Signaling Pathway	Interferon type I signaling pathways
TP53::CREB1	ErbB Signaling Pathway	Estrogen signaling pathway
EGFR::CREBBP	ErbB Signaling Pathway	TNF alpha Signaling Pathway
EGFR::CREBBP	ErbB Signaling Pathway	TGF Beta Signaling Pathway
EGFR::CREBBP	ErbB Signaling Pathway	Notch Signaling Pathway
EGFR::CREBBP	ErbB Signaling Pathway	IL-6 signaling pathway
EGFR::CREBBP	ErbB Signaling Pathway	Wnt Signaling Pathway and Pluripotency
ERBB2::CREBBP	ErbB Signaling Pathway	TNF alpha Signaling Pathway
ERBB2::CREBBP	ErbB Signaling Pathway	TGF Beta Signaling Pathway
ERBB2::CREBBP	ErbB Signaling Pathway	Androgen receptor signaling pathway
ERBB2::CREBBP	ErbB Signaling Pathway	Notch Signaling Pathway
ERBB2::CREBBP	ErbB Signaling Pathway	IL-6 signaling pathway
ERBB2::CREBBP	ErbB Signaling Pathway	Wnt Signaling Pathway and Pluripotency
FOXO1::CREBBP	ErbB Signaling Pathway	TNF alpha Signaling Pathway
FOXO1::CREBBP	ErbB Signaling Pathway	TGF Beta Signaling Pathway
FOXO1::CREBBP	ErbB Signaling Pathway	Notch Signaling Pathway
FOXO1::CREBBP	ErbB Signaling Pathway	IL-6 signaling pathway
FOXO1::CREBBP	ErbB Signaling Pathway	Wnt Signaling Pathway and Pluripotency
HRAS::CREBBP	ErbB Signaling Pathway	TNF alpha Signaling Pathway
HRAS::CREBBP	ErbB Signaling Pathway	Androgen receptor signaling pathway
HRAS::CREBBP	ErbB Signaling Pathway	Notch Signaling Pathway
HRAS::CREBBP	ErbB Signaling Pathway	IL-6 signaling pathway
HRAS::CREBBP	ErbB Signaling Pathway	Wnt Signaling Pathway and Pluripotency
KRAS::CREBBP	ErbB Signaling Pathway	TNF alpha Signaling Pathway
KRAS::CREBBP	ErbB Signaling Pathway	TGF Beta Signaling Pathway
KRAS::CREBBP	ErbB Signaling Pathway	Androgen receptor signaling pathway
KRAS::CREBBP	ErbB Signaling Pathway	Notch Signaling Pathway
KRAS::CREBBP	ErbB Signaling Pathway	IL-6 signaling pathway
KRAS::CREBBP	ErbB Signaling Pathway	Wnt Signaling Pathway and Pluripotency
MDM2::CREBBP	ErbB Signaling Pathway	TNF alpha Signaling Pathway
MDM2::CREBBP	ErbB Signaling Pathway	TGF Beta Signaling Pathway
MDM2::CREBBP	ErbB Signaling Pathway	Notch Signaling Pathway
MDM2::CREBBP	ErbB Signaling Pathway	IL-6 signaling pathway
MDM2::CREBBP	ErbB Signaling Pathway	Wnt Signaling Pathway and Pluripotency
MYC::CREBBP	ErbB Signaling Pathway	TNF alpha Signaling Pathway
MYC::CREBBP	ErbB Signaling Pathway	TGF Beta Signaling Pathway
MYC::CREBBP	ErbB Signaling Pathway	Androgen receptor signaling pathway
MYC::CREBBP	ErbB Signaling Pathway	IL-6 signaling pathway
TP53::CREBBP	ErbB Signaling Pathway	TNF alpha Signaling Pathway
TP53::CREBBP	ErbB Signaling Pathway	TGF Beta Signaling Pathway
TP53::CREBBP	ErbB Signaling Pathway	Androgen receptor signaling pathway
TP53::CREBBP	ErbB Signaling Pathway	Notch Signaling Pathway
TP53::CREBBP	ErbB Signaling Pathway	IL-6 signaling pathway
EGFR::CRTC1	ErbB Signaling Pathway	BDNF signaling pathway
ERBB2::CRTC1	ErbB Signaling Pathway	BDNF signaling pathway
FOXO1::CRTC1	ErbB Signaling Pathway	BDNF signaling pathway
KRAS::CRTC1	ErbB Signaling Pathway	BDNF signaling pathway
MDM2::CRTC1	ErbB Signaling Pathway	BDNF signaling pathway
MYC::CRTC1	ErbB Signaling Pathway	BDNF signaling pathway
TP53::CRTC1	ErbB Signaling Pathway	BDNF signaling pathway
EGFR::CTNNB1	ErbB Signaling Pathway	TGF Beta Signaling Pathway
EGFR::CTNNB1	ErbB Signaling Pathway	Wnt Signaling Pathway
EGFR::CTNNB1	ErbB Signaling Pathway	BDNF signaling pathway
EGFR::CTNNB1	ErbB Signaling Pathway	Wnt Signaling Pathway Netpath
EGFR::CTNNB1	ErbB Signaling Pathway	TWEAK Signaling Pathway
EGFR::CTNNB1	ErbB Signaling Pathway	Wnt Signaling Pathway and Pluripotency
ERBB2::CTNNB1	ErbB Signaling Pathway	TGF Beta Signaling Pathway
ERBB2::CTNNB1	ErbB Signaling Pathway	Androgen receptor signaling pathway
ERBB2::CTNNB1	ErbB Signaling Pathway	Wnt Signaling Pathway
ERBB2::CTNNB1	ErbB Signaling Pathway	BDNF signaling pathway
ERBB2::CTNNB1	ErbB Signaling Pathway	Wnt Signaling Pathway Netpath
ERBB2::CTNNB1	ErbB Signaling Pathway	TWEAK Signaling Pathway
ERBB2::CTNNB1	ErbB Signaling Pathway	Wnt Signaling Pathway and Pluripotency
FOXO1::CTNNB1	ErbB Signaling Pathway	TGF Beta Signaling Pathway
FOXO1::CTNNB1	ErbB Signaling Pathway	Wnt Signaling Pathway
FOXO1::CTNNB1	ErbB Signaling Pathway	BDNF signaling pathway
FOXO1::CTNNB1	ErbB Signaling Pathway	Wnt Signaling Pathway Netpath
FOXO1::CTNNB1	ErbB Signaling Pathway	TWEAK Signaling Pathway
FOXO1::CTNNB1	ErbB Signaling Pathway	Wnt Signaling Pathway and Pluripotency
HRAS::CTNNB1	ErbB Signaling Pathway	Androgen receptor signaling pathway
HRAS::CTNNB1	ErbB Signaling Pathway	Wnt Signaling Pathway
HRAS::CTNNB1	ErbB Signaling Pathway	Wnt Signaling Pathway Netpath
HRAS::CTNNB1	ErbB Signaling Pathway	TWEAK Signaling Pathway
HRAS::CTNNB1	ErbB Signaling Pathway	Wnt Signaling Pathway and Pluripotency
KRAS::CTNNB1	ErbB Signaling Pathway	TGF Beta Signaling Pathway
KRAS::CTNNB1	ErbB Signaling Pathway	Androgen receptor signaling pathway
KRAS::CTNNB1	ErbB Signaling Pathway	Wnt Signaling Pathway
KRAS::CTNNB1	ErbB Signaling Pathway	BDNF signaling pathway
KRAS::CTNNB1	ErbB Signaling Pathway	Wnt Signaling Pathway Netpath
KRAS::CTNNB1	ErbB Signaling Pathway	TWEAK Signaling Pathway
KRAS::CTNNB1	ErbB Signaling Pathway	Wnt Signaling Pathway and Pluripotency
MDM2::CTNNB1	ErbB Signaling Pathway	TGF Beta Signaling Pathway
MDM2::CTNNB1	ErbB Signaling Pathway	Wnt Signaling Pathway
MDM2::CTNNB1	ErbB Signaling Pathway	BDNF signaling pathway
MDM2::CTNNB1	ErbB Signaling Pathway	Wnt Signaling Pathway Netpath
MDM2::CTNNB1	ErbB Signaling Pathway	TWEAK Signaling Pathway
MDM2::CTNNB1	ErbB Signaling Pathway	Wnt Signaling Pathway and Pluripotency
MYC::CTNNB1	ErbB Signaling Pathway	TGF Beta Signaling Pathway
MYC::CTNNB1	ErbB Signaling Pathway	Androgen receptor signaling pathway
MYC::CTNNB1	ErbB Signaling Pathway	BDNF signaling pathway
MYC::CTNNB1	ErbB Signaling Pathway	TWEAK Signaling Pathway
TP53::CTNNB1	ErbB Signaling Pathway	TGF Beta Signaling Pathway
TP53::CTNNB1	ErbB Signaling Pathway	Androgen receptor signaling pathway
TP53::CTNNB1	ErbB Signaling Pathway	Wnt Signaling Pathway
TP53::CTNNB1	ErbB Signaling Pathway	BDNF signaling pathway
TP53::CTNNB1	ErbB Signaling Pathway	Wnt Signaling Pathway Netpath
TP53::CTNNB1	ErbB Signaling Pathway	TWEAK Signaling Pathway
EGFR::CYLD	ErbB Signaling Pathway	Regulation of toll-like receptor signaling pathway
ERBB2::CYLD	ErbB Signaling Pathway	Regulation of toll-like receptor signaling pathway
FOXO1::CYLD	ErbB Signaling Pathway	Regulation of toll-like receptor signaling pathway
HRAS::CYLD	ErbB Signaling Pathway	Regulation of toll-like receptor signaling pathway
KRAS::CYLD	ErbB Signaling Pathway	Regulation of toll-like receptor signaling pathway
MDM2::CYLD	ErbB Signaling Pathway	Regulation of toll-like receptor signaling pathway
MYC::CYLD	ErbB Signaling Pathway	Regulation of toll-like receptor signaling pathway
TP53::CYLD	ErbB Signaling Pathway	Regulation of toll-like receptor signaling pathway
EGFR::DDIT3	ErbB Signaling Pathway	p38 MAPK Signaling Pathway
ERBB2::DDIT3	ErbB Signaling Pathway	p38 MAPK Signaling Pathway
ERBB2::DDIT3	ErbB Signaling Pathway	MAPK Signaling Pathway
FOXO1::DDIT3	ErbB Signaling Pathway	p38 MAPK Signaling Pathway
FOXO1::DDIT3	ErbB Signaling Pathway	MAPK Signaling Pathway
HRAS::DDIT3	ErbB Signaling Pathway	MAPK Signaling Pathway
KRAS::DDIT3	ErbB Signaling Pathway	p38 MAPK Signaling Pathway
MDM2::DDIT3	ErbB Signaling Pathway	p38 MAPK Signaling Pathway
MDM2::DDIT3	ErbB Signaling Pathway	MAPK Signaling Pathway
TP53::DDIT3	ErbB Signaling Pathway	p38 MAPK Signaling Pathway
EGFR::EP300	ErbB Signaling Pathway	Kit receptor signaling pathway
EGFR::EP300	ErbB Signaling Pathway	TGF Beta Signaling Pathway
EGFR::EP300	ErbB Signaling Pathway	Notch Signaling Pathway
EGFR::EP300	ErbB Signaling Pathway	IL-4 Signaling Pathway
EGFR::EP300	ErbB Signaling Pathway	Wnt Signaling Pathway and Pluripotency
EGFR::FANCD2	ErbB Signaling Pathway	ATM Signaling Pathway
EGFR::FAS	ErbB Signaling Pathway	TCR Signaling Pathway
EGFR::FAS	ErbB Signaling Pathway	Apoptosis Modulation and Signaling
EGFR::FBXW7	ErbB Signaling Pathway	Notch Signaling Pathway
EGFR::FOXO3	ErbB Signaling Pathway	Insulin Signaling
EGFR::FOXO3	ErbB Signaling Pathway	Kit receptor signaling pathway
EGFR::FOXO3	ErbB Signaling Pathway	IL-2 Signaling Pathway
EGFR::FOXO3	ErbB Signaling Pathway	BDNF signaling pathway
EGFR::FOXO3	ErbB Signaling Pathway	IL-5 Signaling Pathway
EGFR::GNAQ	ErbB Signaling Pathway	G Protein Signaling Pathways
EGFR::GNAQ	ErbB Signaling Pathway	TSH signaling pathway
EGFR::GNAQ	ErbB Signaling Pathway	Serotonin Receptor 2 and STAT3 Signaling
EGFR::GNAQ	ErbB Signaling Pathway	Serotonin Receptor 2 and ELK-SRF/GATA4 signaling
EGFR::GNAS	ErbB Signaling Pathway	G Protein Signaling Pathways
EGFR::GNAS	ErbB Signaling Pathway	Serotonin Receptor 4/6/7 and NR3C Signaling
EGFR::GNAS	ErbB Signaling Pathway	TSH signaling pathway
EGFR::GNAS	ErbB Signaling Pathway	Estrogen signaling pathway
EGFR::HIST1H4I	ErbB Signaling Pathway	Type II interferon signaling (IFNG)
EGFR::HSP90AA1	ErbB Signaling Pathway	TNF alpha Signaling Pathway
EGFR::HSP90AA1	ErbB Signaling Pathway	EBV LMP1 signaling
EGFR::IL2	ErbB Signaling Pathway	T-Cell Receptor and Co-stimulatory Signaling
EGFR::IL2	ErbB Signaling Pathway	IL-2 Signaling Pathway
EGFR::IL2	ErbB Signaling Pathway	IL-5 Signaling Pathway
EGFR::IL6ST	ErbB Signaling Pathway	Interleukin-11 Signaling Pathway
EGFR::IL6ST	ErbB Signaling Pathway	IL-6 signaling pathway
EGFR::IL6ST	ErbB Signaling Pathway	Oncostatin M Signaling Pathway
EGFR::IRF4	ErbB Signaling Pathway	B Cell Receptor Signaling Pathway
EGFR::IRF4	ErbB Signaling Pathway	Type II interferon signaling (IFNG)
EGFR::IRF4	ErbB Signaling Pathway	TCR Signaling Pathway
EGFR::ITK	ErbB Signaling Pathway	T-Cell Receptor and Co-stimulatory Signaling
EGFR::ITK	ErbB Signaling Pathway	TCR Signaling Pathway
EGFR::JAK2	ErbB Signaling Pathway	Interleukin-11 Signaling Pathway
EGFR::JAK2	ErbB Signaling Pathway	Kit receptor signaling pathway
EGFR::JAK2	ErbB Signaling Pathway	EPO Receptor Signaling
EGFR::JAK2	ErbB Signaling Pathway	TSLP Signaling Pathway
EGFR::JAK2	ErbB Signaling Pathway	Notch Signaling Pathway
EGFR::JAK2	ErbB Signaling Pathway	IL-6 signaling pathway
EGFR::JAK2	ErbB Signaling Pathway	Type II interferon signaling (IFNG)
EGFR::JAK2	ErbB Signaling Pathway	BDNF signaling pathway
EGFR::JAK2	ErbB Signaling Pathway	Leptin signaling pathway
EGFR::JAK2	ErbB Signaling Pathway	TSH signaling pathway
EGFR::JAK2	ErbB Signaling Pathway	IL-5 Signaling Pathway
EGFR::JAK2	ErbB Signaling Pathway	IL17 signaling pathway
EGFR::JAK2	ErbB Signaling Pathway	IL-3 Signaling Pathway
EGFR::JAK2	ErbB Signaling Pathway	Serotonin Receptor 2 and STAT3 Signaling
EGFR::JAK2	ErbB Signaling Pathway	Oncostatin M Signaling Pathway
EGFR::JAK2	ErbB Signaling Pathway	IL-4 Signaling Pathway
EGFR::JAK3	ErbB Signaling Pathway	IL-7 Signaling Pathway
EGFR::JAK3	ErbB Signaling Pathway	IL-2 Signaling Pathway
EGFR::JAK3	ErbB Signaling Pathway	IL-9 Signaling Pathway
EGFR::JAK3	ErbB Signaling Pathway	Oncostatin M Signaling Pathway
EGFR::JAK3	ErbB Signaling Pathway	IL-4 Signaling Pathway
EGFR::KIT	ErbB Signaling Pathway	Kit receptor signaling pathway
EGFR::LCK	ErbB Signaling Pathway	TSLP Signaling Pathway
EGFR::LCK	ErbB Signaling Pathway	T-Cell Receptor and Co-stimulatory Signaling
EGFR::LCK	ErbB Signaling Pathway	IL-2 Signaling Pathway
EGFR::LCK	ErbB Signaling Pathway	Notch Signaling Pathway
EGFR::LCK	ErbB Signaling Pathway	Interferon type I signaling pathways
EGFR::LIFR	ErbB Signaling Pathway	Oncostatin M Signaling Pathway
EGFR::MALT1	ErbB Signaling Pathway	B Cell Receptor Signaling Pathway
EGFR::MALT1	ErbB Signaling Pathway	TCR Signaling Pathway
EGFR::MAML2	ErbB Signaling Pathway	Notch Signaling Pathway
EGFR::MAP2K4	ErbB Signaling Pathway	p38 MAPK Signaling Pathway
EGFR::MAP2K4	ErbB Signaling Pathway	Regulation of toll-like receptor signaling pathway
EGFR::MAP2K4	ErbB Signaling Pathway	Insulin Signaling
EGFR::MAP2K4	ErbB Signaling Pathway	TNF alpha Signaling Pathway
EGFR::MAP2K4	ErbB Signaling Pathway	IL-1 signaling pathway
EGFR::MAP2K4	ErbB Signaling Pathway	IL-6 signaling pathway
EGFR::MAP2K4	ErbB Signaling Pathway	Wnt Signaling Pathway and Pluripotency
EGFR::MAP2K4	ErbB Signaling Pathway	Toll-like receptor signaling pathway
EGFR::MITF	ErbB Signaling Pathway	Kit receptor signaling pathway
EGFR::MITF	ErbB Signaling Pathway	RANKL/RANK Signaling Pathway
EGFR::NBN	ErbB Signaling Pathway	ATM Signaling Pathway
EGFR::NCOA1	ErbB Signaling Pathway	IL-6 signaling pathway
EGFR::NCOA1	ErbB Signaling Pathway	Leptin signaling pathway
EGFR::NFKB2	ErbB Signaling Pathway	Regulation of toll-like receptor signaling pathway
EGFR::NFKB2	ErbB Signaling Pathway	TNF alpha Signaling Pathway
EGFR::NFKB2	ErbB Signaling Pathway	EBV LMP1 signaling
EGFR::NFKB2	ErbB Signaling Pathway	RANKL/RANK Signaling Pathway
EGFR::NFKB2	ErbB Signaling Pathway	TSLP Signaling Pathway
EGFR::NFKB2	ErbB Signaling Pathway	TWEAK Signaling Pathway
EGFR::NFKB2	ErbB Signaling Pathway	Toll-like receptor signaling pathway
EGFR::NOTCH1	ErbB Signaling Pathway	Notch Signaling Pathway
EGFR::NRAS	ErbB Signaling Pathway	G Protein Signaling Pathways
EGFR::NTRK1	ErbB Signaling Pathway	BDNF signaling pathway
EGFR::NTRK3	ErbB Signaling Pathway	BDNF signaling pathway
EGFR::PAX5	ErbB Signaling Pathway	ID signaling pathway
EGFR::PAX8	ErbB Signaling Pathway	TSH signaling pathway
EGFR::PAX8	ErbB Signaling Pathway	ID signaling pathway
EGFR::PDGFB	ErbB Signaling Pathway	Osteoclast Signaling
EGFR::PDGFB	ErbB Signaling Pathway	Osteoblast Signaling
EGFR::PDGFRA	ErbB Signaling Pathway	Osteoblast Signaling
EGFR::PDGFRB	ErbB Signaling Pathway	Osteoblast Signaling
EGFR::PIK3CA	ErbB Signaling Pathway	Regulation of toll-like receptor signaling pathway
EGFR::PIK3CA	ErbB Signaling Pathway	Insulin Signaling
EGFR::PIK3CA	ErbB Signaling Pathway	Signaling of Hepatocyte Growth Factor Receptor
EGFR::PIK3CA	ErbB Signaling Pathway	TSLP Signaling Pathway
EGFR::PIK3CA	ErbB Signaling Pathway	G13 Signaling Pathway
EGFR::PIK3CA	ErbB Signaling Pathway	AMPK Signaling
EGFR::PIK3CA	ErbB Signaling Pathway	TSH signaling pathway
EGFR::PIK3CA	ErbB Signaling Pathway	IL-4 Signaling Pathway
EGFR::PIK3CA	ErbB Signaling Pathway	Toll-like receptor signaling pathway
EGFR::PIK3CA	ErbB Signaling Pathway	Estrogen signaling pathway
EGFR::PIK3R1	ErbB Signaling Pathway	Interleukin-11 Signaling Pathway
EGFR::PIK3R1	ErbB Signaling Pathway	IL-7 Signaling Pathway
EGFR::PIK3R1	ErbB Signaling Pathway	Regulation of toll-like receptor signaling pathway
EGFR::PIK3R1	ErbB Signaling Pathway	Insulin Signaling
EGFR::PIK3R1	ErbB Signaling Pathway	Kit receptor signaling pathway
EGFR::PIK3R1	ErbB Signaling Pathway	IL-1 signaling pathway
EGFR::PIK3R1	ErbB Signaling Pathway	RANKL/RANK Signaling Pathway
EGFR::PIK3R1	ErbB Signaling Pathway	AMPK Signaling
EGFR::PIK3R1	ErbB Signaling Pathway	B Cell Receptor Signaling Pathway
EGFR::PIK3R1	ErbB Signaling Pathway	IL-2 Signaling Pathway
EGFR::PIK3R1	ErbB Signaling Pathway	Notch Signaling Pathway
EGFR::PIK3R1	ErbB Signaling Pathway	IL-6 signaling pathway
EGFR::PIK3R1	ErbB Signaling Pathway	BDNF signaling pathway
EGFR::PIK3R1	ErbB Signaling Pathway	Leptin signaling pathway
EGFR::PIK3R1	ErbB Signaling Pathway	IL-9 Signaling Pathway
EGFR::PIK3R1	ErbB Signaling Pathway	TSH signaling pathway
EGFR::PIK3R1	ErbB Signaling Pathway	IL-5 Signaling Pathway
EGFR::PIK3R1	ErbB Signaling Pathway	IL-3 Signaling Pathway
EGFR::PIK3R1	ErbB Signaling Pathway	Alpha 6 Beta 4 signaling pathway
EGFR::PIK3R1	ErbB Signaling Pathway	Oncostatin M Signaling Pathway
EGFR::PIK3R1	ErbB Signaling Pathway	IL-4 Signaling Pathway
EGFR::PIK3R1	ErbB Signaling Pathway	TCR Signaling Pathway
EGFR::PIK3R1	ErbB Signaling Pathway	Toll-like receptor signaling pathway
EGFR::PIK3R1	ErbB Signaling Pathway	Interferon type I signaling pathways
EGFR::POU5F1	ErbB Signaling Pathway	Wnt Signaling Pathway and Pluripotency
EGFR::PPARG	ErbB Signaling Pathway	Wnt Signaling Pathway Netpath
EGFR::PRKAR1A	ErbB Signaling Pathway	G Protein Signaling Pathways
EGFR::PTCH1	ErbB Signaling Pathway	Hedgehog Signaling Pathway
EGFR::PTEN	ErbB Signaling Pathway	Insulin Signaling
EGFR::PTEN	ErbB Signaling Pathway	Signaling of Hepatocyte Growth Factor Receptor
EGFR::PTEN	ErbB Signaling Pathway	T-Cell Receptor and Co-stimulatory Signaling
EGFR::PTPN11	ErbB Signaling Pathway	Interleukin-11 Signaling Pathway
EGFR::PTPN11	ErbB Signaling Pathway	Insulin Signaling
EGFR::PTPN11	ErbB Signaling Pathway	Kit receptor signaling pathway
EGFR::PTPN11	ErbB Signaling Pathway	IL-1 signaling pathway
EGFR::PTPN11	ErbB Signaling Pathway	Signaling of Hepatocyte Growth Factor Receptor
EGFR::PTPN11	ErbB Signaling Pathway	TSLP Signaling Pathway
EGFR::PTPN11	ErbB Signaling Pathway	B Cell Receptor Signaling Pathway
EGFR::PTPN11	ErbB Signaling Pathway	IL-2 Signaling Pathway
EGFR::PTPN11	ErbB Signaling Pathway	IL-6 signaling pathway
EGFR::PTPN11	ErbB Signaling Pathway	Type II interferon signaling (IFNG)
EGFR::PTPN11	ErbB Signaling Pathway	BDNF signaling pathway
EGFR::PTPN11	ErbB Signaling Pathway	Leptin signaling pathway
EGFR::PTPN11	ErbB Signaling Pathway	IL-5 Signaling Pathway
EGFR::PTPN11	ErbB Signaling Pathway	IL-3 Signaling Pathway
EGFR::PTPN11	ErbB Signaling Pathway	Alpha 6 Beta 4 signaling pathway
EGFR::PTPN11	ErbB Signaling Pathway	Oncostatin M Signaling Pathway
EGFR::PTPN11	ErbB Signaling Pathway	IL-4 Signaling Pathway
EGFR::PTPN11	ErbB Signaling Pathway	TCR Signaling Pathway
EGFR::PTPN11	ErbB Signaling Pathway	Interferon type I signaling pathways
EGFR::RB1	ErbB Signaling Pathway	TSH signaling pathway
EGFR::RB1	ErbB Signaling Pathway	ID signaling pathway
EGFR::REL	ErbB Signaling Pathway	TNF alpha Signaling Pathway
EGFR::REL	ErbB Signaling Pathway	IL-1 signaling pathway
EGFR::REL	ErbB Signaling Pathway	B Cell Receptor Signaling Pathway
EGFR::REL	ErbB Signaling Pathway	Leptin signaling pathway
EGFR::REL	ErbB Signaling Pathway	TCR Signaling Pathway
EGFR::REL	ErbB Signaling Pathway	Interferon type I signaling pathways
EGFR::SMAD4	ErbB Signaling Pathway	TGF Beta Signaling Pathway
EGFR::SMO	ErbB Signaling Pathway	Hedgehog Signaling Pathway
EGFR::SOCS1	ErbB Signaling Pathway	Regulation of toll-like receptor signaling pathway
EGFR::SOCS1	ErbB Signaling Pathway	Insulin Signaling
EGFR::SOCS1	ErbB Signaling Pathway	Kit receptor signaling pathway
EGFR::SOCS1	ErbB Signaling Pathway	EPO Receptor Signaling
EGFR::SOCS1	ErbB Signaling Pathway	Type II interferon signaling (IFNG)
EGFR::SOCS1	ErbB Signaling Pathway	IL-4 Signaling Pathway
EGFR::SOCS1	ErbB Signaling Pathway	Interferon type I signaling pathways
EGFR::STK11	ErbB Signaling Pathway	AMPK Signaling
EGFR::SUFU	ErbB Signaling Pathway	Hedgehog Signaling Pathway
EGFR::SYK	ErbB Signaling Pathway	Regulation of toll-like receptor signaling pathway
EGFR::SYK	ErbB Signaling Pathway	RANKL/RANK Signaling Pathway
EGFR::SYK	ErbB Signaling Pathway	B Cell Receptor Signaling Pathway
EGFR::SYK	ErbB Signaling Pathway	IL-2 Signaling Pathway
EGFR::SYK	ErbB Signaling Pathway	IL-5 Signaling Pathway
EGFR::SYK	ErbB Signaling Pathway	IL-3 Signaling Pathway
EGFR::TCF3	ErbB Signaling Pathway	Wnt Signaling Pathway Netpath
EGFR::TFE3	ErbB Signaling Pathway	TGF Beta Signaling Pathway
EGFR::TSC1	ErbB Signaling Pathway	Insulin Signaling
EGFR::TSC1	ErbB Signaling Pathway	AMPK Signaling
EGFR::TSC1	ErbB Signaling Pathway	Wnt Signaling Pathway Netpath
EGFR::TSC1	ErbB Signaling Pathway	TOR Signaling
EGFR::TSC2	ErbB Signaling Pathway	FSH signaling pathway
EGFR::TSC2	ErbB Signaling Pathway	Insulin Signaling
EGFR::TSC2	ErbB Signaling Pathway	AMPK Signaling
EGFR::TSC2	ErbB Signaling Pathway	BDNF signaling pathway
EGFR::TSC2	ErbB Signaling Pathway	Wnt Signaling Pathway Netpath
EGFR::TSC2	ErbB Signaling Pathway	TOR Signaling
EGFR::TSHR	ErbB Signaling Pathway	TSH signaling pathway
EGFR::WAS	ErbB Signaling Pathway	G13 Signaling Pathway
EGFR::WAS	ErbB Signaling Pathway	TCR Signaling Pathway
ERBB2::EP300	ErbB Signaling Pathway	Kit receptor signaling pathway
ERBB2::EP300	ErbB Signaling Pathway	TGF Beta Signaling Pathway
ERBB2::EP300	ErbB Signaling Pathway	Androgen receptor signaling pathway
ERBB2::EP300	ErbB Signaling Pathway	Notch Signaling Pathway
ERBB2::EP300	ErbB Signaling Pathway	IL-4 Signaling Pathway
ERBB2::EP300	ErbB Signaling Pathway	Wnt Signaling Pathway and Pluripotency
FOXO1::EP300	ErbB Signaling Pathway	Kit receptor signaling pathway
FOXO1::EP300	ErbB Signaling Pathway	TGF Beta Signaling Pathway
FOXO1::EP300	ErbB Signaling Pathway	Notch Signaling Pathway
FOXO1::EP300	ErbB Signaling Pathway	IL-4 Signaling Pathway
FOXO1::EP300	ErbB Signaling Pathway	Wnt Signaling Pathway and Pluripotency
HRAS::EP300	ErbB Signaling Pathway	Androgen receptor signaling pathway
HRAS::EP300	ErbB Signaling Pathway	Notch Signaling Pathway
HRAS::EP300	ErbB Signaling Pathway	IL-4 Signaling Pathway
HRAS::EP300	ErbB Signaling Pathway	Wnt Signaling Pathway and Pluripotency
KRAS::EP300	ErbB Signaling Pathway	Kit receptor signaling pathway
KRAS::EP300	ErbB Signaling Pathway	TGF Beta Signaling Pathway
KRAS::EP300	ErbB Signaling Pathway	Androgen receptor signaling pathway
KRAS::EP300	ErbB Signaling Pathway	Notch Signaling Pathway
KRAS::EP300	ErbB Signaling Pathway	IL-4 Signaling Pathway
KRAS::EP300	ErbB Signaling Pathway	Wnt Signaling Pathway and Pluripotency
MDM2::EP300	ErbB Signaling Pathway	Kit receptor signaling pathway
MDM2::EP300	ErbB Signaling Pathway	TGF Beta Signaling Pathway
MDM2::EP300	ErbB Signaling Pathway	Notch Signaling Pathway
MDM2::EP300	ErbB Signaling Pathway	IL-4 Signaling Pathway
MDM2::EP300	ErbB Signaling Pathway	Wnt Signaling Pathway and Pluripotency
MYC::EP300	ErbB Signaling Pathway	Signaling Pathways in Glioblastoma
MYC::EP300	ErbB Signaling Pathway	Kit receptor signaling pathway
MYC::EP300	ErbB Signaling Pathway	TGF Beta Signaling Pathway
MYC::EP300	ErbB Signaling Pathway	Androgen receptor signaling pathway
MYC::EP300	ErbB Signaling Pathway	IL-4 Signaling Pathway
TP53::EP300	ErbB Signaling Pathway	Kit receptor signaling pathway
TP53::EP300	ErbB Signaling Pathway	TGF Beta Signaling Pathway
TP53::EP300	ErbB Signaling Pathway	Androgen receptor signaling pathway
TP53::EP300	ErbB Signaling Pathway	Notch Signaling Pathway
TP53::EP300	ErbB Signaling Pathway	IL-4 Signaling Pathway
MDM2::EPS15	ErbB Signaling Pathway	EGF/EGFR Signaling Pathway
MYC::EPS15	ErbB Signaling Pathway	EGF/EGFR Signaling Pathway
TP53::EPS15	ErbB Signaling Pathway	EGF/EGFR Signaling Pathway
ERBB2::ETV5	ErbB Signaling Pathway	Androgen receptor signaling pathway
ERBB2::FANCD2	ErbB Signaling Pathway	ATM Signaling Pathway
ERBB2::FAS	ErbB Signaling Pathway	MAPK Signaling Pathway
ERBB2::FAS	ErbB Signaling Pathway	TCR Signaling Pathway
ERBB2::FAS	ErbB Signaling Pathway	Apoptosis Modulation and Signaling
ERBB2::FBXW7	ErbB Signaling Pathway	Notch Signaling Pathway
ERBB2::FGFR1	ErbB Signaling Pathway	MAPK Signaling Pathway
ERBB2::FOXO3	ErbB Signaling Pathway	Insulin Signaling
ERBB2::FOXO3	ErbB Signaling Pathway	Kit receptor signaling pathway
ERBB2::FOXO3	ErbB Signaling Pathway	IL-2 Signaling Pathway
ERBB2::FOXO3	ErbB Signaling Pathway	BDNF signaling pathway
ERBB2::FOXO3	ErbB Signaling Pathway	IL-5 Signaling Pathway
ERBB2::GNAQ	ErbB Signaling Pathway	G Protein Signaling Pathways
ERBB2::GNAQ	ErbB Signaling Pathway	TSH signaling pathway
ERBB2::GNAQ	ErbB Signaling Pathway	Serotonin Receptor 2 and STAT3 Signaling
ERBB2::GNAQ	ErbB Signaling Pathway	Serotonin Receptor 2 and ELK-SRF/GATA4 signaling
ERBB2::GNAS	ErbB Signaling Pathway	G Protein Signaling Pathways
ERBB2::GNAS	ErbB Signaling Pathway	Serotonin Receptor 4/6/7 and NR3C Signaling
ERBB2::GNAS	ErbB Signaling Pathway	TSH signaling pathway
ERBB2::GNAS	ErbB Signaling Pathway	Estrogen signaling pathway
ERBB2::HIST1H4I	ErbB Signaling Pathway	Type II interferon signaling (IFNG)
ERBB2::HSP90AA1	ErbB Signaling Pathway	Arylhydrocarbon receptor (AhR) signaling pathway
ERBB2::HSP90AA1	ErbB Signaling Pathway	TNF alpha Signaling Pathway
ERBB2::HSP90AA1	ErbB Signaling Pathway	EBV LMP1 signaling
ERBB2::IL2	ErbB Signaling Pathway	Arylhydrocarbon receptor (AhR) signaling pathway
ERBB2::IL2	ErbB Signaling Pathway	T-Cell Receptor and Co-stimulatory Signaling
ERBB2::IL2	ErbB Signaling Pathway	IL-2 Signaling Pathway
ERBB2::IL2	ErbB Signaling Pathway	IL-5 Signaling Pathway
ERBB2::IL6ST	ErbB Signaling Pathway	Interleukin-11 Signaling Pathway
ERBB2::IL6ST	ErbB Signaling Pathway	IL-6 signaling pathway
ERBB2::IL6ST	ErbB Signaling Pathway	Oncostatin M Signaling Pathway
ERBB2::IRF4	ErbB Signaling Pathway	B Cell Receptor Signaling Pathway
ERBB2::IRF4	ErbB Signaling Pathway	Type II interferon signaling (IFNG)
ERBB2::IRF4	ErbB Signaling Pathway	TCR Signaling Pathway
ERBB2::ITK	ErbB Signaling Pathway	T-Cell Receptor and Co-stimulatory Signaling
ERBB2::ITK	ErbB Signaling Pathway	TCR Signaling Pathway
ERBB2::JAK2	ErbB Signaling Pathway	Interleukin-11 Signaling Pathway
ERBB2::JAK2	ErbB Signaling Pathway	Kit receptor signaling pathway
ERBB2::JAK2	ErbB Signaling Pathway	EPO Receptor Signaling
ERBB2::JAK2	ErbB Signaling Pathway	TSLP Signaling Pathway
ERBB2::JAK2	ErbB Signaling Pathway	Notch Signaling Pathway
ERBB2::JAK2	ErbB Signaling Pathway	IL-6 signaling pathway
ERBB2::JAK2	ErbB Signaling Pathway	Type II interferon signaling (IFNG)
ERBB2::JAK2	ErbB Signaling Pathway	BDNF signaling pathway
ERBB2::JAK2	ErbB Signaling Pathway	TSH signaling pathway
ERBB2::JAK2	ErbB Signaling Pathway	IL-5 Signaling Pathway
ERBB2::JAK2	ErbB Signaling Pathway	IL17 signaling pathway
ERBB2::JAK2	ErbB Signaling Pathway	IL-3 Signaling Pathway
ERBB2::JAK2	ErbB Signaling Pathway	Serotonin Receptor 2 and STAT3 Signaling
ERBB2::JAK2	ErbB Signaling Pathway	Oncostatin M Signaling Pathway
ERBB2::JAK2	ErbB Signaling Pathway	IL-4 Signaling Pathway
ERBB2::JAK3	ErbB Signaling Pathway	IL-7 Signaling Pathway
ERBB2::JAK3	ErbB Signaling Pathway	IL-2 Signaling Pathway
ERBB2::JAK3	ErbB Signaling Pathway	IL-9 Signaling Pathway
ERBB2::JAK3	ErbB Signaling Pathway	Oncostatin M Signaling Pathway
ERBB2::JAK3	ErbB Signaling Pathway	IL-4 Signaling Pathway
ERBB2::KIT	ErbB Signaling Pathway	Kit receptor signaling pathway
ERBB2::LCK	ErbB Signaling Pathway	TSLP Signaling Pathway
ERBB2::LCK	ErbB Signaling Pathway	T-Cell Receptor and Co-stimulatory Signaling
ERBB2::LCK	ErbB Signaling Pathway	IL-2 Signaling Pathway
ERBB2::LCK	ErbB Signaling Pathway	Notch Signaling Pathway
ERBB2::LCK	ErbB Signaling Pathway	Interferon type I signaling pathways
ERBB2::LIFR	ErbB Signaling Pathway	Oncostatin M Signaling Pathway
ERBB2::MALT1	ErbB Signaling Pathway	B Cell Receptor Signaling Pathway
ERBB2::MALT1	ErbB Signaling Pathway	TCR Signaling Pathway
ERBB2::MAML2	ErbB Signaling Pathway	Notch Signaling Pathway
ERBB2::MAP2K4	ErbB Signaling Pathway	p38 MAPK Signaling Pathway
ERBB2::MAP2K4	ErbB Signaling Pathway	Regulation of toll-like receptor signaling pathway
ERBB2::MAP2K4	ErbB Signaling Pathway	Insulin Signaling
ERBB2::MAP2K4	ErbB Signaling Pathway	TNF alpha Signaling Pathway
ERBB2::MAP2K4	ErbB Signaling Pathway	IL-1 signaling pathway
ERBB2::MAP2K4	ErbB Signaling Pathway	MAPK Signaling Pathway
ERBB2::MAP2K4	ErbB Signaling Pathway	IL-6 signaling pathway
ERBB2::MAP2K4	ErbB Signaling Pathway	Wnt Signaling Pathway and Pluripotency
ERBB2::MAP2K4	ErbB Signaling Pathway	Toll-like receptor signaling pathway
ERBB2::MITF	ErbB Signaling Pathway	Kit receptor signaling pathway
ERBB2::MITF	ErbB Signaling Pathway	RANKL/RANK Signaling Pathway
ERBB2::NBN	ErbB Signaling Pathway	ATM Signaling Pathway
ERBB2::NCOA1	ErbB Signaling Pathway	Androgen receptor signaling pathway
ERBB2::NCOA1	ErbB Signaling Pathway	IL-6 signaling pathway
ERBB2::NCOA2	ErbB Signaling Pathway	Androgen receptor signaling pathway
ERBB2::NCOA4	ErbB Signaling Pathway	Androgen receptor signaling pathway
ERBB2::NF1	ErbB Signaling Pathway	MAPK Signaling Pathway
ERBB2::NFKB2	ErbB Signaling Pathway	Regulation of toll-like receptor signaling pathway
ERBB2::NFKB2	ErbB Signaling Pathway	TNF alpha Signaling Pathway
ERBB2::NFKB2	ErbB Signaling Pathway	EBV LMP1 signaling
ERBB2::NFKB2	ErbB Signaling Pathway	RANKL/RANK Signaling Pathway
ERBB2::NFKB2	ErbB Signaling Pathway	TSLP Signaling Pathway
ERBB2::NFKB2	ErbB Signaling Pathway	TWEAK Signaling Pathway
ERBB2::NFKB2	ErbB Signaling Pathway	Toll-like receptor signaling pathway
ERBB2::NOTCH1	ErbB Signaling Pathway	Notch Signaling Pathway
ERBB2::NRAS	ErbB Signaling Pathway	Nanoparticle-mediated activation of receptor signaling
ERBB2::NRAS	ErbB Signaling Pathway	G Protein Signaling Pathways
ERBB2::NRAS	ErbB Signaling Pathway	MAPK Signaling Pathway
ERBB2::NTRK1	ErbB Signaling Pathway	MAPK Signaling Pathway
ERBB2::NTRK1	ErbB Signaling Pathway	BDNF signaling pathway
ERBB2::NTRK3	ErbB Signaling Pathway	BDNF signaling pathway
ERBB2::PATZ1	ErbB Signaling Pathway	Androgen receptor signaling pathway
ERBB2::PAX5	ErbB Signaling Pathway	ID signaling pathway
ERBB2::PAX8	ErbB Signaling Pathway	TSH signaling pathway
ERBB2::PAX8	ErbB Signaling Pathway	ID signaling pathway
ERBB2::PDGFB	ErbB Signaling Pathway	Osteoclast Signaling
ERBB2::PDGFB	ErbB Signaling Pathway	MAPK Signaling Pathway
ERBB2::PDGFB	ErbB Signaling Pathway	Osteoblast Signaling
ERBB2::PDGFRA	ErbB Signaling Pathway	Osteoblast Signaling
ERBB2::PDGFRB	ErbB Signaling Pathway	MAPK Signaling Pathway
ERBB2::PDGFRB	ErbB Signaling Pathway	Osteoblast Signaling
ERBB2::PIK3CA	ErbB Signaling Pathway	Regulation of toll-like receptor signaling pathway
ERBB2::PIK3CA	ErbB Signaling Pathway	Insulin Signaling
ERBB2::PIK3CA	ErbB Signaling Pathway	Signaling of Hepatocyte Growth Factor Receptor
ERBB2::PIK3CA	ErbB Signaling Pathway	TSLP Signaling Pathway
ERBB2::PIK3CA	ErbB Signaling Pathway	G13 Signaling Pathway
ERBB2::PIK3CA	ErbB Signaling Pathway	AMPK Signaling
ERBB2::PIK3CA	ErbB Signaling Pathway	TSH signaling pathway
ERBB2::PIK3CA	ErbB Signaling Pathway	IL-4 Signaling Pathway
ERBB2::PIK3CA	ErbB Signaling Pathway	Toll-like receptor signaling pathway
ERBB2::PIK3CA	ErbB Signaling Pathway	Estrogen signaling pathway
ERBB2::PIK3R1	ErbB Signaling Pathway	Interleukin-11 Signaling Pathway
ERBB2::PIK3R1	ErbB Signaling Pathway	IL-7 Signaling Pathway
ERBB2::PIK3R1	ErbB Signaling Pathway	Regulation of toll-like receptor signaling pathway
ERBB2::PIK3R1	ErbB Signaling Pathway	Insulin Signaling
ERBB2::PIK3R1	ErbB Signaling Pathway	Kit receptor signaling pathway
ERBB2::PIK3R1	ErbB Signaling Pathway	IL-1 signaling pathway
ERBB2::PIK3R1	ErbB Signaling Pathway	RANKL/RANK Signaling Pathway
ERBB2::PIK3R1	ErbB Signaling Pathway	Androgen receptor signaling pathway
ERBB2::PIK3R1	ErbB Signaling Pathway	AMPK Signaling
ERBB2::PIK3R1	ErbB Signaling Pathway	B Cell Receptor Signaling Pathway
ERBB2::PIK3R1	ErbB Signaling Pathway	IL-2 Signaling Pathway
ERBB2::PIK3R1	ErbB Signaling Pathway	Notch Signaling Pathway
ERBB2::PIK3R1	ErbB Signaling Pathway	IL-6 signaling pathway
ERBB2::PIK3R1	ErbB Signaling Pathway	BDNF signaling pathway
ERBB2::PIK3R1	ErbB Signaling Pathway	IL-9 Signaling Pathway
ERBB2::PIK3R1	ErbB Signaling Pathway	TSH signaling pathway
ERBB2::PIK3R1	ErbB Signaling Pathway	IL-5 Signaling Pathway
ERBB2::PIK3R1	ErbB Signaling Pathway	IL-3 Signaling Pathway
ERBB2::PIK3R1	ErbB Signaling Pathway	Alpha 6 Beta 4 signaling pathway
ERBB2::PIK3R1	ErbB Signaling Pathway	Oncostatin M Signaling Pathway
ERBB2::PIK3R1	ErbB Signaling Pathway	IL-4 Signaling Pathway
ERBB2::PIK3R1	ErbB Signaling Pathway	TCR Signaling Pathway
ERBB2::PIK3R1	ErbB Signaling Pathway	Toll-like receptor signaling pathway
ERBB2::PIK3R1	ErbB Signaling Pathway	Interferon type I signaling pathways
ERBB2::POU5F1	ErbB Signaling Pathway	Wnt Signaling Pathway and Pluripotency
ERBB2::PPARG	ErbB Signaling Pathway	Wnt Signaling Pathway Netpath
ERBB2::PRKAR1A	ErbB Signaling Pathway	G Protein Signaling Pathways
ERBB2::PTCH1	ErbB Signaling Pathway	Hedgehog Signaling Pathway
ERBB2::PTEN	ErbB Signaling Pathway	Insulin Signaling
ERBB2::PTEN	ErbB Signaling Pathway	Signaling of Hepatocyte Growth Factor Receptor
ERBB2::PTEN	ErbB Signaling Pathway	T-Cell Receptor and Co-stimulatory Signaling
ERBB2::PTEN	ErbB Signaling Pathway	Androgen receptor signaling pathway
ERBB2::PTPN11	ErbB Signaling Pathway	Interleukin-11 Signaling Pathway
ERBB2::PTPN11	ErbB Signaling Pathway	Insulin Signaling
ERBB2::PTPN11	ErbB Signaling Pathway	Kit receptor signaling pathway
ERBB2::PTPN11	ErbB Signaling Pathway	IL-1 signaling pathway
ERBB2::PTPN11	ErbB Signaling Pathway	Signaling of Hepatocyte Growth Factor Receptor
ERBB2::PTPN11	ErbB Signaling Pathway	TSLP Signaling Pathway
ERBB2::PTPN11	ErbB Signaling Pathway	B Cell Receptor Signaling Pathway
ERBB2::PTPN11	ErbB Signaling Pathway	IL-2 Signaling Pathway
ERBB2::PTPN11	ErbB Signaling Pathway	IL-6 signaling pathway
ERBB2::PTPN11	ErbB Signaling Pathway	Type II interferon signaling (IFNG)
ERBB2::PTPN11	ErbB Signaling Pathway	BDNF signaling pathway
ERBB2::PTPN11	ErbB Signaling Pathway	IL-5 Signaling Pathway
ERBB2::PTPN11	ErbB Signaling Pathway	IL-3 Signaling Pathway
ERBB2::PTPN11	ErbB Signaling Pathway	Alpha 6 Beta 4 signaling pathway
ERBB2::PTPN11	ErbB Signaling Pathway	Oncostatin M Signaling Pathway
ERBB2::PTPN11	ErbB Signaling Pathway	IL-4 Signaling Pathway
ERBB2::PTPN11	ErbB Signaling Pathway	TCR Signaling Pathway
ERBB2::PTPN11	ErbB Signaling Pathway	Interferon type I signaling pathways
ERBB2::RB1	ErbB Signaling Pathway	Androgen receptor signaling pathway
ERBB2::RB1	ErbB Signaling Pathway	TSH signaling pathway
ERBB2::RB1	ErbB Signaling Pathway	ID signaling pathway
ERBB2::REL	ErbB Signaling Pathway	TNF alpha Signaling Pathway
ERBB2::REL	ErbB Signaling Pathway	IL-1 signaling pathway
ERBB2::REL	ErbB Signaling Pathway	B Cell Receptor Signaling Pathway
ERBB2::REL	ErbB Signaling Pathway	TCR Signaling Pathway
ERBB2::REL	ErbB Signaling Pathway	Interferon type I signaling pathways
ERBB2::SMAD4	ErbB Signaling Pathway	TGF Beta Signaling Pathway
ERBB2::SMAD4	ErbB Signaling Pathway	Androgen receptor signaling pathway
ERBB2::SMO	ErbB Signaling Pathway	Hedgehog Signaling Pathway
ERBB2::SOCS1	ErbB Signaling Pathway	Regulation of toll-like receptor signaling pathway
ERBB2::SOCS1	ErbB Signaling Pathway	Insulin Signaling
ERBB2::SOCS1	ErbB Signaling Pathway	Kit receptor signaling pathway
ERBB2::SOCS1	ErbB Signaling Pathway	EPO Receptor Signaling
ERBB2::SOCS1	ErbB Signaling Pathway	Type II interferon signaling (IFNG)
ERBB2::SOCS1	ErbB Signaling Pathway	IL-4 Signaling Pathway
ERBB2::SOCS1	ErbB Signaling Pathway	Interferon type I signaling pathways
ERBB2::STK11	ErbB Signaling Pathway	AMPK Signaling
ERBB2::SUFU	ErbB Signaling Pathway	Hedgehog Signaling Pathway
ERBB2::SYK	ErbB Signaling Pathway	Regulation of toll-like receptor signaling pathway
ERBB2::SYK	ErbB Signaling Pathway	RANKL/RANK Signaling Pathway
ERBB2::SYK	ErbB Signaling Pathway	B Cell Receptor Signaling Pathway
ERBB2::SYK	ErbB Signaling Pathway	IL-2 Signaling Pathway
ERBB2::SYK	ErbB Signaling Pathway	IL-5 Signaling Pathway
ERBB2::SYK	ErbB Signaling Pathway	IL-3 Signaling Pathway
ERBB2::TCF3	ErbB Signaling Pathway	Wnt Signaling Pathway Netpath
ERBB2::TFE3	ErbB Signaling Pathway	TGF Beta Signaling Pathway
ERBB2::TSC1	ErbB Signaling Pathway	Insulin Signaling
ERBB2::TSC1	ErbB Signaling Pathway	AMPK Signaling
ERBB2::TSC1	ErbB Signaling Pathway	Wnt Signaling Pathway Netpath
ERBB2::TSC1	ErbB Signaling Pathway	TOR Signaling
ERBB2::TSC2	ErbB Signaling Pathway	FSH signaling pathway
ERBB2::TSC2	ErbB Signaling Pathway	Insulin Signaling
ERBB2::TSC2	ErbB Signaling Pathway	AMPK Signaling
ERBB2::TSC2	ErbB Signaling Pathway	BDNF signaling pathway
ERBB2::TSC2	ErbB Signaling Pathway	Wnt Signaling Pathway Netpath
ERBB2::TSC2	ErbB Signaling Pathway	TOR Signaling
[truncated: 1,085 more rows]
