# Supplementary material for: Prediction of signaling cross-talks contributing to acquired drug resistance in breast cancer cells by Bayesian statistical modeling
Source: BMC Syst Biol. 2015 Jan 20;9:2. doi: 10.1186/s12918-014-0135-x (PMC4307189; doi:10.1186/s12918-014-0135-x)
Supplement: Additional file 6 — Table S5. 104 drug-resistant cross-talks found between EGFR and other 23 signaling pathways from Reactome database [GSE38376]. [file 12918_2014_135_MOESM6_ESM.xlsx]

## Sheet: Table_S5
gene_i::gene_j	Pathway_i	Pathway_j	Prob_Res	Prob_Par	Odds	Avg_Par_i::Avg_Par_j	Avg_Res_i::Avg_Res_j
AKT2::GPC3	EGFR_signaling	Visual_Phototransduction	0.5	0.03	16.67	87.71::77.55	96.84::75.16
AKT2::JAK2	EGFR_signaling	Leptin_Signaling	0.5	0.03	16.67	87.71::102.26	96.84::99.58
AKT2::MAML2	EGFR_signaling	NOTCH_signaling	0.5	0.03	16.67	87.71::76.59	96.84::78.6
MDM2::APC	EGFR_signaling	WNT_signaling	0.5	0.03	16.67	76.33::82.43	77.9::86.76
CBL::NTRK1	EGFR_signaling	NGF_signaling	0.5	0.03	16.67	194.46::80.65	208.45::80.23
KIT::CDC73	EGFR_signaling	WNT_signaling	0.5	0.03	16.67	82.14::104.01	82.68::110.88
MDM2::CDC73	EGFR_signaling	WNT_signaling	0.5	0.03	16.67	76.33::104.01	77.9::110.88
KIT::GNAQ	EGFR_signaling	GPCR_signaling	0.5	0.03	16.67	82.14::130	82.68::139.33
MDM2::GNAQ	EGFR_signaling	GPCR_signaling	0.5	0.03	16.67	76.33::130	77.9::139.33
KIT::TSHR	EGFR_signaling	GPCR_signaling	0.5	0.03	16.67	82.14::71.32	82.68::71.66
MDM2::TSHR	EGFR_signaling	GPCR_signaling	0.5	0.03	16.67	76.33::71.32	77.9::71.66
AKT2::BCR	EGFR_signaling	Rho_GTPases_signaling	0.5	0.04	12.5	87.71::108.14	96.84::103.77
AKT2::NOTCH1	EGFR_signaling	NOTCH_signaling	0.5	0.04	12.5	87.71::719.88	96.84::702.48
AKT2::SYK	EGFR_signaling	Integrin_alphaIIb_beta3_signaling	0.5	0.04	12.5	87.71::90.65	96.84::89.92
AKT2::TP53	EGFR_signaling	NOTCH_signaling	0.5	0.04	12.5	87.71::128.73	96.84::155.09
AKT2::TRIM33	EGFR_signaling	TGF_Beta_Receptor_signaling	0.5	0.04	12.5	87.71::605.78	96.84::490.65
FGFR1::APC	EGFR_signaling	WNT_signaling	0.5	0.04	12.5	74.69::82.43	72.93::86.76
KIT::APC	EGFR_signaling	WNT_signaling	0.5	0.04	12.5	82.14::82.43	82.68::86.76
LCK::APC	EGFR_signaling	WNT_signaling	0.5	0.04	12.5	83.22::82.43	81.13::86.76
KIT::BCR	EGFR_signaling	Rho_GTPases_signaling	0.5	0.04	12.5	82.14::108.14	82.68::103.77
MDM2::BCR	EGFR_signaling	Rho_GTPases_signaling	0.5	0.04	12.5	76.33::108.14	77.9::103.77
FGFR1::CDC73	EGFR_signaling	WNT_signaling	0.5	0.04	12.5	74.69::104.01	72.93::110.88
LCK::CDC73	EGFR_signaling	WNT_signaling	0.5	0.04	12.5	83.22::104.01	81.13::110.88
PIK3CA::CDC73	EGFR_signaling	WNT_signaling	0.5	0.04	12.5	133.06::104.01	116.78::110.88
KIT::CTNNB1	EGFR_signaling	WNT_signaling	0.5	0.04	12.5	82.14::139.28	82.68::131.35
MDM2::CTNNB1	EGFR_signaling	WNT_signaling	0.5	0.04	12.5	76.33::139.28	77.9::131.35
FGFR1::GNAQ	EGFR_signaling	GPCR_signaling	0.5	0.04	12.5	74.69::130	72.93::139.33
FGFR1::GPC3	EGFR_signaling	Visual_Phototransduction	0.5	0.04	12.5	74.69::77.55	72.93::75.16
FGFR1::JAK2	EGFR_signaling	Leptin_Signaling	0.5	0.04	12.5	74.69::102.26	72.93::99.58
FGFR1::MAML2	EGFR_signaling	NOTCH_signaling	0.5	0.04	12.5	74.69::76.59	72.93::78.6
FGFR1::TP53	EGFR_signaling	NOTCH_signaling	0.5	0.04	12.5	74.69::128.73	72.93::155.09
FGFR1::TSHR	EGFR_signaling	GPCR_signaling	0.5	0.04	12.5	74.69::71.32	72.93::71.66
LCK::GNAQ	EGFR_signaling	GPCR_signaling	0.5	0.04	12.5	83.22::130	81.13::139.33
KIT::GPC3	EGFR_signaling	Visual_Phototransduction	0.5	0.04	12.5	82.14::77.55	82.68::75.16
LCK::GPC3	EGFR_signaling	Visual_Phototransduction	0.5	0.04	12.5	83.22::77.55	81.13::75.16
MDM2::GPC3	EGFR_signaling	Visual_Phototransduction	0.5	0.04	12.5	76.33::77.55	77.9::75.16
KIT::JAK2	EGFR_signaling	Leptin_Signaling	0.5	0.04	12.5	82.14::102.26	82.68::99.58
LCK::JAK2	EGFR_signaling	Leptin_Signaling	0.5	0.04	12.5	83.22::102.26	81.13::99.58
MDM2::JAK2	EGFR_signaling	Leptin_Signaling	0.5	0.04	12.5	76.33::102.26	77.9::99.58
KIT::MAML2	EGFR_signaling	NOTCH_signaling	0.5	0.04	12.5	82.14::76.59	82.68::78.6
KIT::NOTCH1	EGFR_signaling	NOTCH_signaling	0.5	0.04	12.5	82.14::719.88	82.68::702.48
KIT::PTCH1	EGFR_signaling	GPCR_signaling	0.5	0.04	12.5	82.14::107.17	82.68::100.15
KIT::STK11	EGFR_signaling	IGF1R_signaling	0.5	0.04	12.5	82.14::71.97	82.68::74.95
KIT::STK11	EGFR_signaling	Insulin_Receptor_signaling	0.5	0.04	12.5	82.14::71.97	82.68::74.95
KIT::TP53	EGFR_signaling	NOTCH_signaling	0.5	0.04	12.5	82.14::128.73	82.68::155.09
LCK::TSHR	EGFR_signaling	GPCR_signaling	0.5	0.04	12.5	83.22::71.32	81.13::71.66
MDM2::MAML2	EGFR_signaling	NOTCH_signaling	0.5	0.04	12.5	76.33::76.59	77.9::78.6
MDM2::NOTCH1	EGFR_signaling	NOTCH_signaling	0.5	0.04	12.5	76.33::719.88	77.9::702.48
MDM2::PTCH1	EGFR_signaling	GPCR_signaling	0.5	0.04	12.5	76.33::107.17	77.9::100.15
MDM2::STK11	EGFR_signaling	IGF1R_signaling	0.5	0.04	12.5	76.33::71.97	77.9::74.95
MDM2::STK11	EGFR_signaling	Insulin_Receptor_signaling	0.5	0.04	12.5	76.33::71.97	77.9::74.95
MDM2::SYK	EGFR_signaling	Integrin_alphaIIb_beta3_signaling	0.5	0.04	12.5	76.33::90.65	77.9::89.92
MDM2::TP53	EGFR_signaling	NOTCH_signaling	0.5	0.04	12.5	76.33::128.73	77.9::155.09
MDM2::TRIM33	EGFR_signaling	TGF_Beta_Receptor_signaling	0.5	0.04	12.5	76.33::605.78	77.9::490.65
AKT2::ARHGAP26	EGFR_signaling	Rho_GTPases_signaling	0.5	0.05	10	87.71::86	96.84::80.29
AKT2::MYC	EGFR_signaling	NOTCH_signaling	0.5	0.05	10	87.71::5477.16	96.84::6272.39
AKT2::MYC	EGFR_signaling	TGF_Beta_Receptor_signaling	0.5	0.05	10	87.71::5477.16	96.84::6272.39
CBL::APC	EGFR_signaling	WNT_signaling	0.5	0.05	10	194.46::82.43	208.45::86.76
PDGFRA::APC	EGFR_signaling	WNT_signaling	0.5	0.05	10	126.06::82.43	133.52::86.76
PIK3CA::APC	EGFR_signaling	WNT_signaling	0.5	0.05	10	133.06::82.43	116.78::86.76
PRKAR1A::APC	EGFR_signaling	WNT_signaling	0.5	0.05	10	1674.88::82.43	1559.61::86.76
KIT::ARHGAP26	EGFR_signaling	Rho_GTPases_signaling	0.5	0.05	10	82.14::86	82.68::80.29
MDM2::ARHGAP26	EGFR_signaling	Rho_GTPases_signaling	0.5	0.05	10	76.33::86	77.9::80.29
FGFR1::BCR	EGFR_signaling	Rho_GTPases_signaling	0.5	0.05	10	74.69::108.14	72.93::103.77
LCK::BCR	EGFR_signaling	Rho_GTPases_signaling	0.5	0.05	10	83.22::108.14	81.13::103.77
CBL::CDC73	EGFR_signaling	WNT_signaling	0.5	0.05	10	194.46::104.01	208.45::110.88
CBL::GNAQ	EGFR_signaling	GPCR_signaling	0.5	0.05	10	194.46::130	208.45::139.33
CBL::JAK2	EGFR_signaling	ERBB4_signaling	0.5	0.05	10	194.46::102.26	208.45::99.58
CBL::JAK2	EGFR_signaling	Leptin_Signaling	0.5	0.05	10	194.46::102.26	208.45::99.58
CBL::TSHR	EGFR_signaling	GPCR_signaling	0.5	0.05	10	194.46::71.32	208.45::71.66
FGFR2::CDC73	EGFR_signaling	WNT_signaling	0.5	0.05	10	80.98::104.01	82.63::110.88
KRAS::CDC73	EGFR_signaling	WNT_signaling	0.5	0.05	10	156.55::104.01	152.48::110.88
PDGFRA::CDC73	EGFR_signaling	WNT_signaling	0.5	0.05	10	126.06::104.01	133.52::110.88
PRKAR1A::CDC73	EGFR_signaling	WNT_signaling	0.5	0.05	10	1674.88::104.01	1559.61::110.88
FGFR1::CTNNB1	EGFR_signaling	WNT_signaling	0.5	0.05	10	74.69::139.28	72.93::131.35
LCK::CTNNB1	EGFR_signaling	WNT_signaling	0.5	0.05	10	83.22::139.28	81.13::131.35
FGFR1::NOTCH1	EGFR_signaling	NOTCH_signaling	0.5	0.05	10	74.69::719.88	72.93::702.48
FGFR1::PTCH1	EGFR_signaling	GPCR_signaling	0.5	0.05	10	74.69::107.17	72.93::100.15
FGFR1::SYK	EGFR_signaling	Integrin_alphaIIb_beta3_signaling	0.5	0.05	10	74.69::90.65	72.93::89.92
FGFR1::TRIM33	EGFR_signaling	TGF_Beta_Receptor_signaling	0.5	0.05	10	74.69::605.78	72.93::490.65
FGFR2::GNAQ	EGFR_signaling	GPCR_signaling	0.5	0.05	10	80.98::130	82.63::139.33
PDGFRA::GNAQ	EGFR_signaling	GPCR_signaling	0.5	0.05	10	126.06::130	133.52::139.33
KIT::GNAS	EGFR_signaling	GPCR_signaling	0.5	0.05	10	82.14::5465.46	82.68::6212.43
MDM2::GNAS	EGFR_signaling	GPCR_signaling	0.5	0.05	10	76.33::5465.46	77.9::6212.43
PIK3CA::GPC3	EGFR_signaling	Visual_Phototransduction	0.5	0.05	10	133.06::77.55	116.78::75.16
PIK3CA::JAK2	EGFR_signaling	Leptin_Signaling	0.5	0.05	10	133.06::102.26	116.78::99.58
PRKAR1A::JAK2	EGFR_signaling	ERBB4_signaling	0.5	0.05	10	1674.88::102.26	1559.61::99.58
PRKAR1A::JAK2	EGFR_signaling	Leptin_Signaling	0.5	0.05	10	1674.88::102.26	1559.61::99.58
PRKAR1A::JAK2	EGFR_signaling	SCF-KIT_signaling	0.5	0.05	10	1674.88::102.26	1559.61::99.58
KIT::SMO	EGFR_signaling	GPCR_signaling	0.5	0.05	10	82.14::88.26	82.68::92.72
KIT::SYK	EGFR_signaling	Integrin_alphaIIb_beta3_signaling	0.5	0.05	10	82.14::90.65	82.68::89.92
KIT::TRIM33	EGFR_signaling	TGF_Beta_Receptor_signaling	0.5	0.05	10	82.14::605.78	82.68::490.65
LCK::MAML2	EGFR_signaling	NOTCH_signaling	0.5	0.05	10	83.22::76.59	81.13::78.6
LCK::NOTCH1	EGFR_signaling	NOTCH_signaling	0.5	0.05	10	83.22::719.88	81.13::702.48
LCK::PTCH1	EGFR_signaling	GPCR_signaling	0.5	0.05	10	83.22::107.17	81.13::100.15
LCK::STK11	EGFR_signaling	IGF1R_signaling	0.5	0.05	10	83.22::71.97	81.13::74.95
LCK::STK11	EGFR_signaling	Insulin_Receptor_signaling	0.5	0.05	10	83.22::71.97	81.13::74.95
LCK::SYK	EGFR_signaling	Integrin_alphaIIb_beta3_signaling	0.5	0.05	10	83.22::90.65	81.13::89.92
LCK::TP53	EGFR_signaling	NOTCH_signaling	0.5	0.05	10	83.22::128.73	81.13::155.09
LCK::TRIM33	EGFR_signaling	TGF_Beta_Receptor_signaling	0.5	0.05	10	83.22::605.78	81.13::490.65
PIK3CA::MAML2	EGFR_signaling	NOTCH_signaling	0.5	0.05	10	133.06::76.59	116.78::78.6
MDM2::SMO	EGFR_signaling	GPCR_signaling	0.5	0.05	10	76.33::88.26	77.9::92.72
PDGFRA::TSHR	EGFR_signaling	GPCR_signaling	0.5	0.05	10	126.06::71.32	133.52::71.66
PIK3CA::TP53	EGFR_signaling	NOTCH_signaling	0.5	0.05	10	133.06::128.73	116.78::155.09
