# Supplementary material for: Prediction of signaling cross-talks contributing to acquired drug resistance in breast cancer cells by Bayesian statistical modeling
Source: BMC Syst Biol. 2015 Jan 20;9:2. doi: 10.1186/s12918-014-0135-x (PMC4307189; doi:10.1186/s12918-014-0135-x)
Supplement: Additional file 7 — Table S6. 188 drug-resistant cross-talks found between ErbB and other 34 signaling pathways from KEGG database [GSE38376]. [file 12918_2014_135_MOESM7_ESM.xlsx]

## Sheet: Table_S6
gene_i::gene_j	Pathway_i	Pathway_j	Prob_Res	Prob_Par	Odds	Avg_Par_i::Avg_Par_j	Avg_Res_i::Avg_Res_j
AKT2::APC	KEGG_ERBB_SIGNALING	KEGG_WNT_SIGNALING	0.5	0.03	16.67	87.71::82.43	96.84::86.76
AKT2::APC	KEGG_ERBB_SIGNALING	KEGG_HIPPO_SIGNALING	0.5	0.03	16.67	87.71::82.43	96.84::86.76
AKT2::BCL10	KEGG_ERBB_SIGNALING	KEGG_NF_KAPPA_B_SIGNALING	0.5	0.04	12.5	87.71::140.37	96.84::118.22
AKT2::BCL2	KEGG_ERBB_SIGNALING	KEGG_NF_KAPPA_B_SIGNALING	0.5	0.03	16.67	87.71::87.69	96.84::76.2
AKT2::BIRC3	KEGG_ERBB_SIGNALING	KEGG_NOD_LIKE_RECEPTOR_SIGNALING_PATHWAY	0.5	0.05	10	87.71::947.91	96.84::836.63
AKT2::BIRC3	KEGG_ERBB_SIGNALING	KEGG_NF_KAPPA_B_SIGNALING	0.5	0.05	10	87.71::947.91	96.84::836.63
AKT2::CARD11	KEGG_ERBB_SIGNALING	KEGG_NF_KAPPA_B_SIGNALING	0.5	0.05	10	87.71::125.6	96.84::138.34
AKT2::CCND2	KEGG_ERBB_SIGNALING	KEGG_P53_SIGNALING_PATHWAY	0.5	0.03	16.67	87.71::78.95	96.84::76.27
AKT2::CCND2	KEGG_ERBB_SIGNALING	KEGG_WNT_SIGNALING	0.5	0.03	16.67	87.71::78.95	96.84::76.27
AKT2::CCND2	KEGG_ERBB_SIGNALING	KEGG_HIPPO_SIGNALING	0.5	0.03	16.67	87.71::78.95	96.84::76.27
AKT2::CDH1	KEGG_ERBB_SIGNALING	KEGG_HIPPO_SIGNALING	0.5	0.03	16.67	87.71::74.2	96.84::79.8
AKT2::CDK6	KEGG_ERBB_SIGNALING	KEGG_P53_SIGNALING_PATHWAY	0.5	0.04	12.5	87.71::258.94	96.84::75.36
AKT2::CDKN2A	KEGG_ERBB_SIGNALING	KEGG_P53_SIGNALING_PATHWAY	0.5	0.05	10	87.71::181.33	96.84::156.58
AKT2::CTNNB1	KEGG_ERBB_SIGNALING	KEGG_WNT_SIGNALING	0.5	0.04	12.5	87.71::139.28	96.84::131.35
AKT2::CTNNB1	KEGG_ERBB_SIGNALING	KEGG_HIPPO_SIGNALING	0.5	0.04	12.5	87.71::139.28	96.84::131.35
AKT2::DDB2	KEGG_ERBB_SIGNALING	KEGG_P53_SIGNALING_PATHWAY	0.5	0.04	12.5	87.71::87.86	96.84::82.72
AKT2::ERC1	KEGG_ERBB_SIGNALING	KEGG_NF_KAPPA_B_SIGNALING	0.5	0.04	12.5	87.71::87.67	96.84::84.84
AKT2::GNAQ	KEGG_ERBB_SIGNALING	KEGG_GNRH_SIGNALING_PATHWAY	0.5	0.03	16.67	87.71::130	96.84::139.33
AKT2::GNAQ	KEGG_ERBB_SIGNALING	KEGG_CALCIUM_SIGNALING	0.5	0.03	16.67	87.71::130	96.84::139.33
AKT2::GNAS	KEGG_ERBB_SIGNALING	KEGG_GNRH_SIGNALING_PATHWAY	0.5	0.04	12.5	87.71::5465.46	96.84::6212.43
AKT2::GNAS	KEGG_ERBB_SIGNALING	KEGG_CALCIUM_SIGNALING	0.5	0.04	12.5	87.71::5465.46	96.84::6212.43
AKT2::LCK	KEGG_ERBB_SIGNALING	KEGG_NF_KAPPA_B_SIGNALING	0.5	0.04	12.5	87.71::83.22	96.84::81.13
AKT2::MAML2	KEGG_ERBB_SIGNALING	KEGG_NOTCH_SIGNALING	0.5	0.03	16.67	87.71::76.59	96.84::78.6
AKT2::MDM2	KEGG_ERBB_SIGNALING	KEGG_P53_SIGNALING_PATHWAY	0.5	0.03	16.67	87.71::76.33	96.84::77.9
AKT2::NF2	KEGG_ERBB_SIGNALING	KEGG_HIPPO_SIGNALING	0.5	0.04	12.5	87.71::85.75	96.84::87.36
AKT2::NOTCH1	KEGG_ERBB_SIGNALING	KEGG_NOTCH_SIGNALING	0.5	0.04	12.5	87.71::719.88	96.84::702.48
AKT2::PDGFRA	KEGG_ERBB_SIGNALING	KEGG_CALCIUM_SIGNALING	0.5	0.05	10	87.71::126.06	96.84::133.52
AKT2::PTCH1	KEGG_ERBB_SIGNALING	KEGG_HEDGEHOG_SIGNALING	0.5	0.04	12.5	87.71::107.17	96.84::100.15
AKT2::SMO	KEGG_ERBB_SIGNALING	KEGG_HEDGEHOG_SIGNALING	0.5	0.05	10	87.71::88.26	96.84::92.72
AKT2::SYK	KEGG_ERBB_SIGNALING	KEGG_NF_KAPPA_B_SIGNALING	0.5	0.04	12.5	87.71::90.65	96.84::89.92
AKT2::TP53	KEGG_ERBB_SIGNALING	KEGG_P53_SIGNALING_PATHWAY	0.5	0.04	12.5	87.71::128.73	96.84::155.09
AKT2::TP53	KEGG_ERBB_SIGNALING	KEGG_WNT_SIGNALING	0.5	0.04	12.5	87.71::128.73	96.84::155.09
CBL::APC	KEGG_ERBB_SIGNALING	KEGG_WNT_SIGNALING	0.5	0.05	10	194.46::82.43	208.45::86.76
CBL::APC	KEGG_ERBB_SIGNALING	KEGG_HIPPO_SIGNALING	0.5	0.05	10	194.46::82.43	208.45::86.76
MAP2K4::APC	KEGG_ERBB_SIGNALING	KEGG_WNT_SIGNALING	0.5	0.04	12.5	161.17::82.43	160.54::86.76
MAP2K4::APC	KEGG_ERBB_SIGNALING	KEGG_HIPPO_SIGNALING	0.5	0.04	12.5	161.17::82.43	160.54::86.76
PIK3CA::APC	KEGG_ERBB_SIGNALING	KEGG_WNT_SIGNALING	0.5	0.05	10	133.06::82.43	116.78::86.76
PIK3CA::APC	KEGG_ERBB_SIGNALING	KEGG_HIPPO_SIGNALING	0.5	0.05	10	133.06::82.43	116.78::86.76
MAP2K4::BCL10	KEGG_ERBB_SIGNALING	KEGG_T_CELL_RECEPTOR_SIGNALING_PATHWAY	0.5	0.05	10	161.17::140.37	160.54::118.22
MAP2K4::BCL10	KEGG_ERBB_SIGNALING	KEGG_B_CELL_RECEPTOR_SIGNALING_PATHWAY	0.5	0.05	10	161.17::140.37	160.54::118.22
MAP2K4::BCL10	KEGG_ERBB_SIGNALING	KEGG_NF_KAPPA_B_SIGNALING	0.5	0.05	10	161.17::140.37	160.54::118.22
CBL::BCL2	KEGG_ERBB_SIGNALING	KEGG_NEUROTROPHIN_SIGNALING_PATHWAY	0.5	0.04	12.5	194.46::87.69	208.45::76.2
CBL::BCL2	KEGG_ERBB_SIGNALING	KEGG_NF_KAPPA_B_SIGNALING	0.5	0.04	12.5	194.46::87.69	208.45::76.2
CBL::BCL2	KEGG_ERBB_SIGNALING	KEGG_HIF1_SIGNALING	0.5	0.04	12.5	194.46::87.69	208.45::76.2
CBL::BCL2	KEGG_ERBB_SIGNALING	KEGG_PI3K_AKT_SIGNALING	0.5	0.04	12.5	194.46::87.69	208.45::76.2
KRAS::BCL2	KEGG_ERBB_SIGNALING	KEGG_NF_KAPPA_B_SIGNALING	0.5	0.05	10	156.55::87.69	152.48::76.2
KRAS::BCL2	KEGG_ERBB_SIGNALING	KEGG_HIF1_SIGNALING	0.5	0.05	10	156.55::87.69	152.48::76.2
MAP2K4::BCL2	KEGG_ERBB_SIGNALING	KEGG_NEUROTROPHIN_SIGNALING_PATHWAY	0.5	0.03	16.67	161.17::87.69	160.54::76.2
MAP2K4::BCL2	KEGG_ERBB_SIGNALING	KEGG_NF_KAPPA_B_SIGNALING	0.5	0.03	16.67	161.17::87.69	160.54::76.2
MAP2K4::BCL2	KEGG_ERBB_SIGNALING	KEGG_HIF1_SIGNALING	0.5	0.03	16.67	161.17::87.69	160.54::76.2
MAP2K4::BCL2	KEGG_ERBB_SIGNALING	KEGG_PI3K_AKT_SIGNALING	0.5	0.03	16.67	161.17::87.69	160.54::76.2
MYC::BCL2	KEGG_ERBB_SIGNALING	KEGG_NEUROTROPHIN_SIGNALING_PATHWAY	0.5	0.05	10	5477.16::87.69	6272.39::76.2
MYC::BCL2	KEGG_ERBB_SIGNALING	KEGG_NF_KAPPA_B_SIGNALING	0.5	0.05	10	5477.16::87.69	6272.39::76.2
MYC::BCL2	KEGG_ERBB_SIGNALING	KEGG_HIF1_SIGNALING	0.5	0.05	10	5477.16::87.69	6272.39::76.2
PIK3CA::BCL2	KEGG_ERBB_SIGNALING	KEGG_NF_KAPPA_B_SIGNALING	0.5	0.04	12.5	133.06::87.69	116.78::76.2
CBL::CCND2	KEGG_ERBB_SIGNALING	KEGG_P53_SIGNALING_PATHWAY	0.5	0.05	10	194.46::78.95	208.45::76.27
CBL::CCND2	KEGG_ERBB_SIGNALING	KEGG_WNT_SIGNALING	0.5	0.05	10	194.46::78.95	208.45::76.27
CBL::CCND2	KEGG_ERBB_SIGNALING	KEGG_HIPPO_SIGNALING	0.5	0.05	10	194.46::78.95	208.45::76.27
CBL::CCND2	KEGG_ERBB_SIGNALING	KEGG_FOXO_SIGNALING	0.5	0.05	10	194.46::78.95	208.45::76.27
CBL::CCND2	KEGG_ERBB_SIGNALING	KEGG_PI3K_AKT_SIGNALING	0.5	0.05	10	194.46::78.95	208.45::76.27
CBL::CDH1	KEGG_ERBB_SIGNALING	KEGG_RAP1_SIGNALING	0.5	0.04	12.5	194.46::74.2	208.45::79.8
CBL::CDH1	KEGG_ERBB_SIGNALING	KEGG_HIPPO_SIGNALING	0.5	0.04	12.5	194.46::74.2	208.45::79.8
CBL::COL1A1	KEGG_ERBB_SIGNALING	KEGG_PI3K_AKT_SIGNALING	0.5	0.05	10	194.46::91.44	208.45::102.54
CBL::GNAQ	KEGG_ERBB_SIGNALING	KEGG_GNRH_SIGNALING_PATHWAY	0.5	0.05	10	194.46::130	208.45::139.33
CBL::GNAQ	KEGG_ERBB_SIGNALING	KEGG_RAP1_SIGNALING	0.5	0.05	10	194.46::130	208.45::139.33
CBL::GNAQ	KEGG_ERBB_SIGNALING	KEGG_CALCIUM_SIGNALING	0.5	0.05	10	194.46::130	208.45::139.33
CBL::GNAQ	KEGG_ERBB_SIGNALING	KEGG_CGMP_PKG_SIGNALING	0.5	0.05	10	194.46::130	208.45::139.33
CBL::ITK	KEGG_ERBB_SIGNALING	KEGG_CHEMOKINE_SIGNALING_PATHWAY	0.5	0.05	10	194.46::89.86	208.45::93.27
CBL::JAK2	KEGG_ERBB_SIGNALING	KEGG_CHEMOKINE_SIGNALING_PATHWAY	0.5	0.05	10	194.46::102.26	208.45::99.58
CBL::JAK2	KEGG_ERBB_SIGNALING	KEGG_ADIPOCYTOKINE_SIGNALING_PATHWAY	0.5	0.05	10	194.46::102.26	208.45::99.58
CBL::JAK2	KEGG_ERBB_SIGNALING	KEGG_PI3K_AKT_SIGNALING	0.5	0.05	10	194.46::102.26	208.45::99.58
CBL::JAK3	KEGG_ERBB_SIGNALING	KEGG_CHEMOKINE_SIGNALING_PATHWAY	0.5	0.05	10	194.46::78.16	208.45::76.69
CBL::JAK3	KEGG_ERBB_SIGNALING	KEGG_PI3K_AKT_SIGNALING	0.5	0.05	10	194.46::78.16	208.45::76.69
CBL::KIT	KEGG_ERBB_SIGNALING	KEGG_RAS_SIGNALING	0.5	0.05	10	194.46::82.14	208.45::82.68
CBL::KIT	KEGG_ERBB_SIGNALING	KEGG_RAP1_SIGNALING	0.5	0.05	10	194.46::82.14	208.45::82.68
CBL::KIT	KEGG_ERBB_SIGNALING	KEGG_PI3K_AKT_SIGNALING	0.5	0.05	10	194.46::82.14	208.45::82.68
CBL::MDM2	KEGG_ERBB_SIGNALING	KEGG_P53_SIGNALING_PATHWAY	0.5	0.05	10	194.46::76.33	208.45::77.9
CBL::MDM2	KEGG_ERBB_SIGNALING	KEGG_FOXO_SIGNALING	0.5	0.05	10	194.46::76.33	208.45::77.9
CBL::MDM2	KEGG_ERBB_SIGNALING	KEGG_PI3K_AKT_SIGNALING	0.5	0.05	10	194.46::76.33	208.45::77.9
CBL::MLLT4	KEGG_ERBB_SIGNALING	KEGG_RAS_SIGNALING	0.5	0.05	10	194.46::85.68	208.45::88.69
CBL::MLLT4	KEGG_ERBB_SIGNALING	KEGG_RAP1_SIGNALING	0.5	0.05	10	194.46::85.68	208.45::88.69
CBL::MLLT4	KEGG_ERBB_SIGNALING	KEGG_CAMP_SIGNALING	0.5	0.05	10	194.46::85.68	208.45::88.69
CBL::NTRK1	KEGG_ERBB_SIGNALING	KEGG_NEUROTROPHIN_SIGNALING_PATHWAY	0.5	0.03	16.67	194.46::80.65	208.45::80.23
CBL::NTRK1	KEGG_ERBB_SIGNALING	KEGG_MAPK_SIGNALING	0.5	0.03	16.67	194.46::80.65	208.45::80.23
CBL::NTRK3	KEGG_ERBB_SIGNALING	KEGG_NEUROTROPHIN_SIGNALING_PATHWAY	0.5	0.04	12.5	194.46::84.09	208.45::83.31
CBL::TSHR	KEGG_ERBB_SIGNALING	KEGG_CAMP_SIGNALING	0.5	0.05	10	194.46::71.32	208.45::71.66
MAP2K4::CCND2	KEGG_ERBB_SIGNALING	KEGG_P53_SIGNALING_PATHWAY	0.5	0.04	12.5	161.17::78.95	160.54::76.27
MAP2K4::CCND2	KEGG_ERBB_SIGNALING	KEGG_WNT_SIGNALING	0.5	0.04	12.5	161.17::78.95	160.54::76.27
MAP2K4::CCND2	KEGG_ERBB_SIGNALING	KEGG_HIPPO_SIGNALING	0.5	0.04	12.5	161.17::78.95	160.54::76.27
MAP2K4::CCND2	KEGG_ERBB_SIGNALING	KEGG_JAK_STAT_SIGNALING	0.5	0.04	12.5	161.17::78.95	160.54::76.27
MAP2K4::CCND2	KEGG_ERBB_SIGNALING	KEGG_FOXO_SIGNALING	0.5	0.04	12.5	161.17::78.95	160.54::76.27
MAP2K4::CCND2	KEGG_ERBB_SIGNALING	KEGG_PI3K_AKT_SIGNALING	0.5	0.04	12.5	161.17::78.95	160.54::76.27
PIK3CA::CCND2	KEGG_ERBB_SIGNALING	KEGG_P53_SIGNALING_PATHWAY	0.5	0.05	10	133.06::78.95	116.78::76.27
PIK3CA::CCND2	KEGG_ERBB_SIGNALING	KEGG_WNT_SIGNALING	0.5	0.05	10	133.06::78.95	116.78::76.27
PIK3CA::CCND2	KEGG_ERBB_SIGNALING	KEGG_HIPPO_SIGNALING	0.5	0.05	10	133.06::78.95	116.78::76.27
KRAS::CDH1	KEGG_ERBB_SIGNALING	KEGG_HIPPO_SIGNALING	0.5	0.05	10	156.55::74.2	152.48::79.8
MAP2K4::CDH1	KEGG_ERBB_SIGNALING	KEGG_RAP1_SIGNALING	0.5	0.03	16.67	161.17::74.2	160.54::79.8
MAP2K4::CDH1	KEGG_ERBB_SIGNALING	KEGG_HIPPO_SIGNALING	0.5	0.03	16.67	161.17::74.2	160.54::79.8
MYC::CDH1	KEGG_ERBB_SIGNALING	KEGG_RAP1_SIGNALING	0.5	0.05	10	5477.16::74.2	6272.39::79.8
PIK3CA::CDH1	KEGG_ERBB_SIGNALING	KEGG_HIPPO_SIGNALING	0.5	0.04	12.5	133.06::74.2	116.78::79.8
MAP2K4::CDK6	KEGG_ERBB_SIGNALING	KEGG_P53_SIGNALING_PATHWAY	0.5	0.04	12.5	161.17::258.94	160.54::75.36
MAP2K4::CDK6	KEGG_ERBB_SIGNALING	KEGG_PI3K_AKT_SIGNALING	0.5	0.04	12.5	161.17::258.94	160.54::75.36
MAP2K4::CDKN2A	KEGG_ERBB_SIGNALING	KEGG_P53_SIGNALING_PATHWAY	0.5	0.05	10	161.17::181.33	160.54::156.58
MAP2K4::COL1A1	KEGG_ERBB_SIGNALING	KEGG_PI3K_AKT_SIGNALING	0.5	0.03	16.67	161.17::91.44	160.54::102.54
MAP2K4::CTNNB1	KEGG_ERBB_SIGNALING	KEGG_RAP1_SIGNALING	0.5	0.04	12.5	161.17::139.28	160.54::131.35
MAP2K4::CTNNB1	KEGG_ERBB_SIGNALING	KEGG_WNT_SIGNALING	0.5	0.04	12.5	161.17::139.28	160.54::131.35
MAP2K4::CTNNB1	KEGG_ERBB_SIGNALING	KEGG_HIPPO_SIGNALING	0.5	0.04	12.5	161.17::139.28	160.54::131.35
MAP2K4::DDB2	KEGG_ERBB_SIGNALING	KEGG_P53_SIGNALING_PATHWAY	0.5	0.04	12.5	161.17::87.86	160.54::82.72
MAP2K4::ERC1	KEGG_ERBB_SIGNALING	KEGG_NF_KAPPA_B_SIGNALING	0.5	0.04	12.5	161.17::87.67	160.54::84.84
MAP2K4::FGFR1	KEGG_ERBB_SIGNALING	KEGG_RAS_SIGNALING	0.5	0.04	12.5	161.17::74.69	160.54::72.93
MAP2K4::FGFR1	KEGG_ERBB_SIGNALING	KEGG_RAP1_SIGNALING	0.5	0.04	12.5	161.17::74.69	160.54::72.93
MAP2K4::FGFR1	KEGG_ERBB_SIGNALING	KEGG_PI3K_AKT_SIGNALING	0.5	0.04	12.5	161.17::74.69	160.54::72.93
PIK3CA::FGFR1	KEGG_ERBB_SIGNALING	KEGG_MAPK_SIGNALING	0.5	0.05	10	133.06::74.69	116.78::72.93
KRAS::GNAQ	KEGG_ERBB_SIGNALING	KEGG_CALCIUM_SIGNALING	0.5	0.05	10	156.55::130	152.48::139.33
KRAS::GNAQ	KEGG_ERBB_SIGNALING	KEGG_CGMP_PKG_SIGNALING	0.5	0.05	10	156.55::130	152.48::139.33
MAP2K4::GNAQ	KEGG_ERBB_SIGNALING	KEGG_RAP1_SIGNALING	0.5	0.03	16.67	161.17::130	160.54::139.33
MAP2K4::GNAQ	KEGG_ERBB_SIGNALING	KEGG_CALCIUM_SIGNALING	0.5	0.03	16.67	161.17::130	160.54::139.33
MAP2K4::GNAQ	KEGG_ERBB_SIGNALING	KEGG_CGMP_PKG_SIGNALING	0.5	0.03	16.67	161.17::130	160.54::139.33
MYC::GNAQ	KEGG_ERBB_SIGNALING	KEGG_GNRH_SIGNALING_PATHWAY	0.5	0.05	10	5477.16::130	6272.39::139.33
MYC::GNAQ	KEGG_ERBB_SIGNALING	KEGG_RAP1_SIGNALING	0.5	0.05	10	5477.16::130	6272.39::139.33
MYC::GNAQ	KEGG_ERBB_SIGNALING	KEGG_CALCIUM_SIGNALING	0.5	0.05	10	5477.16::130	6272.39::139.33
MYC::GNAQ	KEGG_ERBB_SIGNALING	KEGG_CGMP_PKG_SIGNALING	0.5	0.05	10	5477.16::130	6272.39::139.33
PIK3CA::GNAQ	KEGG_ERBB_SIGNALING	KEGG_GNRH_SIGNALING_PATHWAY	0.5	0.04	12.5	133.06::130	116.78::139.33
PIK3CA::GNAQ	KEGG_ERBB_SIGNALING	KEGG_CALCIUM_SIGNALING	0.5	0.04	12.5	133.06::130	116.78::139.33
MAP2K4::GNAS	KEGG_ERBB_SIGNALING	KEGG_RAP1_SIGNALING	0.5	0.05	10	161.17::5465.46	160.54::6212.43
MAP2K4::GNAS	KEGG_ERBB_SIGNALING	KEGG_CALCIUM_SIGNALING	0.5	0.05	10	161.17::5465.46	160.54::6212.43
MAP2K4::GNAS	KEGG_ERBB_SIGNALING	KEGG_CAMP_SIGNALING	0.5	0.05	10	161.17::5465.46	160.54::6212.43
MAP2K4::IL21R	KEGG_ERBB_SIGNALING	KEGG_JAK_STAT_SIGNALING	0.5	0.04	12.5	161.17::84.74	160.54::83.93
MAP2K4::ITK	KEGG_ERBB_SIGNALING	KEGG_CHEMOKINE_SIGNALING_PATHWAY	0.5	0.03	16.67	161.17::89.86	160.54::93.27
MAP2K4::ITK	KEGG_ERBB_SIGNALING	KEGG_T_CELL_RECEPTOR_SIGNALING_PATHWAY	0.5	0.03	16.67	161.17::89.86	160.54::93.27
MYC::ITK	KEGG_ERBB_SIGNALING	KEGG_CHEMOKINE_SIGNALING_PATHWAY	0.5	0.05	10	5477.16::89.86	6272.39::93.27
MYC::ITK	KEGG_ERBB_SIGNALING	KEGG_T_CELL_RECEPTOR_SIGNALING_PATHWAY	0.5	0.05	10	5477.16::89.86	6272.39::93.27
MAP2K4::JAK2	KEGG_ERBB_SIGNALING	KEGG_CHEMOKINE_SIGNALING_PATHWAY	0.5	0.04	12.5	161.17::102.26	160.54::99.58
MAP2K4::JAK2	KEGG_ERBB_SIGNALING	KEGG_ADIPOCYTOKINE_SIGNALING_PATHWAY	0.5	0.04	12.5	161.17::102.26	160.54::99.58
MAP2K4::JAK2	KEGG_ERBB_SIGNALING	KEGG_JAK_STAT_SIGNALING	0.5	0.04	12.5	161.17::102.26	160.54::99.58
MAP2K4::JAK2	KEGG_ERBB_SIGNALING	KEGG_PI3K_AKT_SIGNALING	0.5	0.04	12.5	161.17::102.26	160.54::99.58
PIK3CA::JAK2	KEGG_ERBB_SIGNALING	KEGG_ADIPOCYTOKINE_SIGNALING_PATHWAY	0.5	0.05	10	133.06::102.26	116.78::99.58
MAP2K4::JAK3	KEGG_ERBB_SIGNALING	KEGG_CHEMOKINE_SIGNALING_PATHWAY	0.5	0.04	12.5	161.17::78.16	160.54::76.69
MAP2K4::JAK3	KEGG_ERBB_SIGNALING	KEGG_JAK_STAT_SIGNALING	0.5	0.04	12.5	161.17::78.16	160.54::76.69
MAP2K4::JAK3	KEGG_ERBB_SIGNALING	KEGG_PI3K_AKT_SIGNALING	0.5	0.04	12.5	161.17::78.16	160.54::76.69
MAP2K4::KIT	KEGG_ERBB_SIGNALING	KEGG_RAS_SIGNALING	0.5	0.04	12.5	161.17::82.14	160.54::82.68
MAP2K4::KIT	KEGG_ERBB_SIGNALING	KEGG_RAP1_SIGNALING	0.5	0.04	12.5	161.17::82.14	160.54::82.68
MAP2K4::KIT	KEGG_ERBB_SIGNALING	KEGG_PI3K_AKT_SIGNALING	0.5	0.04	12.5	161.17::82.14	160.54::82.68
KRAS::PIM1	KEGG_ERBB_SIGNALING	KEGG_JAK_STAT_SIGNALING	0.5	0.04	12.5	156.55::107.53	152.48::87.83
MAP2K4::LCK	KEGG_ERBB_SIGNALING	KEGG_T_CELL_RECEPTOR_SIGNALING_PATHWAY	0.5	0.04	12.5	161.17::83.22	160.54::81.13
MAP2K4::LCK	KEGG_ERBB_SIGNALING	KEGG_NF_KAPPA_B_SIGNALING	0.5	0.04	12.5	161.17::83.22	160.54::81.13
MAP2K4::MAML2	KEGG_ERBB_SIGNALING	KEGG_NOTCH_SIGNALING	0.5	0.04	12.5	161.17::76.59	160.54::78.6
PIK3CA::MAML2	KEGG_ERBB_SIGNALING	KEGG_NOTCH_SIGNALING	0.5	0.05	10	133.06::76.59	116.78::78.6
MAP2K4::MDM2	KEGG_ERBB_SIGNALING	KEGG_P53_SIGNALING_PATHWAY	0.5	0.04	12.5	161.17::76.33	160.54::77.9
MAP2K4::MDM2	KEGG_ERBB_SIGNALING	KEGG_FOXO_SIGNALING	0.5	0.04	12.5	161.17::76.33	160.54::77.9
MAP2K4::MDM2	KEGG_ERBB_SIGNALING	KEGG_PI3K_AKT_SIGNALING	0.5	0.04	12.5	161.17::76.33	160.54::77.9
MAP2K4::MLLT4	KEGG_ERBB_SIGNALING	KEGG_RAS_SIGNALING	0.5	0.04	12.5	161.17::85.68	160.54::88.69
MAP2K4::MLLT4	KEGG_ERBB_SIGNALING	KEGG_RAP1_SIGNALING	0.5	0.04	12.5	161.17::85.68	160.54::88.69
MAP2K4::MLLT4	KEGG_ERBB_SIGNALING	KEGG_CAMP_SIGNALING	0.5	0.04	12.5	161.17::85.68	160.54::88.69
MAP2K4::MPL	KEGG_ERBB_SIGNALING	KEGG_JAK_STAT_SIGNALING	0.5	0.04	12.5	161.17::80.11	160.54::82.73
MAP2K4::NF2	KEGG_ERBB_SIGNALING	KEGG_HIPPO_SIGNALING	0.5	0.04	12.5	161.17::85.75	160.54::87.36
MAP2K4::NOTCH1	KEGG_ERBB_SIGNALING	KEGG_NOTCH_SIGNALING	0.5	0.04	12.5	161.17::719.88	160.54::702.48
MAP2K4::NTRK1	KEGG_ERBB_SIGNALING	KEGG_NEUROTROPHIN_SIGNALING_PATHWAY	0.5	0.02	25	161.17::80.65	160.54::80.23
MAP2K4::NTRK3	KEGG_ERBB_SIGNALING	KEGG_NEUROTROPHIN_SIGNALING_PATHWAY	0.5	0.03	16.67	161.17::84.09	160.54::83.31
MAP2K4::PIM1	KEGG_ERBB_SIGNALING	KEGG_JAK_STAT_SIGNALING	0.5	0.03	16.67	161.17::107.53	160.54::87.83
MAP2K4::PRKAR1A	KEGG_ERBB_SIGNALING	KEGG_INSULIN_SIGNALING_PATHWAY	0.5	0.05	10	161.17::1674.88	160.54::1559.61
MAP2K4::PTCH1	KEGG_ERBB_SIGNALING	KEGG_HEDGEHOG_SIGNALING	0.5	0.05	10	161.17::107.17	160.54::100.15
MAP2K4::PTCH1	KEGG_ERBB_SIGNALING	KEGG_CAMP_SIGNALING	0.5	0.05	10	161.17::107.17	160.54::100.15
MAP2K4::SMO	KEGG_ERBB_SIGNALING	KEGG_HEDGEHOG_SIGNALING	0.5	0.05	10	161.17::88.26	160.54::92.72
MAP2K4::SOCS1	KEGG_ERBB_SIGNALING	KEGG_INSULIN_SIGNALING_PATHWAY	0.5	0.04	12.5	161.17::130.12	160.54::135.25
MAP2K4::SOCS1	KEGG_ERBB_SIGNALING	KEGG_JAK_STAT_SIGNALING	0.5	0.04	12.5	161.17::130.12	160.54::135.25
MAP2K4::STK11	KEGG_ERBB_SIGNALING	KEGG_ADIPOCYTOKINE_SIGNALING_PATHWAY	0.5	0.05	10	161.17::71.97	160.54::74.95
MAP2K4::STK11	KEGG_ERBB_SIGNALING	KEGG_FOXO_SIGNALING	0.5	0.05	10	161.17::71.97	160.54::74.95
MAP2K4::STK11	KEGG_ERBB_SIGNALING	KEGG_PI3K_AKT_SIGNALING	0.5	0.05	10	161.17::71.97	160.54::74.95
MAP2K4::STK11	KEGG_ERBB_SIGNALING	KEGG_AMPK_SIGNALING	0.5	0.05	10	161.17::71.97	160.54::74.95
MAP2K4::STK11	KEGG_ERBB_SIGNALING	KEGG_MTOR_SIGNALING	0.5	0.05	10	161.17::71.97	160.54::74.95
MAP2K4::SYK	KEGG_ERBB_SIGNALING	KEGG_B_CELL_RECEPTOR_SIGNALING_PATHWAY	0.5	0.05	10	161.17::90.65	160.54::89.92
MAP2K4::SYK	KEGG_ERBB_SIGNALING	KEGG_NF_KAPPA_B_SIGNALING	0.5	0.05	10	161.17::90.65	160.54::89.92
MAP2K4::SYK	KEGG_ERBB_SIGNALING	KEGG_PI3K_AKT_SIGNALING	0.5	0.05	10	161.17::90.65	160.54::89.92
MAP2K4::TCL1A	KEGG_ERBB_SIGNALING	KEGG_PI3K_AKT_SIGNALING	0.5	0.05	10	161.17::72.49	160.54::77.34
MAP2K4::TP53	KEGG_ERBB_SIGNALING	KEGG_P53_SIGNALING_PATHWAY	0.5	0.04	12.5	161.17::128.73	160.54::155.09
MAP2K4::TP53	KEGG_ERBB_SIGNALING	KEGG_NEUROTROPHIN_SIGNALING_PATHWAY	0.5	0.04	12.5	161.17::128.73	160.54::155.09
MAP2K4::TP53	KEGG_ERBB_SIGNALING	KEGG_WNT_SIGNALING	0.5	0.04	12.5	161.17::128.73	160.54::155.09
MAP2K4::TP53	KEGG_ERBB_SIGNALING	KEGG_PI3K_AKT_SIGNALING	0.5	0.04	12.5	161.17::128.73	160.54::155.09
MAP2K4::TSHR	KEGG_ERBB_SIGNALING	KEGG_CAMP_SIGNALING	0.5	0.04	12.5	161.17::71.32	160.54::71.66
PIK3CA::MDM2	KEGG_ERBB_SIGNALING	KEGG_P53_SIGNALING_PATHWAY	0.5	0.05	10	133.06::76.33	116.78::77.9
MYC::NTRK1	KEGG_ERBB_SIGNALING	KEGG_NEUROTROPHIN_SIGNALING_PATHWAY	0.5	0.03	16.67	5477.16::80.65	6272.39::80.23
MYC::NTRK3	KEGG_ERBB_SIGNALING	KEGG_NEUROTROPHIN_SIGNALING_PATHWAY	0.5	0.05	10	5477.16::84.09	6272.39::83.31
PIK3CA::NF2	KEGG_ERBB_SIGNALING	KEGG_HIPPO_SIGNALING	0.5	0.05	10	133.06::85.75	116.78::87.36
PIK3CA::NTRK1	KEGG_ERBB_SIGNALING	KEGG_MAPK_SIGNALING	0.5	0.03	16.67	133.06::80.65	116.78::80.23
PIK3CA::TP53	KEGG_ERBB_SIGNALING	KEGG_P53_SIGNALING_PATHWAY	0.5	0.05	10	133.06::128.73	116.78::155.09
PIK3CA::TP53	KEGG_ERBB_SIGNALING	KEGG_MAPK_SIGNALING	0.5	0.05	10	133.06::128.73	116.78::155.09
PIK3CA::TP53	KEGG_ERBB_SIGNALING	KEGG_WNT_SIGNALING	0.5	0.05	10	133.06::128.73	116.78::155.09
