# Supplementary material for: Prediction of signaling cross-talks contributing to acquired drug resistance in breast cancer cells by Bayesian statistical modeling
Source: BMC Syst Biol. 2015 Jan 20;9:2. doi: 10.1186/s12918-014-0135-x (PMC4307189; doi:10.1186/s12918-014-0135-x)
Supplement: Additional file 8 — Table S7. 299 drug-resistant cross-talks found between ErbB and other 62 signaling pathways from WikiPathway database [GSE38376]. [file 12918_2014_135_MOESM8_ESM.xlsx]

## Sheet: Table_S7
gene_i::gene_j	Pathway_i	Pathway_j	Prob_Res	Prob_Par	Odds	Avg_Par_i::Avg_Par_j	Avg_Res_i::Avg_Res_j
MDM2::AKAP9	ErbB Signaling Pathway	G Protein Signaling Pathways	0.5	0.04	12.5	76.33::85.58	77.9::78.76
TP53::AKAP9	ErbB Signaling Pathway	G Protein Signaling Pathways	0.5	0.04	12.5	128.73::85.58	155.09::78.76
KRAS::AKT2	ErbB Signaling Pathway	Regulation of toll-like receptor signaling pathway	0.5	0.05	10	156.55::87.71	152.48::96.84
KRAS::AKT2	ErbB Signaling Pathway	Insulin Signaling	0.5	0.05	10	156.55::87.71	152.48::96.84
KRAS::AKT2	ErbB Signaling Pathway	RANKL/RANK Signaling Pathway	0.5	0.05	10	156.55::87.71	152.48::96.84
KRAS::AKT2	ErbB Signaling Pathway	AMPK Signaling	0.5	0.05	10	156.55::87.71	152.48::96.84
KRAS::AKT2	ErbB Signaling Pathway	TWEAK Signaling Pathway	0.5	0.05	10	156.55::87.71	152.48::96.84
KRAS::AKT2	ErbB Signaling Pathway	Toll-like receptor signaling pathway	0.5	0.05	10	156.55::87.71	152.48::96.84
MDM2::AKT2	ErbB Signaling Pathway	Regulation of toll-like receptor signaling pathway	0.5	0.03	16.67	76.33::87.71	77.9::96.84
MDM2::AKT2	ErbB Signaling Pathway	Insulin Signaling	0.5	0.03	16.67	76.33::87.71	77.9::96.84
MDM2::AKT2	ErbB Signaling Pathway	RANKL/RANK Signaling Pathway	0.5	0.03	16.67	76.33::87.71	77.9::96.84
MDM2::AKT2	ErbB Signaling Pathway	AMPK Signaling	0.5	0.03	16.67	76.33::87.71	77.9::96.84
MDM2::AKT2	ErbB Signaling Pathway	MAPK Signaling Pathway	0.5	0.03	16.67	76.33::87.71	77.9::96.84
MDM2::AKT2	ErbB Signaling Pathway	TWEAK Signaling Pathway	0.5	0.03	16.67	76.33::87.71	77.9::96.84
MDM2::AKT2	ErbB Signaling Pathway	Toll-like receptor signaling pathway	0.5	0.03	16.67	76.33::87.71	77.9::96.84
MYC::AKT2	ErbB Signaling Pathway	Regulation of toll-like receptor signaling pathway	0.5	0.05	10	5477.16::87.71	6272.39::96.84
MYC::AKT2	ErbB Signaling Pathway	Insulin Signaling	0.5	0.05	10	5477.16::87.71	6272.39::96.84
MYC::AKT2	ErbB Signaling Pathway	Signaling Pathways in Glioblastoma	0.5	0.05	10	5477.16::87.71	6272.39::96.84
MYC::AKT2	ErbB Signaling Pathway	RANKL/RANK Signaling Pathway	0.5	0.05	10	5477.16::87.71	6272.39::96.84
MYC::AKT2	ErbB Signaling Pathway	AMPK Signaling	0.5	0.05	10	5477.16::87.71	6272.39::96.84
MYC::AKT2	ErbB Signaling Pathway	TWEAK Signaling Pathway	0.5	0.05	10	5477.16::87.71	6272.39::96.84
MYC::AKT2	ErbB Signaling Pathway	Toll-like receptor signaling pathway	0.5	0.05	10	5477.16::87.71	6272.39::96.84
TP53::AKT2	ErbB Signaling Pathway	Regulation of toll-like receptor signaling pathway	0.5	0.04	12.5	128.73::87.71	155.09::96.84
TP53::AKT2	ErbB Signaling Pathway	Insulin Signaling	0.5	0.04	12.5	128.73::87.71	155.09::96.84
TP53::AKT2	ErbB Signaling Pathway	RANKL/RANK Signaling Pathway	0.5	0.04	12.5	128.73::87.71	155.09::96.84
TP53::AKT2	ErbB Signaling Pathway	TWEAK Signaling Pathway	0.5	0.04	12.5	128.73::87.71	155.09::96.84
TP53::AKT2	ErbB Signaling Pathway	Toll-like receptor signaling pathway	0.5	0.04	12.5	128.73::87.71	155.09::96.84
MDM2::APC	ErbB Signaling Pathway	Wnt Signaling Pathway	0.5	0.03	16.67	76.33::82.43	77.9::86.76
MDM2::APC	ErbB Signaling Pathway	BDNF signaling pathway	0.5	0.03	16.67	76.33::82.43	77.9::86.76
MDM2::APC	ErbB Signaling Pathway	Wnt Signaling Pathway Netpath	0.5	0.03	16.67	76.33::82.43	77.9::86.76
MDM2::APC	ErbB Signaling Pathway	Wnt Signaling Pathway and Pluripotency	0.5	0.03	16.67	76.33::82.43	77.9::86.76
TP53::APC	ErbB Signaling Pathway	Wnt Signaling Pathway	0.5	0.04	12.5	128.73::82.43	155.09::86.76
TP53::APC	ErbB Signaling Pathway	BDNF signaling pathway	0.5	0.04	12.5	128.73::82.43	155.09::86.76
TP53::APC	ErbB Signaling Pathway	Wnt Signaling Pathway Netpath	0.5	0.04	12.5	128.73::82.43	155.09::86.76
MDM2::ATF1	ErbB Signaling Pathway	Interleukin-11 Signaling Pathway	0.5	0.04	12.5	76.33::170.05	77.9::166.16
MDM2::ATF1	ErbB Signaling Pathway	Serotonin Receptor 4/6/7 and NR3C Signaling	0.5	0.04	12.5	76.33::170.05	77.9::166.16
MDM2::ATF1	ErbB Signaling Pathway	EGF/EGFR Signaling Pathway	0.5	0.04	12.5	76.33::170.05	77.9::166.16
TP53::ATF1	ErbB Signaling Pathway	Interleukin-11 Signaling Pathway	0.5	0.05	10	128.73::170.05	155.09::166.16
TP53::ATF1	ErbB Signaling Pathway	Serotonin Receptor 4/6/7 and NR3C Signaling	0.5	0.05	10	128.73::170.05	155.09::166.16
TP53::ATF1	ErbB Signaling Pathway	EGF/EGFR Signaling Pathway	0.5	0.05	10	128.73::170.05	155.09::166.16
MDM2::BCL10	ErbB Signaling Pathway	B Cell Receptor Signaling Pathway	0.5	0.04	12.5	76.33::140.37	77.9::118.22
MDM2::BCL10	ErbB Signaling Pathway	TCR Signaling Pathway	0.5	0.04	12.5	76.33::140.37	77.9::118.22
TP53::BCL10	ErbB Signaling Pathway	B Cell Receptor Signaling Pathway	0.5	0.05	10	128.73::140.37	155.09::118.22
TP53::BCL10	ErbB Signaling Pathway	TCR Signaling Pathway	0.5	0.05	10	128.73::140.37	155.09::118.22
KRAS::BCL2	ErbB Signaling Pathway	Interleukin-11 Signaling Pathway	0.5	0.05	10	156.55::87.69	152.48::76.2
KRAS::BCL2	ErbB Signaling Pathway	Kit receptor signaling pathway	0.5	0.05	10	156.55::87.69	152.48::76.2
KRAS::BCL2	ErbB Signaling Pathway	IL-2 Signaling Pathway	0.5	0.05	10	156.55::87.69	152.48::76.2
KRAS::BCL2	ErbB Signaling Pathway	IL-3 Signaling Pathway	0.5	0.05	10	156.55::87.69	152.48::76.2
KRAS::BCL2	ErbB Signaling Pathway	Apoptosis Modulation and Signaling	0.5	0.05	10	156.55::87.69	152.48::76.2
KRAS::BCL2	ErbB Signaling Pathway	Estrogen signaling pathway	0.5	0.05	10	156.55::87.69	152.48::76.2
MDM2::BCL2	ErbB Signaling Pathway	Interleukin-11 Signaling Pathway	0.5	0.03	16.67	76.33::87.69	77.9::76.2
MDM2::BCL2	ErbB Signaling Pathway	Kit receptor signaling pathway	0.5	0.03	16.67	76.33::87.69	77.9::76.2
MDM2::BCL2	ErbB Signaling Pathway	IL-2 Signaling Pathway	0.5	0.03	16.67	76.33::87.69	77.9::76.2
MDM2::BCL2	ErbB Signaling Pathway	IL-5 Signaling Pathway	0.5	0.03	16.67	76.33::87.69	77.9::76.2
MDM2::BCL2	ErbB Signaling Pathway	IL-3 Signaling Pathway	0.5	0.03	16.67	76.33::87.69	77.9::76.2
MDM2::BCL2	ErbB Signaling Pathway	Apoptosis Modulation and Signaling	0.5	0.03	16.67	76.33::87.69	77.9::76.2
MDM2::BCL2	ErbB Signaling Pathway	Estrogen signaling pathway	0.5	0.03	16.67	76.33::87.69	77.9::76.2
MYC::BCL2	ErbB Signaling Pathway	Interleukin-11 Signaling Pathway	0.5	0.05	10	5477.16::87.69	6272.39::76.2
MYC::BCL2	ErbB Signaling Pathway	Kit receptor signaling pathway	0.5	0.05	10	5477.16::87.69	6272.39::76.2
MYC::BCL2	ErbB Signaling Pathway	IL-3 Signaling Pathway	0.5	0.05	10	5477.16::87.69	6272.39::76.2
MYC::BCL2	ErbB Signaling Pathway	Apoptosis Modulation and Signaling	0.5	0.05	10	5477.16::87.69	6272.39::76.2
MYC::BCL2	ErbB Signaling Pathway	Estrogen signaling pathway	0.5	0.05	10	5477.16::87.69	6272.39::76.2
TP53::BCL2	ErbB Signaling Pathway	Interleukin-11 Signaling Pathway	0.5	0.03	16.67	128.73::87.69	155.09::76.2
TP53::BCL2	ErbB Signaling Pathway	Kit receptor signaling pathway	0.5	0.03	16.67	128.73::87.69	155.09::76.2
TP53::BCL2	ErbB Signaling Pathway	IL-2 Signaling Pathway	0.5	0.03	16.67	128.73::87.69	155.09::76.2
TP53::BCL2	ErbB Signaling Pathway	IL-5 Signaling Pathway	0.5	0.03	16.67	128.73::87.69	155.09::76.2
TP53::BCL2	ErbB Signaling Pathway	IL-3 Signaling Pathway	0.5	0.03	16.67	128.73::87.69	155.09::76.2
TP53::BCL2	ErbB Signaling Pathway	Apoptosis Modulation and Signaling	0.5	0.03	16.67	128.73::87.69	155.09::76.2
TP53::BCL2	ErbB Signaling Pathway	Estrogen signaling pathway	0.5	0.03	16.67	128.73::87.69	155.09::76.2
MDM2::CARD11	ErbB Signaling Pathway	B Cell Receptor Signaling Pathway	0.5	0.05	10	76.33::125.6	77.9::138.34
MDM2::CARD11	ErbB Signaling Pathway	TCR Signaling Pathway	0.5	0.05	10	76.33::125.6	77.9::138.34
MDM2::CBL	ErbB Signaling Pathway	Insulin Signaling	0.5	0.05	10	76.33::194.46	77.9::208.45
MDM2::CBL	ErbB Signaling Pathway	Kit receptor signaling pathway	0.5	0.05	10	76.33::194.46	77.9::208.45
MDM2::CBL	ErbB Signaling Pathway	RANKL/RANK Signaling Pathway	0.5	0.05	10	76.33::194.46	77.9::208.45
MDM2::CBL	ErbB Signaling Pathway	B Cell Receptor Signaling Pathway	0.5	0.05	10	76.33::194.46	77.9::208.45
MDM2::CBL	ErbB Signaling Pathway	IL-2 Signaling Pathway	0.5	0.05	10	76.33::194.46	77.9::208.45
MDM2::CBL	ErbB Signaling Pathway	EGF/EGFR Signaling Pathway	0.5	0.05	10	76.33::194.46	77.9::208.45
MDM2::CBL	ErbB Signaling Pathway	IL-3 Signaling Pathway	0.5	0.05	10	76.33::194.46	77.9::208.45
MDM2::CBL	ErbB Signaling Pathway	IL-4 Signaling Pathway	0.5	0.05	10	76.33::194.46	77.9::208.45
MDM2::CBL	ErbB Signaling Pathway	TCR Signaling Pathway	0.5	0.05	10	76.33::194.46	77.9::208.45
MDM2::CBL	ErbB Signaling Pathway	Interferon type I signaling pathways	0.5	0.05	10	76.33::194.46	77.9::208.45
MDM2::CCND2	ErbB Signaling Pathway	IL-2 Signaling Pathway	0.5	0.03	16.67	76.33::78.95	77.9::76.27
MDM2::CCND2	ErbB Signaling Pathway	Wnt Signaling Pathway	0.5	0.03	16.67	76.33::78.95	77.9::76.27
MDM2::CCND2	ErbB Signaling Pathway	Wnt Signaling Pathway and Pluripotency	0.5	0.03	16.67	76.33::78.95	77.9::76.27
TP53::CCND2	ErbB Signaling Pathway	IL-2 Signaling Pathway	0.5	0.04	12.5	128.73::78.95	155.09::76.27
TP53::CCND2	ErbB Signaling Pathway	Wnt Signaling Pathway	0.5	0.04	12.5	128.73::78.95	155.09::76.27
MDM2::CDK6	ErbB Signaling Pathway	Wnt Signaling Pathway Netpath	0.5	0.04	12.5	76.33::258.94	77.9::75.36
TP53::CDK6	ErbB Signaling Pathway	Wnt Signaling Pathway Netpath	0.5	0.05	10	128.73::258.94	155.09::75.36
MDM2::CDKN2A	ErbB Signaling Pathway	Apoptosis Modulation and Signaling	0.5	0.05	10	76.33::181.33	77.9::156.58
KRAS::COL1A1	ErbB Signaling Pathway	Osteoblast Signaling	0.5	0.05	10	156.55::91.44	152.48::102.54
MDM2::COL1A1	ErbB Signaling Pathway	Nanoparticle-mediated activation of receptor signaling	0.5	0.03	16.67	76.33::91.44	77.9::102.54
MDM2::COL1A1	ErbB Signaling Pathway	Osteoblast Signaling	0.5	0.03	16.67	76.33::91.44	77.9::102.54
MYC::COL1A1	ErbB Signaling Pathway	Nanoparticle-mediated activation of receptor signaling	0.5	0.05	10	5477.16::91.44	6272.39::102.54
MYC::COL1A1	ErbB Signaling Pathway	Osteoblast Signaling	0.5	0.05	10	5477.16::91.44	6272.39::102.54
TP53::COL1A1	ErbB Signaling Pathway	Nanoparticle-mediated activation of receptor signaling	0.5	0.04	12.5	128.73::91.44	155.09::102.54
TP53::COL1A1	ErbB Signaling Pathway	Osteoblast Signaling	0.5	0.04	12.5	128.73::91.44	155.09::102.54
MDM2::CTNNB1	ErbB Signaling Pathway	TGF Beta Signaling Pathway	0.5	0.04	12.5	76.33::139.28	77.9::131.35
MDM2::CTNNB1	ErbB Signaling Pathway	Wnt Signaling Pathway	0.5	0.04	12.5	76.33::139.28	77.9::131.35
MDM2::CTNNB1	ErbB Signaling Pathway	BDNF signaling pathway	0.5	0.04	12.5	76.33::139.28	77.9::131.35
MDM2::CTNNB1	ErbB Signaling Pathway	Wnt Signaling Pathway Netpath	0.5	0.04	12.5	76.33::139.28	77.9::131.35
MDM2::CTNNB1	ErbB Signaling Pathway	TWEAK Signaling Pathway	0.5	0.04	12.5	76.33::139.28	77.9::131.35
MDM2::CTNNB1	ErbB Signaling Pathway	Wnt Signaling Pathway and Pluripotency	0.5	0.04	12.5	76.33::139.28	77.9::131.35
TP53::CTNNB1	ErbB Signaling Pathway	TGF Beta Signaling Pathway	0.5	0.05	10	128.73::139.28	155.09::131.35
TP53::CTNNB1	ErbB Signaling Pathway	Androgen receptor signaling pathway	0.5	0.05	10	128.73::139.28	155.09::131.35
TP53::CTNNB1	ErbB Signaling Pathway	Wnt Signaling Pathway	0.5	0.05	10	128.73::139.28	155.09::131.35
TP53::CTNNB1	ErbB Signaling Pathway	BDNF signaling pathway	0.5	0.05	10	128.73::139.28	155.09::131.35
TP53::CTNNB1	ErbB Signaling Pathway	Wnt Signaling Pathway Netpath	0.5	0.05	10	128.73::139.28	155.09::131.35
TP53::CTNNB1	ErbB Signaling Pathway	TWEAK Signaling Pathway	0.5	0.05	10	128.73::139.28	155.09::131.35
TP53::ETV5	ErbB Signaling Pathway	Androgen receptor signaling pathway	0.5	0.05	10	128.73::75.86	155.09::80.76
MDM2::FGFR1	ErbB Signaling Pathway	MAPK Signaling Pathway	0.5	0.04	12.5	76.33::74.69	77.9::72.93
FOXO1::NTRK1	ErbB Signaling Pathway	MAPK Signaling Pathway	0.5	0.04	12.5	510.74::80.65	378.83::80.23
FOXO1::NTRK1	ErbB Signaling Pathway	BDNF signaling pathway	0.5	0.04	12.5	510.74::80.65	378.83::80.23
KRAS::GNAQ	ErbB Signaling Pathway	TSH signaling pathway	0.5	0.05	10	156.55::130	152.48::139.33
KRAS::GNAQ	ErbB Signaling Pathway	Serotonin Receptor 2 and STAT3 Signaling	0.5	0.05	10	156.55::130	152.48::139.33
KRAS::GNAQ	ErbB Signaling Pathway	Serotonin Receptor 2 and ELK-SRF/GATA4 signaling	0.5	0.05	10	156.55::130	152.48::139.33
MDM2::GNAQ	ErbB Signaling Pathway	G Protein Signaling Pathways	0.5	0.03	16.67	76.33::130	77.9::139.33
MDM2::GNAQ	ErbB Signaling Pathway	TSH signaling pathway	0.5	0.03	16.67	76.33::130	77.9::139.33
MDM2::GNAQ	ErbB Signaling Pathway	Serotonin Receptor 2 and STAT3 Signaling	0.5	0.03	16.67	76.33::130	77.9::139.33
MDM2::GNAQ	ErbB Signaling Pathway	Serotonin Receptor 2 and ELK-SRF/GATA4 signaling	0.5	0.03	16.67	76.33::130	77.9::139.33
MYC::GNAQ	ErbB Signaling Pathway	G Protein Signaling Pathways	0.5	0.05	10	5477.16::130	6272.39::139.33
MYC::GNAQ	ErbB Signaling Pathway	Serotonin Receptor 2 and STAT3 Signaling	0.5	0.05	10	5477.16::130	6272.39::139.33
MYC::GNAQ	ErbB Signaling Pathway	Serotonin Receptor 2 and ELK-SRF/GATA4 signaling	0.5	0.05	10	5477.16::130	6272.39::139.33
TP53::GNAQ	ErbB Signaling Pathway	G Protein Signaling Pathways	0.5	0.04	12.5	128.73::130	155.09::139.33
TP53::GNAQ	ErbB Signaling Pathway	TSH signaling pathway	0.5	0.04	12.5	128.73::130	155.09::139.33
TP53::GNAQ	ErbB Signaling Pathway	Serotonin Receptor 2 and STAT3 Signaling	0.5	0.04	12.5	128.73::130	155.09::139.33
TP53::GNAQ	ErbB Signaling Pathway	Serotonin Receptor 2 and ELK-SRF/GATA4 signaling	0.5	0.04	12.5	128.73::130	155.09::139.33
MDM2::GNAS	ErbB Signaling Pathway	G Protein Signaling Pathways	0.5	0.05	10	76.33::5465.46	77.9::6212.43
MDM2::GNAS	ErbB Signaling Pathway	Serotonin Receptor 4/6/7 and NR3C Signaling	0.5	0.05	10	76.33::5465.46	77.9::6212.43
MDM2::GNAS	ErbB Signaling Pathway	TSH signaling pathway	0.5	0.05	10	76.33::5465.46	77.9::6212.43
MDM2::GNAS	ErbB Signaling Pathway	Estrogen signaling pathway	0.5	0.05	10	76.33::5465.46	77.9::6212.43
MDM2::HIST1H4I	ErbB Signaling Pathway	Type II interferon signaling (IFNG)	0.5	0.05	10	76.33::82.24	77.9::77.07
MDM2::IL6ST	ErbB Signaling Pathway	Interleukin-11 Signaling Pathway	0.5	0.05	10	76.33::76.14	77.9::80.85
MDM2::IL6ST	ErbB Signaling Pathway	IL-6 signaling pathway	0.5	0.05	10	76.33::76.14	77.9::80.85
MDM2::IL6ST	ErbB Signaling Pathway	Oncostatin M Signaling Pathway	0.5	0.05	10	76.33::76.14	77.9::80.85
MDM2::IRF4	ErbB Signaling Pathway	B Cell Receptor Signaling Pathway	0.5	0.05	10	76.33::71.8	77.9::77.4
MDM2::IRF4	ErbB Signaling Pathway	Type II interferon signaling (IFNG)	0.5	0.05	10	76.33::71.8	77.9::77.4
MDM2::IRF4	ErbB Signaling Pathway	TCR Signaling Pathway	0.5	0.05	10	76.33::71.8	77.9::77.4
KRAS::ITK	ErbB Signaling Pathway	T-Cell Receptor and Co-stimulatory Signaling	0.5	0.05	10	156.55::89.86	152.48::93.27
KRAS::ITK	ErbB Signaling Pathway	TCR Signaling Pathway	0.5	0.05	10	156.55::89.86	152.48::93.27
MDM2::ITK	ErbB Signaling Pathway	T-Cell Receptor and Co-stimulatory Signaling	0.5	0.03	16.67	76.33::89.86	77.9::93.27
MDM2::ITK	ErbB Signaling Pathway	TCR Signaling Pathway	0.5	0.03	16.67	76.33::89.86	77.9::93.27
MYC::ITK	ErbB Signaling Pathway	T-Cell Receptor and Co-stimulatory Signaling	0.5	0.05	10	5477.16::89.86	6272.39::93.27
MYC::ITK	ErbB Signaling Pathway	TCR Signaling Pathway	0.5	0.05	10	5477.16::89.86	6272.39::93.27
TP53::ITK	ErbB Signaling Pathway	T-Cell Receptor and Co-stimulatory Signaling	0.5	0.04	12.5	128.73::89.86	155.09::93.27
TP53::ITK	ErbB Signaling Pathway	TCR Signaling Pathway	0.5	0.04	12.5	128.73::89.86	155.09::93.27
MDM2::JAK2	ErbB Signaling Pathway	Interleukin-11 Signaling Pathway	0.5	0.04	12.5	76.33::102.26	77.9::99.58
MDM2::JAK2	ErbB Signaling Pathway	Kit receptor signaling pathway	0.5	0.04	12.5	76.33::102.26	77.9::99.58
MDM2::JAK2	ErbB Signaling Pathway	EPO Receptor Signaling	0.5	0.04	12.5	76.33::102.26	77.9::99.58
MDM2::JAK2	ErbB Signaling Pathway	TSLP Signaling Pathway	0.5	0.04	12.5	76.33::102.26	77.9::99.58
MDM2::JAK2	ErbB Signaling Pathway	Notch Signaling Pathway	0.5	0.04	12.5	76.33::102.26	77.9::99.58
MDM2::JAK2	ErbB Signaling Pathway	IL-6 signaling pathway	0.5	0.04	12.5	76.33::102.26	77.9::99.58
MDM2::JAK2	ErbB Signaling Pathway	Type II interferon signaling (IFNG)	0.5	0.04	12.5	76.33::102.26	77.9::99.58
MDM2::JAK2	ErbB Signaling Pathway	EGF/EGFR Signaling Pathway	0.5	0.04	12.5	76.33::102.26	77.9::99.58
MDM2::JAK2	ErbB Signaling Pathway	BDNF signaling pathway	0.5	0.04	12.5	76.33::102.26	77.9::99.58
MDM2::JAK2	ErbB Signaling Pathway	Leptin signaling pathway	0.5	0.04	12.5	76.33::102.26	77.9::99.58
MDM2::JAK2	ErbB Signaling Pathway	TSH signaling pathway	0.5	0.04	12.5	76.33::102.26	77.9::99.58
MDM2::JAK2	ErbB Signaling Pathway	IL-5 Signaling Pathway	0.5	0.04	12.5	76.33::102.26	77.9::99.58
MDM2::JAK2	ErbB Signaling Pathway	IL17 signaling pathway	0.5	0.04	12.5	76.33::102.26	77.9::99.58
MDM2::JAK2	ErbB Signaling Pathway	IL-3 Signaling Pathway	0.5	0.04	12.5	76.33::102.26	77.9::99.58
MDM2::JAK2	ErbB Signaling Pathway	Serotonin Receptor 2 and STAT3 Signaling	0.5	0.04	12.5	76.33::102.26	77.9::99.58
MDM2::JAK2	ErbB Signaling Pathway	Oncostatin M Signaling Pathway	0.5	0.04	12.5	76.33::102.26	77.9::99.58
MDM2::JAK2	ErbB Signaling Pathway	IL-4 Signaling Pathway	0.5	0.04	12.5	76.33::102.26	77.9::99.58
TP53::JAK2	ErbB Signaling Pathway	Interleukin-11 Signaling Pathway	0.5	0.04	12.5	128.73::102.26	155.09::99.58
TP53::JAK2	ErbB Signaling Pathway	Kit receptor signaling pathway	0.5	0.04	12.5	128.73::102.26	155.09::99.58
TP53::JAK2	ErbB Signaling Pathway	EPO Receptor Signaling	0.5	0.04	12.5	128.73::102.26	155.09::99.58
TP53::JAK2	ErbB Signaling Pathway	TSLP Signaling Pathway	0.5	0.04	12.5	128.73::102.26	155.09::99.58
TP53::JAK2	ErbB Signaling Pathway	Notch Signaling Pathway	0.5	0.04	12.5	128.73::102.26	155.09::99.58
TP53::JAK2	ErbB Signaling Pathway	IL-6 signaling pathway	0.5	0.04	12.5	128.73::102.26	155.09::99.58
TP53::JAK2	ErbB Signaling Pathway	Type II interferon signaling (IFNG)	0.5	0.04	12.5	128.73::102.26	155.09::99.58
TP53::JAK2	ErbB Signaling Pathway	EGF/EGFR Signaling Pathway	0.5	0.04	12.5	128.73::102.26	155.09::99.58
TP53::JAK2	ErbB Signaling Pathway	BDNF signaling pathway	0.5	0.04	12.5	128.73::102.26	155.09::99.58
TP53::JAK2	ErbB Signaling Pathway	Leptin signaling pathway	0.5	0.04	12.5	128.73::102.26	155.09::99.58
TP53::JAK2	ErbB Signaling Pathway	TSH signaling pathway	0.5	0.04	12.5	128.73::102.26	155.09::99.58
TP53::JAK2	ErbB Signaling Pathway	IL-5 Signaling Pathway	0.5	0.04	12.5	128.73::102.26	155.09::99.58
TP53::JAK2	ErbB Signaling Pathway	IL17 signaling pathway	0.5	0.04	12.5	128.73::102.26	155.09::99.58
TP53::JAK2	ErbB Signaling Pathway	IL-3 Signaling Pathway	0.5	0.04	12.5	128.73::102.26	155.09::99.58
TP53::JAK2	ErbB Signaling Pathway	Serotonin Receptor 2 and STAT3 Signaling	0.5	0.04	12.5	128.73::102.26	155.09::99.58
TP53::JAK2	ErbB Signaling Pathway	IL-4 Signaling Pathway	0.5	0.04	12.5	128.73::102.26	155.09::99.58
MDM2::JAK3	ErbB Signaling Pathway	IL-7 Signaling Pathway	0.5	0.04	12.5	76.33::78.16	77.9::76.69
MDM2::JAK3	ErbB Signaling Pathway	IL-2 Signaling Pathway	0.5	0.04	12.5	76.33::78.16	77.9::76.69
MDM2::JAK3	ErbB Signaling Pathway	IL-9 Signaling Pathway	0.5	0.04	12.5	76.33::78.16	77.9::76.69
MDM2::JAK3	ErbB Signaling Pathway	Oncostatin M Signaling Pathway	0.5	0.04	12.5	76.33::78.16	77.9::76.69
MDM2::JAK3	ErbB Signaling Pathway	IL-4 Signaling Pathway	0.5	0.04	12.5	76.33::78.16	77.9::76.69
TP53::JAK3	ErbB Signaling Pathway	IL-7 Signaling Pathway	0.5	0.04	12.5	128.73::78.16	155.09::76.69
TP53::JAK3	ErbB Signaling Pathway	IL-2 Signaling Pathway	0.5	0.04	12.5	128.73::78.16	155.09::76.69
TP53::JAK3	ErbB Signaling Pathway	IL-9 Signaling Pathway	0.5	0.04	12.5	128.73::78.16	155.09::76.69
TP53::JAK3	ErbB Signaling Pathway	IL-4 Signaling Pathway	0.5	0.04	12.5	128.73::78.16	155.09::76.69
MDM2::KIT	ErbB Signaling Pathway	Kit receptor signaling pathway	0.5	0.03	16.67	76.33::82.14	77.9::82.68
TP53::KIT	ErbB Signaling Pathway	Kit receptor signaling pathway	0.5	0.04	12.5	128.73::82.14	155.09::82.68
KRAS::NCOA2	ErbB Signaling Pathway	Androgen receptor signaling pathway	0.5	0.03	16.67	156.55::76.56	152.48::76.48
KRAS::NTRK1	ErbB Signaling Pathway	BDNF signaling pathway	0.5	0.03	16.67	156.55::80.65	152.48::80.23
KRAS::NTRK3	ErbB Signaling Pathway	BDNF signaling pathway	0.5	0.05	10	156.55::84.09	152.48::83.31
KRAS::PATZ1	ErbB Signaling Pathway	Androgen receptor signaling pathway	0.5	0.05	10	156.55::79.34	152.48::78.69
KRAS::PAX5	ErbB Signaling Pathway	ID signaling pathway	0.5	0.05	10	156.55::68.91	152.48::71.02
MDM2::LCK	ErbB Signaling Pathway	TSLP Signaling Pathway	0.5	0.04	12.5	76.33::83.22	77.9::81.13
MDM2::LCK	ErbB Signaling Pathway	T-Cell Receptor and Co-stimulatory Signaling	0.5	0.04	12.5	76.33::83.22	77.9::81.13
MDM2::LCK	ErbB Signaling Pathway	IL-2 Signaling Pathway	0.5	0.04	12.5	76.33::83.22	77.9::81.13
MDM2::LCK	ErbB Signaling Pathway	Notch Signaling Pathway	0.5	0.04	12.5	76.33::83.22	77.9::81.13
MDM2::LCK	ErbB Signaling Pathway	Interferon type I signaling pathways	0.5	0.04	12.5	76.33::83.22	77.9::81.13
TP53::LCK	ErbB Signaling Pathway	TSLP Signaling Pathway	0.5	0.05	10	128.73::83.22	155.09::81.13
TP53::LCK	ErbB Signaling Pathway	T-Cell Receptor and Co-stimulatory Signaling	0.5	0.05	10	128.73::83.22	155.09::81.13
TP53::LCK	ErbB Signaling Pathway	IL-2 Signaling Pathway	0.5	0.05	10	128.73::83.22	155.09::81.13
TP53::LCK	ErbB Signaling Pathway	Notch Signaling Pathway	0.5	0.05	10	128.73::83.22	155.09::81.13
TP53::LCK	ErbB Signaling Pathway	Interferon type I signaling pathways	0.5	0.05	10	128.73::83.22	155.09::81.13
MDM2::LIFR	ErbB Signaling Pathway	Oncostatin M Signaling Pathway	0.5	0.05	10	76.33::82.69	77.9::81.42
MDM2::MAML2	ErbB Signaling Pathway	Notch Signaling Pathway	0.5	0.04	12.5	76.33::76.59	77.9::78.6
TP53::MAML2	ErbB Signaling Pathway	Notch Signaling Pathway	0.5	0.04	12.5	128.73::76.59	155.09::78.6
MDM2::MAP2K4	ErbB Signaling Pathway	p38 MAPK Signaling Pathway	0.5	0.04	12.5	76.33::161.17	77.9::160.54
MDM2::MAP2K4	ErbB Signaling Pathway	Regulation of toll-like receptor signaling pathway	0.5	0.04	12.5	76.33::161.17	77.9::160.54
MDM2::MAP2K4	ErbB Signaling Pathway	Insulin Signaling	0.5	0.04	12.5	76.33::161.17	77.9::160.54
MDM2::MAP2K4	ErbB Signaling Pathway	TNF alpha Signaling Pathway	0.5	0.04	12.5	76.33::161.17	77.9::160.54
MDM2::MAP2K4	ErbB Signaling Pathway	IL-1 signaling pathway	0.5	0.04	12.5	76.33::161.17	77.9::160.54
MDM2::MAP2K4	ErbB Signaling Pathway	MAPK Signaling Pathway	0.5	0.04	12.5	76.33::161.17	77.9::160.54
MDM2::MAP2K4	ErbB Signaling Pathway	IL-6 signaling pathway	0.5	0.04	12.5	76.33::161.17	77.9::160.54
MDM2::MAP2K4	ErbB Signaling Pathway	Wnt Signaling Pathway and Pluripotency	0.5	0.04	12.5	76.33::161.17	77.9::160.54
MDM2::MAP2K4	ErbB Signaling Pathway	Toll-like receptor signaling pathway	0.5	0.04	12.5	76.33::161.17	77.9::160.54
TP53::MAP2K4	ErbB Signaling Pathway	p38 MAPK Signaling Pathway	0.5	0.04	12.5	128.73::161.17	155.09::160.54
TP53::MAP2K4	ErbB Signaling Pathway	Regulation of toll-like receptor signaling pathway	0.5	0.04	12.5	128.73::161.17	155.09::160.54
TP53::MAP2K4	ErbB Signaling Pathway	Insulin Signaling	0.5	0.04	12.5	128.73::161.17	155.09::160.54
TP53::MAP2K4	ErbB Signaling Pathway	TNF alpha Signaling Pathway	0.5	0.04	12.5	128.73::161.17	155.09::160.54
TP53::MAP2K4	ErbB Signaling Pathway	IL-1 signaling pathway	0.5	0.04	12.5	128.73::161.17	155.09::160.54
TP53::MAP2K4	ErbB Signaling Pathway	IL-6 signaling pathway	0.5	0.04	12.5	128.73::161.17	155.09::160.54
TP53::MAP2K4	ErbB Signaling Pathway	Toll-like receptor signaling pathway	0.5	0.04	12.5	128.73::161.17	155.09::160.54
MDM2::NOTCH1	ErbB Signaling Pathway	Notch Signaling Pathway	0.5	0.04	12.5	76.33::719.88	77.9::702.48
MDM2::NTRK1	ErbB Signaling Pathway	MAPK Signaling Pathway	0.5	0.02	25	76.33::80.65	77.9::80.23
MDM2::NTRK1	ErbB Signaling Pathway	BDNF signaling pathway	0.5	0.02	25	76.33::80.65	77.9::80.23
MDM2::NTRK3	ErbB Signaling Pathway	BDNF signaling pathway	0.5	0.03	16.67	76.33::84.09	77.9::83.31
MDM2::PAX5	ErbB Signaling Pathway	ID signaling pathway	0.5	0.03	16.67	76.33::68.91	77.9::71.02
MDM2::PAX8	ErbB Signaling Pathway	TSH signaling pathway	0.5	0.04	12.5	76.33::89.8	77.9::89.52
MDM2::PAX8	ErbB Signaling Pathway	ID signaling pathway	0.5	0.04	12.5	76.33::89.8	77.9::89.52
MDM2::PDGFRA	ErbB Signaling Pathway	Osteoblast Signaling	0.5	0.05	10	76.33::126.06	77.9::133.52
MDM2::PIK3CA	ErbB Signaling Pathway	Regulation of toll-like receptor signaling pathway	0.5	0.05	10	76.33::133.06	77.9::116.78
MDM2::PIK3CA	ErbB Signaling Pathway	Insulin Signaling	0.5	0.05	10	76.33::133.06	77.9::116.78
MDM2::PIK3CA	ErbB Signaling Pathway	Signaling of Hepatocyte Growth Factor Receptor	0.5	0.05	10	76.33::133.06	77.9::116.78
MDM2::PIK3CA	ErbB Signaling Pathway	TSLP Signaling Pathway	0.5	0.05	10	76.33::133.06	77.9::116.78
MDM2::PIK3CA	ErbB Signaling Pathway	G13 Signaling Pathway	0.5	0.05	10	76.33::133.06	77.9::116.78
MDM2::PIK3CA	ErbB Signaling Pathway	AMPK Signaling	0.5	0.05	10	76.33::133.06	77.9::116.78
MDM2::PIK3CA	ErbB Signaling Pathway	TSH signaling pathway	0.5	0.05	10	76.33::133.06	77.9::116.78
MDM2::PIK3CA	ErbB Signaling Pathway	IL-4 Signaling Pathway	0.5	0.05	10	76.33::133.06	77.9::116.78
MDM2::PIK3CA	ErbB Signaling Pathway	Toll-like receptor signaling pathway	0.5	0.05	10	76.33::133.06	77.9::116.78
MDM2::PIK3CA	ErbB Signaling Pathway	Estrogen signaling pathway	0.5	0.05	10	76.33::133.06	77.9::116.78
MDM2::POU5F1	ErbB Signaling Pathway	Wnt Signaling Pathway and Pluripotency	0.5	0.04	12.5	76.33::74.7	77.9::72.32
MDM2::PRKAR1A	ErbB Signaling Pathway	G Protein Signaling Pathways	0.5	0.05	10	76.33::1674.88	77.9::1559.61
MDM2::PTCH1	ErbB Signaling Pathway	Hedgehog Signaling Pathway	0.5	0.04	12.5	76.33::107.17	77.9::100.15
MDM2::SMO	ErbB Signaling Pathway	Hedgehog Signaling Pathway	0.5	0.05	10	76.33::88.26	77.9::92.72
MDM2::SOCS1	ErbB Signaling Pathway	Regulation of toll-like receptor signaling pathway	0.5	0.04	12.5	76.33::130.12	77.9::135.25
MDM2::SOCS1	ErbB Signaling Pathway	Insulin Signaling	0.5	0.04	12.5	76.33::130.12	77.9::135.25
MDM2::SOCS1	ErbB Signaling Pathway	Kit receptor signaling pathway	0.5	0.04	12.5	76.33::130.12	77.9::135.25
MDM2::SOCS1	ErbB Signaling Pathway	EPO Receptor Signaling	0.5	0.04	12.5	76.33::130.12	77.9::135.25
MDM2::SOCS1	ErbB Signaling Pathway	Type II interferon signaling (IFNG)	0.5	0.04	12.5	76.33::130.12	77.9::135.25
MDM2::SOCS1	ErbB Signaling Pathway	IL-4 Signaling Pathway	0.5	0.04	12.5	76.33::130.12	77.9::135.25
MDM2::SOCS1	ErbB Signaling Pathway	Interferon type I signaling pathways	0.5	0.04	12.5	76.33::130.12	77.9::135.25
MDM2::STK11	ErbB Signaling Pathway	AMPK Signaling	0.5	0.04	12.5	76.33::71.97	77.9::74.95
MDM2::SYK	ErbB Signaling Pathway	Regulation of toll-like receptor signaling pathway	0.5	0.04	12.5	76.33::90.65	77.9::89.92
MDM2::SYK	ErbB Signaling Pathway	RANKL/RANK Signaling Pathway	0.5	0.04	12.5	76.33::90.65	77.9::89.92
MDM2::SYK	ErbB Signaling Pathway	B Cell Receptor Signaling Pathway	0.5	0.04	12.5	76.33::90.65	77.9::89.92
MDM2::SYK	ErbB Signaling Pathway	IL-2 Signaling Pathway	0.5	0.04	12.5	76.33::90.65	77.9::89.92
MDM2::SYK	ErbB Signaling Pathway	IL-5 Signaling Pathway	0.5	0.04	12.5	76.33::90.65	77.9::89.92
MDM2::SYK	ErbB Signaling Pathway	IL-3 Signaling Pathway	0.5	0.04	12.5	76.33::90.65	77.9::89.92
MDM2::TFE3	ErbB Signaling Pathway	TGF Beta Signaling Pathway	0.5	0.05	10	76.33::113.34	77.9::152.45
MDM2::TSHR	ErbB Signaling Pathway	TSH signaling pathway	0.5	0.03	16.67	76.33::71.32	77.9::71.66
MYC::NCOA2	ErbB Signaling Pathway	Androgen receptor signaling pathway	0.5	0.03	16.67	5477.16::76.56	6272.39::76.48
MYC::NTRK1	ErbB Signaling Pathway	BDNF signaling pathway	0.5	0.03	16.67	5477.16::80.65	6272.39::80.23
MYC::NTRK3	ErbB Signaling Pathway	BDNF signaling pathway	0.5	0.05	10	5477.16::84.09	6272.39::83.31
MYC::PATZ1	ErbB Signaling Pathway	Androgen receptor signaling pathway	0.5	0.05	10	5477.16::79.34	6272.39::78.69
MYC::PAX5	ErbB Signaling Pathway	ID signaling pathway	0.5	0.05	10	5477.16::68.91	6272.39::71.02
TP53::NCOA2	ErbB Signaling Pathway	Androgen receptor signaling pathway	0.5	0.02	25	128.73::76.56	155.09::76.48
TP53::NOTCH1	ErbB Signaling Pathway	Notch Signaling Pathway	0.5	0.05	10	128.73::719.88	155.09::702.48
TP53::NTRK1	ErbB Signaling Pathway	BDNF signaling pathway	0.5	0.02	25	128.73::80.65	155.09::80.23
TP53::NTRK3	ErbB Signaling Pathway	BDNF signaling pathway	0.5	0.03	16.67	128.73::84.09	155.09::83.31
TP53::PATZ1	ErbB Signaling Pathway	Androgen receptor signaling pathway	0.5	0.04	12.5	128.73::79.34	155.09::78.69
TP53::PAX5	ErbB Signaling Pathway	ID signaling pathway	0.5	0.04	12.5	128.73::68.91	155.09::71.02
TP53::PAX8	ErbB Signaling Pathway	TSH signaling pathway	0.5	0.04	12.5	128.73::89.8	155.09::89.52
TP53::PAX8	ErbB Signaling Pathway	ID signaling pathway	0.5	0.04	12.5	128.73::89.8	155.09::89.52
TP53::PIK3CA	ErbB Signaling Pathway	Regulation of toll-like receptor signaling pathway	0.5	0.05	10	128.73::133.06	155.09::116.78
TP53::PIK3CA	ErbB Signaling Pathway	Insulin Signaling	0.5	0.05	10	128.73::133.06	155.09::116.78
TP53::PIK3CA	ErbB Signaling Pathway	Signaling of Hepatocyte Growth Factor Receptor	0.5	0.05	10	128.73::133.06	155.09::116.78
TP53::PIK3CA	ErbB Signaling Pathway	TSLP Signaling Pathway	0.5	0.05	10	128.73::133.06	155.09::116.78
TP53::PIK3CA	ErbB Signaling Pathway	G13 Signaling Pathway	0.5	0.05	10	128.73::133.06	155.09::116.78
TP53::PIK3CA	ErbB Signaling Pathway	TSH signaling pathway	0.5	0.05	10	128.73::133.06	155.09::116.78
TP53::PIK3CA	ErbB Signaling Pathway	IL-4 Signaling Pathway	0.5	0.05	10	128.73::133.06	155.09::116.78
TP53::PIK3CA	ErbB Signaling Pathway	Toll-like receptor signaling pathway	0.5	0.05	10	128.73::133.06	155.09::116.78
TP53::PIK3CA	ErbB Signaling Pathway	Estrogen signaling pathway	0.5	0.05	10	128.73::133.06	155.09::116.78
TP53::PTCH1	ErbB Signaling Pathway	Hedgehog Signaling Pathway	0.5	0.05	10	128.73::107.17	155.09::100.15
TP53::SOCS1	ErbB Signaling Pathway	Regulation of toll-like receptor signaling pathway	0.5	0.04	12.5	128.73::130.12	155.09::135.25
TP53::SOCS1	ErbB Signaling Pathway	Insulin Signaling	0.5	0.04	12.5	128.73::130.12	155.09::135.25
TP53::SOCS1	ErbB Signaling Pathway	Kit receptor signaling pathway	0.5	0.04	12.5	128.73::130.12	155.09::135.25
TP53::SOCS1	ErbB Signaling Pathway	EPO Receptor Signaling	0.5	0.04	12.5	128.73::130.12	155.09::135.25
TP53::SOCS1	ErbB Signaling Pathway	Type II interferon signaling (IFNG)	0.5	0.04	12.5	128.73::130.12	155.09::135.25
TP53::SOCS1	ErbB Signaling Pathway	IL-4 Signaling Pathway	0.5	0.04	12.5	128.73::130.12	155.09::135.25
TP53::SOCS1	ErbB Signaling Pathway	Interferon type I signaling pathways	0.5	0.04	12.5	128.73::130.12	155.09::135.25
TP53::SYK	ErbB Signaling Pathway	Regulation of toll-like receptor signaling pathway	0.5	0.05	10	128.73::90.65	155.09::89.92
TP53::SYK	ErbB Signaling Pathway	RANKL/RANK Signaling Pathway	0.5	0.05	10	128.73::90.65	155.09::89.92
TP53::SYK	ErbB Signaling Pathway	B Cell Receptor Signaling Pathway	0.5	0.05	10	128.73::90.65	155.09::89.92
TP53::SYK	ErbB Signaling Pathway	IL-2 Signaling Pathway	0.5	0.05	10	128.73::90.65	155.09::89.92
TP53::SYK	ErbB Signaling Pathway	IL-5 Signaling Pathway	0.5	0.05	10	128.73::90.65	155.09::89.92
TP53::SYK	ErbB Signaling Pathway	IL-3 Signaling Pathway	0.5	0.05	10	128.73::90.65	155.09::89.92
TP53::TFE3	ErbB Signaling Pathway	TGF Beta Signaling Pathway	0.5	0.05	10	128.73::113.34	155.09::152.45
TP53::TSHR	ErbB Signaling Pathway	TSH signaling pathway	0.5	0.04	12.5	128.73::71.32	155.09::71.66
