# Supplementary material for: Prediction of signaling cross-talks contributing to acquired drug resistance in breast cancer cells by Bayesian statistical modeling
Source: BMC Syst Biol. 2015 Jan 20;9:2. doi: 10.1186/s12918-014-0135-x (PMC4307189; doi:10.1186/s12918-014-0135-x)
Supplement: Additional file 9 — Table S8. 168 selected cross-talks which associated EGFR (or ErbB) signaling pathways with 6 other signaling pathways that were found in at least two different pathway analyses (i.e. Reactome and KEGG, or KEGG and WikiPathway, or Reactome and WikiPathway) [GSE38376]. [file 12918_2014_135_MOESM9_ESM.xlsx]

## Sheet: Table_S8
gene_i::gene_j	Pathway Source	Pathway_i	Pathway_j	Prob_Res	Prob_Par	Odds	Avg_Par_i::Avg_Par_j	Avg_Res_i::Avg_Res_j
AKT2::MAML2	Reactome,KEGG	EGFR_signaling	NOTCH_signaling	0.5	0.03	16.67	87.71::76.59	96.84::78.6
MDM2::APC	Reactome,WikiPathway	EGFR_signaling	WNT_signaling	0.5	0.03	16.67	76.33::82.43	77.9::86.76
KIT::CDC73	Reactome	EGFR_signaling	WNT_signaling	0.5	0.03	16.67	82.14::104.01	82.68::110.88
MDM2::CDC73	Reactome	EGFR_signaling	WNT_signaling	0.5	0.03	16.67	76.33::104.01	77.9::110.88
KIT::GNAQ	Reactome	EGFR_signaling	GPCR_signaling	0.5	0.03	16.67	82.14::130	82.68::139.33
MDM2::GNAQ	Reactome,WikiPathway	EGFR_signaling	GPCR_signaling	0.5	0.03	16.67	76.33::130	77.9::139.33
KIT::TSHR	Reactome	EGFR_signaling	GPCR_signaling	0.5	0.03	16.67	82.14::71.32	82.68::71.66
MDM2::TSHR	Reactome	EGFR_signaling	GPCR_signaling	0.5	0.03	16.67	76.33::71.32	77.9::71.66
AKT2::APC	KEGG	KEGG_ERBB_SIGNALING	KEGG_WNT_SIGNALING	0.5	0.03	16.67	87.71::82.43	96.84::86.76
AKT2::APC	KEGG	KEGG_ERBB_SIGNALING	KEGG_HIPPO_SIGNALING	0.5	0.03	16.67	87.71::82.43	96.84::86.76
AKT2::CDH1	KEGG	KEGG_ERBB_SIGNALING	KEGG_HIPPO_SIGNALING	0.5	0.03	16.67	87.71::74.2	96.84::79.8
AKT2::GNAQ	KEGG	KEGG_ERBB_SIGNALING	KEGG_GNRH_SIGNALING_PATHWAY	0.5	0.03	16.67	87.71::130	96.84::139.33
AKT2::GNAQ	KEGG	KEGG_ERBB_SIGNALING	KEGG_CALCIUM_SIGNALING	0.5	0.03	16.67	87.71::130	96.84::139.33
AKT2::MDM2	KEGG	KEGG_ERBB_SIGNALING	KEGG_P53_SIGNALING_PATHWAY	0.5	0.03	16.67	87.71::76.33	96.84::77.9
MDM2::AKT2	WikiPathway	ErbB Signaling Pathway	Regulation of toll-like receptor signaling pathway	0.5	0.03	16.67	76.33::87.71	77.9::96.84
MDM2::AKT2	WikiPathway	ErbB Signaling Pathway	Insulin Signaling	0.5	0.03	16.67	76.33::87.71	77.9::96.84
MDM2::AKT2	WikiPathway	ErbB Signaling Pathway	RANKL/RANK Signaling Pathway	0.5	0.03	16.67	76.33::87.71	77.9::96.84
MDM2::AKT2	WikiPathway	ErbB Signaling Pathway	AMPK Signaling	0.5	0.03	16.67	76.33::87.71	77.9::96.84
MDM2::AKT2	WikiPathway	ErbB Signaling Pathway	MAPK Signaling Pathway	0.5	0.03	16.67	76.33::87.71	77.9::96.84
MDM2::AKT2	WikiPathway	ErbB Signaling Pathway	TWEAK Signaling Pathway	0.5	0.03	16.67	76.33::87.71	77.9::96.84
MDM2::AKT2	WikiPathway	ErbB Signaling Pathway	Toll-like receptor signaling pathway	0.5	0.03	16.67	76.33::87.71	77.9::96.84
MDM2::APC	WikiPathway	ErbB Signaling Pathway	BDNF signaling pathway	0.5	0.03	16.67	76.33::82.43	77.9::86.76
MDM2::COL1A1	WikiPathway	ErbB Signaling Pathway	Nanoparticle-mediated activation of receptor signaling	0.5	0.03	16.67	76.33::91.44	77.9::102.54
MDM2::COL1A1	WikiPathway	ErbB Signaling Pathway	Osteoblast Signaling	0.5	0.03	16.67	76.33::91.44	77.9::102.54
MDM2::GNAQ	WikiPathway	ErbB Signaling Pathway	TSH signaling pathway	0.5	0.03	16.67	76.33::130	77.9::139.33
MDM2::GNAQ	WikiPathway	ErbB Signaling Pathway	Serotonin Receptor 2 and STAT3 Signaling	0.5	0.03	16.67	76.33::130	77.9::139.33
MDM2::GNAQ	WikiPathway	ErbB Signaling Pathway	Serotonin Receptor 2 and ELK-SRF/GATA4 signaling	0.5	0.03	16.67	76.33::130	77.9::139.33
MDM2::ITK	WikiPathway	ErbB Signaling Pathway	T-Cell Receptor and Co-stimulatory Signaling	0.5	0.03	16.67	76.33::89.86	77.9::93.27
MDM2::ITK	WikiPathway	ErbB Signaling Pathway	TCR Signaling Pathway	0.5	0.03	16.67	76.33::89.86	77.9::93.27
MDM2::KIT	WikiPathway	ErbB Signaling Pathway	Kit receptor signaling pathway	0.5	0.03	16.67	76.33::82.14	77.9::82.68
MDM2::PAX5	WikiPathway	ErbB Signaling Pathway	ID signaling pathway	0.5	0.03	16.67	76.33::68.91	77.9::71.02
MDM2::TSHR	WikiPathway	ErbB Signaling Pathway	TSH signaling pathway	0.5	0.03	16.67	76.33::71.32	77.9::71.66
AKT2::TP53	Reactome	EGFR_signaling	NOTCH_signaling	0.5	0.04	12.5	87.71::128.73	96.84::155.09
KIT::APC	Reactome	EGFR_signaling	WNT_signaling	0.5	0.04	12.5	82.14::82.43	82.68::86.76
KIT::MAML2	Reactome	EGFR_signaling	NOTCH_signaling	0.5	0.04	12.5	82.14::76.59	82.68::78.6
KIT::STK11	Reactome	EGFR_signaling	IGF1R_signaling	0.5	0.04	12.5	82.14::71.97	82.68::74.95
KIT::STK11	Reactome	EGFR_signaling	Insulin_Receptor_signaling	0.5	0.04	12.5	82.14::71.97	82.68::74.95
KIT::TP53	Reactome	EGFR_signaling	NOTCH_signaling	0.5	0.04	12.5	82.14::128.73	82.68::155.09
MDM2::MAML2	Reactome,WikiPathway	EGFR_signaling	NOTCH_signaling	0.5	0.04	12.5	76.33::76.59	77.9::78.6
MDM2::STK11	Reactome	EGFR_signaling	IGF1R_signaling	0.5	0.04	12.5	76.33::71.97	77.9::74.95
MDM2::STK11	Reactome	EGFR_signaling	Insulin_Receptor_signaling	0.5	0.04	12.5	76.33::71.97	77.9::74.95
MDM2::TP53	Reactome	EGFR_signaling	NOTCH_signaling	0.5	0.04	12.5	76.33::128.73	77.9::155.09
AKT2::GNAS	KEGG	KEGG_ERBB_SIGNALING	KEGG_GNRH_SIGNALING_PATHWAY	0.5	0.04	12.5	87.71::5465.46	96.84::6212.43
AKT2::GNAS	KEGG	KEGG_ERBB_SIGNALING	KEGG_CALCIUM_SIGNALING	0.5	0.04	12.5	87.71::5465.46	96.84::6212.43
AKT2::NF2	KEGG	KEGG_ERBB_SIGNALING	KEGG_HIPPO_SIGNALING	0.5	0.04	12.5	87.71::85.75	96.84::87.36
AKT2::TP53	KEGG	KEGG_ERBB_SIGNALING	KEGG_P53_SIGNALING_PATHWAY	0.5	0.04	12.5	87.71::128.73	96.84::155.09
AKT2::TP53	KEGG	KEGG_ERBB_SIGNALING	KEGG_WNT_SIGNALING	0.5	0.04	12.5	87.71::128.73	96.84::155.09
CBL::CDH1	KEGG	KEGG_ERBB_SIGNALING	KEGG_RAP1_SIGNALING	0.5	0.04	12.5	194.46::74.2	208.45::79.8
CBL::CDH1	KEGG	KEGG_ERBB_SIGNALING	KEGG_HIPPO_SIGNALING	0.5	0.04	12.5	194.46::74.2	208.45::79.8
TP53::AKT2	WikiPathway	ErbB Signaling Pathway	Regulation of toll-like receptor signaling pathway	0.5	0.04	12.5	128.73::87.71	155.09::96.84
TP53::AKT2	WikiPathway	ErbB Signaling Pathway	Insulin Signaling	0.5	0.04	12.5	128.73::87.71	155.09::96.84
TP53::AKT2	WikiPathway	ErbB Signaling Pathway	RANKL/RANK Signaling Pathway	0.5	0.04	12.5	128.73::87.71	155.09::96.84
TP53::AKT2	WikiPathway	ErbB Signaling Pathway	TWEAK Signaling Pathway	0.5	0.04	12.5	128.73::87.71	155.09::96.84
TP53::AKT2	WikiPathway	ErbB Signaling Pathway	Toll-like receptor signaling pathway	0.5	0.04	12.5	128.73::87.71	155.09::96.84
TP53::APC	WikiPathway	ErbB Signaling Pathway	Wnt Signaling Pathway	0.5	0.04	12.5	128.73::82.43	155.09::86.76
TP53::APC	WikiPathway	ErbB Signaling Pathway	BDNF signaling pathway	0.5	0.04	12.5	128.73::82.43	155.09::86.76
TP53::APC	WikiPathway	ErbB Signaling Pathway	Wnt Signaling Pathway Netpath	0.5	0.04	12.5	128.73::82.43	155.09::86.76
TP53::COL1A1	WikiPathway	ErbB Signaling Pathway	Nanoparticle-mediated activation of receptor signaling	0.5	0.04	12.5	128.73::91.44	155.09::102.54
TP53::COL1A1	WikiPathway	ErbB Signaling Pathway	Osteoblast Signaling	0.5	0.04	12.5	128.73::91.44	155.09::102.54
TP53::GNAQ	WikiPathway	ErbB Signaling Pathway	G Protein Signaling Pathways	0.5	0.04	12.5	128.73::130	155.09::139.33
TP53::GNAQ	WikiPathway	ErbB Signaling Pathway	TSH signaling pathway	0.5	0.04	12.5	128.73::130	155.09::139.33
TP53::GNAQ	WikiPathway	ErbB Signaling Pathway	Serotonin Receptor 2 and STAT3 Signaling	0.5	0.04	12.5	128.73::130	155.09::139.33
TP53::GNAQ	WikiPathway	ErbB Signaling Pathway	Serotonin Receptor 2 and ELK-SRF/GATA4 signaling	0.5	0.04	12.5	128.73::130	155.09::139.33
TP53::ITK	WikiPathway	ErbB Signaling Pathway	T-Cell Receptor and Co-stimulatory Signaling	0.5	0.04	12.5	128.73::89.86	155.09::93.27
TP53::ITK	WikiPathway	ErbB Signaling Pathway	TCR Signaling Pathway	0.5	0.04	12.5	128.73::89.86	155.09::93.27
TP53::KIT	WikiPathway	ErbB Signaling Pathway	Kit receptor signaling pathway	0.5	0.04	12.5	128.73::82.14	155.09::82.68
TP53::MAML2	WikiPathway	ErbB Signaling Pathway	Notch Signaling Pathway	0.5	0.04	12.5	128.73::76.59	155.09::78.6
MDM2::SOCS1	WikiPathway	ErbB Signaling Pathway	Regulation of toll-like receptor signaling pathway	0.5	0.04	12.5	76.33::130.12	77.9::135.25
MDM2::SOCS1	WikiPathway	ErbB Signaling Pathway	Insulin Signaling	0.5	0.04	12.5	76.33::130.12	77.9::135.25
MDM2::SOCS1	WikiPathway	ErbB Signaling Pathway	Kit receptor signaling pathway	0.5	0.04	12.5	76.33::130.12	77.9::135.25
MDM2::SOCS1	WikiPathway	ErbB Signaling Pathway	EPO Receptor Signaling	0.5	0.04	12.5	76.33::130.12	77.9::135.25
MDM2::SOCS1	WikiPathway	ErbB Signaling Pathway	Type II interferon signaling (IFNG)	0.5	0.04	12.5	76.33::130.12	77.9::135.25
MDM2::SOCS1	WikiPathway	ErbB Signaling Pathway	IL-4 Signaling Pathway	0.5	0.04	12.5	76.33::130.12	77.9::135.25
MDM2::SOCS1	WikiPathway	ErbB Signaling Pathway	Interferon type I signaling pathways	0.5	0.04	12.5	76.33::130.12	77.9::135.25
MDM2::STK11	WikiPathway	ErbB Signaling Pathway	AMPK Signaling	0.5	0.04	12.5	76.33::71.97	77.9::74.95
TP53::PAX5	WikiPathway	ErbB Signaling Pathway	ID signaling pathway	0.5	0.04	12.5	128.73::68.91	155.09::71.02
TP53::SOCS1	WikiPathway	ErbB Signaling Pathway	Regulation of toll-like receptor signaling pathway	0.5	0.04	12.5	128.73::130.12	155.09::135.25
TP53::SOCS1	WikiPathway	ErbB Signaling Pathway	Insulin Signaling	0.5	0.04	12.5	128.73::130.12	155.09::135.25
TP53::SOCS1	WikiPathway	ErbB Signaling Pathway	Kit receptor signaling pathway	0.5	0.04	12.5	128.73::130.12	155.09::135.25
TP53::SOCS1	WikiPathway	ErbB Signaling Pathway	EPO Receptor Signaling	0.5	0.04	12.5	128.73::130.12	155.09::135.25
TP53::SOCS1	WikiPathway	ErbB Signaling Pathway	Type II interferon signaling (IFNG)	0.5	0.04	12.5	128.73::130.12	155.09::135.25
TP53::SOCS1	WikiPathway	ErbB Signaling Pathway	IL-4 Signaling Pathway	0.5	0.04	12.5	128.73::130.12	155.09::135.25
TP53::SOCS1	WikiPathway	ErbB Signaling Pathway	Interferon type I signaling pathways	0.5	0.04	12.5	128.73::130.12	155.09::135.25
TP53::TSHR	WikiPathway	ErbB Signaling Pathway	TSH signaling pathway	0.5	0.04	12.5	128.73::71.32	155.09::71.66
AKT2::MYC	Reactome	EGFR_signaling	NOTCH_signaling	0.5	0.05	10	87.71::5477.16	96.84::6272.39
AKT2::MYC	Reactome	EGFR_signaling	TGF_Beta_Receptor_signaling	0.5	0.05	10	87.71::5477.16	96.84::6272.39
CBL::APC	Reactome,KEGG	EGFR_signaling	WNT_signaling	0.5	0.05	10	194.46::82.43	208.45::86.76
PDGFRA::APC	Reactome	EGFR_signaling	WNT_signaling	0.5	0.05	10	126.06::82.43	133.52::86.76
CBL::CDC73	Reactome	EGFR_signaling	WNT_signaling	0.5	0.05	10	194.46::104.01	208.45::110.88
CBL::GNAQ	Reactome	EGFR_signaling	GPCR_signaling	0.5	0.05	10	194.46::130	208.45::139.33
CBL::TSHR	Reactome	EGFR_signaling	GPCR_signaling	0.5	0.05	10	194.46::71.32	208.45::71.66
FGFR2::CDC73	Reactome	EGFR_signaling	WNT_signaling	0.5	0.05	10	80.98::104.01	82.63::110.88
PDGFRA::CDC73	Reactome	EGFR_signaling	WNT_signaling	0.5	0.05	10	126.06::104.01	133.52::110.88
FGFR2::GNAQ	Reactome	EGFR_signaling	GPCR_signaling	0.5	0.05	10	80.98::130	82.63::139.33
PDGFRA::GNAQ	Reactome	EGFR_signaling	GPCR_signaling	0.5	0.05	10	126.06::130	133.52::139.33
KIT::GNAS	Reactome	EGFR_signaling	GPCR_signaling	0.5	0.05	10	82.14::5465.46	82.68::6212.43
MDM2::GNAS	Reactome,WikiPathway	EGFR_signaling	GPCR_signaling	0.5	0.05	10	76.33::5465.46	77.9::6212.43
KIT::SMO	Reactome	EGFR_signaling	GPCR_signaling	0.5	0.05	10	82.14::88.26	82.68::92.72
MDM2::SMO	Reactome	EGFR_signaling	GPCR_signaling	0.5	0.05	10	76.33::88.26	77.9::92.72
PDGFRA::TSHR	Reactome	EGFR_signaling	GPCR_signaling	0.5	0.05	10	126.06::71.32	133.52::71.66
AKT2::CARD11	KEGG	KEGG_ERBB_SIGNALING	KEGG_NF_KAPPA_B_SIGNALING	0.5	0.05	10	87.71::125.6	96.84::138.34
AKT2::PDGFRA	KEGG	KEGG_ERBB_SIGNALING	KEGG_CALCIUM_SIGNALING	0.5	0.05	10	87.71::126.06	96.84::133.52
AKT2::SMO	KEGG	KEGG_ERBB_SIGNALING	KEGG_HEDGEHOG_SIGNALING	0.5	0.05	10	87.71::88.26	96.84::92.72
CBL::APC	KEGG	KEGG_ERBB_SIGNALING	KEGG_HIPPO_SIGNALING	0.5	0.05	10	194.46::82.43	208.45::86.76
CBL::COL1A1	KEGG	KEGG_ERBB_SIGNALING	KEGG_PI3K_AKT_SIGNALING	0.5	0.05	10	194.46::91.44	208.45::102.54
CBL::GNAQ	KEGG	KEGG_ERBB_SIGNALING	KEGG_GNRH_SIGNALING_PATHWAY	0.5	0.05	10	194.46::130	208.45::139.33
CBL::GNAQ	KEGG	KEGG_ERBB_SIGNALING	KEGG_RAP1_SIGNALING	0.5	0.05	10	194.46::130	208.45::139.33
CBL::GNAQ	KEGG	KEGG_ERBB_SIGNALING	KEGG_CALCIUM_SIGNALING	0.5	0.05	10	194.46::130	208.45::139.33
CBL::GNAQ	KEGG	KEGG_ERBB_SIGNALING	KEGG_CGMP_PKG_SIGNALING	0.5	0.05	10	194.46::130	208.45::139.33
CBL::ITK	KEGG	KEGG_ERBB_SIGNALING	KEGG_CHEMOKINE_SIGNALING_PATHWAY	0.5	0.05	10	194.46::89.86	208.45::93.27
CBL::KIT	KEGG	KEGG_ERBB_SIGNALING	KEGG_RAS_SIGNALING	0.5	0.05	10	194.46::82.14	208.45::82.68
CBL::KIT	KEGG	KEGG_ERBB_SIGNALING	KEGG_RAP1_SIGNALING	0.5	0.05	10	194.46::82.14	208.45::82.68
CBL::KIT	KEGG	KEGG_ERBB_SIGNALING	KEGG_PI3K_AKT_SIGNALING	0.5	0.05	10	194.46::82.14	208.45::82.68
CBL::MDM2	KEGG	KEGG_ERBB_SIGNALING	KEGG_P53_SIGNALING_PATHWAY	0.5	0.05	10	194.46::76.33	208.45::77.9
CBL::MDM2	KEGG	KEGG_ERBB_SIGNALING	KEGG_FOXO_SIGNALING	0.5	0.05	10	194.46::76.33	208.45::77.9
CBL::MDM2	KEGG	KEGG_ERBB_SIGNALING	KEGG_PI3K_AKT_SIGNALING	0.5	0.05	10	194.46::76.33	208.45::77.9
CBL::MLLT4	KEGG	KEGG_ERBB_SIGNALING	KEGG_RAS_SIGNALING	0.5	0.05	10	194.46::85.68	208.45::88.69
CBL::MLLT4	KEGG	KEGG_ERBB_SIGNALING	KEGG_RAP1_SIGNALING	0.5	0.05	10	194.46::85.68	208.45::88.69
CBL::MLLT4	KEGG	KEGG_ERBB_SIGNALING	KEGG_CAMP_SIGNALING	0.5	0.05	10	194.46::85.68	208.45::88.69
CBL::TSHR	KEGG	KEGG_ERBB_SIGNALING	KEGG_CAMP_SIGNALING	0.5	0.05	10	194.46::71.32	208.45::71.66
MYC::CDH1	KEGG	KEGG_ERBB_SIGNALING	KEGG_RAP1_SIGNALING	0.5	0.05	10	5477.16::74.2	6272.39::79.8
MYC::GNAQ	KEGG	KEGG_ERBB_SIGNALING	KEGG_GNRH_SIGNALING_PATHWAY	0.5	0.05	10	5477.16::130	6272.39::139.33
MYC::GNAQ	KEGG	KEGG_ERBB_SIGNALING	KEGG_RAP1_SIGNALING	0.5	0.05	10	5477.16::130	6272.39::139.33
MYC::GNAQ	KEGG	KEGG_ERBB_SIGNALING	KEGG_CALCIUM_SIGNALING	0.5	0.05	10	5477.16::130	6272.39::139.33
MYC::GNAQ	KEGG	KEGG_ERBB_SIGNALING	KEGG_CGMP_PKG_SIGNALING	0.5	0.05	10	5477.16::130	6272.39::139.33
MYC::ITK	KEGG	KEGG_ERBB_SIGNALING	KEGG_CHEMOKINE_SIGNALING_PATHWAY	0.5	0.05	10	5477.16::89.86	6272.39::93.27
MYC::ITK	KEGG	KEGG_ERBB_SIGNALING	KEGG_T_CELL_RECEPTOR_SIGNALING_PATHWAY	0.5	0.05	10	5477.16::89.86	6272.39::93.27
MYC::AKT2	WikiPathway	ErbB Signaling Pathway	Regulation of toll-like receptor signaling pathway	0.5	0.05	10	5477.16::87.71	6272.39::96.84
MYC::AKT2	WikiPathway	ErbB Signaling Pathway	Insulin Signaling	0.5	0.05	10	5477.16::87.71	6272.39::96.84
MYC::AKT2	WikiPathway	ErbB Signaling Pathway	Signaling Pathways in Glioblastoma	0.5	0.05	10	5477.16::87.71	6272.39::96.84
MYC::AKT2	WikiPathway	ErbB Signaling Pathway	RANKL/RANK Signaling Pathway	0.5	0.05	10	5477.16::87.71	6272.39::96.84
MYC::AKT2	WikiPathway	ErbB Signaling Pathway	AMPK Signaling	0.5	0.05	10	5477.16::87.71	6272.39::96.84
MYC::AKT2	WikiPathway	ErbB Signaling Pathway	TWEAK Signaling Pathway	0.5	0.05	10	5477.16::87.71	6272.39::96.84
MYC::AKT2	WikiPathway	ErbB Signaling Pathway	Toll-like receptor signaling pathway	0.5	0.05	10	5477.16::87.71	6272.39::96.84
MDM2::CARD11	WikiPathway	ErbB Signaling Pathway	B Cell Receptor Signaling Pathway	0.5	0.05	10	76.33::125.6	77.9::138.34
MDM2::CARD11	WikiPathway	ErbB Signaling Pathway	TCR Signaling Pathway	0.5	0.05	10	76.33::125.6	77.9::138.34
MDM2::CBL	WikiPathway	ErbB Signaling Pathway	Insulin Signaling	0.5	0.05	10	76.33::194.46	77.9::208.45
MDM2::CBL	WikiPathway	ErbB Signaling Pathway	Kit receptor signaling pathway	0.5	0.05	10	76.33::194.46	77.9::208.45
MDM2::CBL	WikiPathway	ErbB Signaling Pathway	RANKL/RANK Signaling Pathway	0.5	0.05	10	76.33::194.46	77.9::208.45
MDM2::CBL	WikiPathway	ErbB Signaling Pathway	B Cell Receptor Signaling Pathway	0.5	0.05	10	76.33::194.46	77.9::208.45
MDM2::CBL	WikiPathway	ErbB Signaling Pathway	IL-2 Signaling Pathway	0.5	0.05	10	76.33::194.46	77.9::208.45
MDM2::CBL	WikiPathway	ErbB Signaling Pathway	EGF/EGFR Signaling Pathway	0.5	0.05	10	76.33::194.46	77.9::208.45
MDM2::CBL	WikiPathway	ErbB Signaling Pathway	IL-3 Signaling Pathway	0.5	0.05	10	76.33::194.46	77.9::208.45
MDM2::CBL	WikiPathway	ErbB Signaling Pathway	IL-4 Signaling Pathway	0.5	0.05	10	76.33::194.46	77.9::208.45
MDM2::CBL	WikiPathway	ErbB Signaling Pathway	TCR Signaling Pathway	0.5	0.05	10	76.33::194.46	77.9::208.45
MDM2::CBL	WikiPathway	ErbB Signaling Pathway	Interferon type I signaling pathways	0.5	0.05	10	76.33::194.46	77.9::208.45
MYC::COL1A1	WikiPathway	ErbB Signaling Pathway	Nanoparticle-mediated activation of receptor signaling	0.5	0.05	10	5477.16::91.44	6272.39::102.54
MYC::COL1A1	WikiPathway	ErbB Signaling Pathway	Osteoblast Signaling	0.5	0.05	10	5477.16::91.44	6272.39::102.54
TP53::ETV5	WikiPathway	ErbB Signaling Pathway	Androgen receptor signaling pathway	0.5	0.05	10	128.73::75.86	155.09::80.76
MYC::GNAQ	WikiPathway	ErbB Signaling Pathway	G Protein Signaling Pathways	0.5	0.05	10	5477.16::130	6272.39::139.33
MYC::GNAQ	WikiPathway	ErbB Signaling Pathway	Serotonin Receptor 2 and STAT3 Signaling	0.5	0.05	10	5477.16::130	6272.39::139.33
MYC::GNAQ	WikiPathway	ErbB Signaling Pathway	Serotonin Receptor 2 and ELK-SRF/GATA4 signaling	0.5	0.05	10	5477.16::130	6272.39::139.33
MDM2::GNAS	WikiPathway	ErbB Signaling Pathway	Serotonin Receptor 4/6/7 and NR3C Signaling	0.5	0.05	10	76.33::5465.46	77.9::6212.43
MDM2::GNAS	WikiPathway	ErbB Signaling Pathway	TSH signaling pathway	0.5	0.05	10	76.33::5465.46	77.9::6212.43
MDM2::GNAS	WikiPathway	ErbB Signaling Pathway	Estrogen signaling pathway	0.5	0.05	10	76.33::5465.46	77.9::6212.43
MDM2::IL6ST	WikiPathway	ErbB Signaling Pathway	Interleukin-11 Signaling Pathway	0.5	0.05	10	76.33::76.14	77.9::80.85
MDM2::IL6ST	WikiPathway	ErbB Signaling Pathway	IL-6 signaling pathway	0.5	0.05	10	76.33::76.14	77.9::80.85
MDM2::IL6ST	WikiPathway	ErbB Signaling Pathway	Oncostatin M Signaling Pathway	0.5	0.05	10	76.33::76.14	77.9::80.85
MDM2::IRF4	WikiPathway	ErbB Signaling Pathway	B Cell Receptor Signaling Pathway	0.5	0.05	10	76.33::71.8	77.9::77.4
MDM2::IRF4	WikiPathway	ErbB Signaling Pathway	Type II interferon signaling (IFNG)	0.5	0.05	10	76.33::71.8	77.9::77.4
MDM2::IRF4	WikiPathway	ErbB Signaling Pathway	TCR Signaling Pathway	0.5	0.05	10	76.33::71.8	77.9::77.4
MYC::ITK	WikiPathway	ErbB Signaling Pathway	T-Cell Receptor and Co-stimulatory Signaling	0.5	0.05	10	5477.16::89.86	6272.39::93.27
MYC::ITK	WikiPathway	ErbB Signaling Pathway	TCR Signaling Pathway	0.5	0.05	10	5477.16::89.86	6272.39::93.27
MDM2::PDGFRA	WikiPathway	ErbB Signaling Pathway	Osteoblast Signaling	0.5	0.05	10	76.33::126.06	77.9::133.52
MDM2::SMO	WikiPathway	ErbB Signaling Pathway	Hedgehog Signaling Pathway	0.5	0.05	10	76.33::88.26	77.9::92.72
MDM2::TFE3	WikiPathway	ErbB Signaling Pathway	TGF Beta Signaling Pathway	0.5	0.05	10	76.33::113.34	77.9::152.45
MYC::PAX5	WikiPathway	ErbB Signaling Pathway	ID signaling pathway	0.5	0.05	10	5477.16::68.91	6272.39::71.02
TP53::TFE3	WikiPathway	ErbB Signaling Pathway	TGF Beta Signaling Pathway	0.5	0.05	10	128.73::113.34	155.09::152.45
