# Supplementary material for: Prediction of signaling cross-talks contributing to acquired drug resistance in breast cancer cells by Bayesian statistical modeling
Source: BMC Syst Biol. 2015 Jan 20;9:2. doi: 10.1186/s12918-014-0135-x (PMC4307189; doi:10.1186/s12918-014-0135-x)
Supplement: Additional file 10 — Table S9. All 10,811 drug-resistant gene-pairs found in GSE16179. [file 12918_2014_135_MOESM10_ESM.xlsx]

## Sheet: Table_S9
GS_pair	Probability in Resistant Network	Probability in Parental Network	Odds Ratio
ABI1::AKT1	0.2682	0.0002343	1144.69
ABI1::AKT2	0.1849	0.0001249	1480.38
ABI1::ATF1	0.1679	0.0004057	413.853
ABI1::BCL11A	0.3983	0.004781	83.3089
ABI1::BCL7A	0.2156	1.189e-05	18132.9
ABI1::BMPR1A	0.2604	0.0015	173.6
ABI1::BRAF	0.1804	0.006186	29.1626
ABI1::BRCA1	0.1663	0.002761	60.2318
ABI1::BRCA2	0.1577	0.002033	77.5701
ABI1::BRD4	0.3999	0.003095	129.208
ABI1::BTG1	0.3386	0.003494	96.909
ABI1::CCDC6	0.1989	0.01048	18.979
ABI1::CDH1	0.2387	0.0001708	1397.54
ABI1::CDKN2A	0.1728	7.294e-05	2369.07
ABI1::CLP1	0.3688	0.0008935	412.759
ABI1::CLTCL1	0.2659	0.02429	10.9469
ABI1::CNBP	0.3774	2.678e-06	140926
ABI1::CRTC1	0.2898	6.167e-09	4.69921e+07
ABI1::SS18	0.3812	2.064e-05	18469
ABI1::EIF4A2	0.4245	0.003559	119.275
ABI1::EP300	0.2003	7.579e-05	2642.83
ABI1::ERBB2	0.2933	0.0003016	972.48
ABI1::ERC1	0.3742	6.222e-06	60141.4
ABI1::ERCC3	0.3397	1.961e-05	17322.8
ABI1::ERG	0.2247	0.003348	67.1147
ABI1::ETV1	0.272	9.621e-06	28271.5
ABI1::ETV6	0.199	2.347e-07	847891
ABI1::EXT1	0.3106	0.0002268	1369.49
ABI1::FANCA	0.1602	0.0139	11.5252
ABI1::FANCC	0.2959	0.0004821	613.773
ABI1::FANCD2	0.1844	0.001986	92.8499
ABI1::FANCE	0.3886	0.008888	43.7219
ABI1::FAS	0.3034	0.0005458	555.881
ABI1::FGFR1OP	0.397	0.0002664	1490.24
ABI1::FGFR3	0.1712	6.227e-07	274932
ABI1::FIP1L1	0.226	0.02098	10.7722
ABI1::FLCN	0.1808	7.631e-06	23692.8
ABI1::GNAQ	0.15	0.0001763	850.822
ABI1::GOLGA5	0.1714	3.187e-07	537810
ABI1::HLF	0.2644	4.918e-05	5376.17
ABI1::HMGA2	0.2811	3.301e-08	8.5156e+06
ABI1::HOXC11	0.1812	1.143e-11	1.5853e+10
ABI1::HOXC13	0.2586	5.823e-06	44410.1
ABI1::IKZF1	0.2415	1.111e-06	217372
ABI1::IL21R	0.2096	1.084e-08	1.93358e+07
ABI1::KIT	0.1554	0.0003427	453.458
ABI1::KTN1	0.2323	8.576e-09	2.70872e+07
ABI1::LASP1	0.168	0.0001374	1222.71
ABI1::LCK	0.2005	0.000555	361.261
ABI1::LCP1	0.1808	0.0009678	186.815
ABI1::LHFP	0.4038	0.0002221	1818.1
ABI1::LIFR	0.2307	0.004099	56.282
ABI1::LMO1	0.3666	0.002771	132.299
ABI1::PML	0.2051	3.852e-08	5.32451e+06
ABI1::MALAT1	0.3483	0.001753	198.688
ABI1::MAP2K4	0.3775	0.0003176	1188.6
ABI1::MEN1	0.189	0.0005068	372.928
ABI1::MUC1	0.2419	5.128e-08	4.71724e+06
ABI1::MYCN	0.2965	0.00947	31.3094
ABI1::NACA	0.2154	0.000182	1183.52
ABI1::NCKIPSD	0.2653	8.574e-08	3.09424e+06
ABI1::NF1	0.1754	3.302e-08	5.31193e+06
ABI1::NOTCH1	0.2052	0.0005955	344.584
ABI1::NSD1	0.2279	0.0004767	478.078
ABI1::NTRK3	0.4157	0.0283	14.689
ABI1::PALB2	0.3191	0.01856	17.1929
ABI1::PATZ1	0.3005	3.34e-05	8997.01
ABI1::PCM1	0.1502	0.01226	12.2512
ABI1::PDGFRA	0.3201	6.549e-05	4887.77
ABI1::PDGFRB	0.3594	7.086e-08	5.07197e+06
ABI1::PICALM	0.3452	4.101e-05	8417.46
ABI1::PRDM16	0.1984	0.001536	129.167
ABI1::PRRX1	0.3901	0.0002594	1503.86
ABI1::PSIP1	0.2631	0.005108	51.5074
ABI1::PTPN11	0.1696	0.002692	63.0015
ABI1::RABEP1	0.323	9.356e-08	3.45233e+06
ABI1::RECQL4	0.3457	0.006577	52.562
ABI1::ROS1	0.3776	0.001506	250.73
ABI1::RUNX1	0.2974	5.091e-06	58416.8
ABI1::SBDS	0.1788	0.0003238	552.193
ABI1::SDHD	0.3146	1.869e-06	168325
ABI1::SEPT9	0.2381	0.002046	116.373
ABI1::SMARCB1	0.1762	0.0009023	195.279
ABI1::SS18L1	0.3618	2.068e-05	17495.2
ABI1::SSX1	0.199	1.396e-08	1.4255e+07
ABI1::SSX2	0.3583	3.76e-07	952926
ABI1::SSX4	0.349	0.02282	15.2936
ABI1::SUFU	0.2328	3.356e-05	6936.83
ABI1::TAL1	0.2735	8.73e-06	31328.8
ABI1::TAL2	0.2482	1.104e-07	2.24819e+06
ABI1::TCF3	0.3339	0.001723	193.79
ABI1::TCL1A	0.3482	2.48e-07	1.40403e+06
ABI1::TCL6	0.3017	0.009756	30.9246
ABI1::TFE3	0.3733	0.0003798	982.886
ABI1::TFEB	0.2605	0.004924	52.9041
ABI1::TFRC	0.1839	0.0161	11.4224
ABI1::TPM3	0.1757	0.001352	129.956
ABI1::TPM4	0.3253	8.666e-05	3753.75
ABI1::TRIM24	0.4599	4.822e-05	9537.54
ABI1::TSC2	0.3263	0.002302	141.746
ABI1::TSHR	0.3241	3.986e-05	8130.96
ABI1::WHSC1	0.19	0.005085	37.3648
ABI1::WHSC1L1	0.2738	0.0246	11.1301
ABI1::WRN	0.228	0.0001732	1316.4
ABI1::WT1	0.2962	0.008528	34.7326
ABI1::ZNF384	0.2188	0.0009093	240.625
ABL1::HIST1H4I	0.1616	0.0005359	301.549
ABL1::HOXC11	0.5366	0.02403	22.3304
ABL1::SDHB	0.2861	0.02531	11.3038
ACSL6::AKT1	0.2572	0.007086	36.2969
ACSL6::AKT2	0.1781	0.003934	45.272
ACSL6::ATF1	0.1583	0.01132	13.9841
ACSL6::BCL7A	0.2019	0.0007175	281.394
ACSL6::CDH1	0.2274	0.005069	44.8609
ACSL6::CDKN2A	0.1661	0.004559	36.4334
ACSL6::CNBP	0.3672	0.0001281	2866.51
ACSL6::CRTC1	0.2741	3.025e-07	906116
ACSL6::SS18	0.3719	0.0006153	604.421
ACSL6::EP300	0.1939	0.004482	43.2619
ACSL6::ERBB2	0.2846	0.0182	15.6374
ACSL6::ERC1	0.3629	0.0001781	2037.62
ACSL6::ERCC3	0.3278	0.0007835	418.379
ACSL6::ETV1	0.2563	0.0003502	731.868
ACSL6::ETV6	0.1858	1.148e-05	16184.7
ACSL6::EXT1	0.3003	0.007624	39.3888
ACSL6::FANCC	0.2862	0.02509	11.4069
ACSL6::FGFR1OP	0.3888	0.01619	24.0148
ACSL6::FGFR3	0.1578	1.713e-05	9211.91
ACSL6::FLCN	0.1755	0.0004523	388.017
ACSL6::GOLGA5	0.1545	1.469e-05	10517.4
ACSL6::HLF	0.2548	0.002573	99.0284
ACSL6::HMGA2	0.2676	1.6e-06	167250
ACSL6::HOXC11	0.1723	4.924e-10	3.49919e+08
ACSL6::HOXC13	0.2492	0.0001643	1516.74
ACSL6::IKZF1	0.2275	6.185e-05	3678.25
ACSL6::IL21R	0.1918	4.491e-07	427076
ACSL6::KTN1	0.2175	3.809e-07	571016
ACSL6::LASP1	0.1607	0.005281	30.4298
ACSL6::LHFP	0.3944	0.01359	29.0213
ACSL6::PML	0.1918	1.573e-06	121933
ACSL6::MAP2K4	0.3666	0.009495	38.6098
ACSL6::MEN1	0.1786	0.01411	12.6577
ACSL6::MUC1	0.2295	2.41e-06	95228.2
ACSL6::NACA	0.2008	0.006989	28.7309
ACSL6::NCKIPSD	0.2489	4.04e-06	61608.9
ACSL6::NF1	0.1662	1.04e-06	159808
ACSL6::PATZ1	0.2891	0.001994	144.985
ACSL6::PDGFRA	0.3076	0.004145	74.2099
ACSL6::PDGFRB	0.3457	3.374e-06	102460
ACSL6::PICALM	0.3355	0.0023	145.87
ACSL6::PRRX1	0.3796	0.01515	25.0561
ACSL6::RABEP1	0.307	4.554e-06	67413.3
ACSL6::RUNX1	0.2836	0.0002884	983.356
ACSL6::SBDS	0.167	0.009348	17.8648
ACSL6::SDHD	0.3054	6.21e-05	4917.87
ACSL6::SS18L1	0.3535	0.001191	296.809
ACSL6::SSX1	0.1861	7.173e-07	259445
ACSL6::SSX2	0.3436	1.95e-05	17620.5
ACSL6::SUFU	0.2255	0.001916	117.693
ACSL6::TAL1	0.2652	0.0004872	544.335
ACSL6::TAL2	0.229	5.748e-06	39839.9
ACSL6::TCL1A	0.3369	1.426e-05	23625.5
ACSL6::TFE3	0.3657	0.02328	15.7088
ACSL6::TPM4	0.3166	0.005455	58.0385
ACSL6::TRIM24	0.4521	0.0029	155.897
ACSL6::TSHR	0.3137	0.002518	124.583
ACSL6::WRN	0.2207	0.01012	21.8083
AFF1::AKT1	0.2542	0.002028	125.345
AFF1::AKT2	0.1741	0.001124	154.893
AFF1::ATF1	0.1567	0.003256	48.1265
AFF1::BCL7A	0.2018	0.0002038	990.186
AFF1::BTG1	0.3231	0.03096	10.436
AFF1::CDH1	0.225	0.001449	155.28
AFF1::CDKN2A	0.1626	0.0013	125.077
AFF1::CLP1	0.3541	0.01608	22.0211
AFF1::CNBP	0.3624	3.637e-05	9964.26
AFF1::CRTC1	0.2738	8.58e-08	3.19114e+06
AFF1::SS18	0.3664	0.0001751	2092.52
AFF1::EIF4A2	0.41	0.03481	11.7782
AFF1::EP300	0.1895	0.00128	148.047
AFF1::ERBB2	0.2797	0.005304	52.7338
AFF1::ERC1	0.3588	5.082e-05	7060.21
AFF1::ERCC3	0.3242	0.0002232	1452.51
AFF1::ETV1	0.2563	9.967e-05	2571.49
AFF1::ETV6	0.1858	3.264e-06	56924
AFF1::EXT1	0.2963	0.002184	135.668
AFF1::FANCC	0.2818	0.007351	38.3349
AFF1::FANCD2	0.1736	0.01664	10.4327
AFF1::FAS	0.2895	0.009938	29.1306
AFF1::FGFR1OP	0.3826	0.004693	81.5257
AFF1::FGFR3	0.1588	4.878e-06	32554.3
AFF1::FLCN	0.1711	0.0001284	1332.55
AFF1::GOLGA5	0.158	4.172e-06	37871.5
AFF1::HLF	0.2509	0.0007313	343.088
AFF1::HMGA2	0.2659	4.539e-07	585812
AFF1::HOXC11	0.17	1.4e-10	1.21429e+09
AFF1::HOXC13	0.2453	4.688e-05	5232.51
AFF1::IKZF1	0.227	1.753e-05	12949.2
AFF1::IL21R	0.1947	1.277e-07	1.52467e+06
AFF1::KTN1	0.2177	1.083e-07	2.01016e+06
AFF1::LASP1	0.1579	0.001509	104.639
AFF1::LCK	0.1876	0.009638	19.4646
AFF1::LHFP	0.389	0.003931	98.957
AFF1::PML	0.1915	4.474e-07	428029
AFF1::MALAT1	0.3332	0.01858	17.9333
AFF1::MAP2K4	0.3621	0.002722	133.027
AFF1::MEN1	0.1769	0.004064	43.5285
AFF1::MUC1	0.2277	6.837e-07	333041
AFF1::NACA	0.2013	0.001997	100.801
AFF1::NCKIPSD	0.2494	1.148e-06	217247
AFF1::NF1	0.1644	2.961e-07	555218
AFF1::NOTCH1	0.1938	0.01084	17.8782
AFF1::NSD1	0.2146	0.007586	28.289
AFF1::PATZ1	0.2857	0.000567	503.88
AFF1::PDGFRA	0.3049	0.001182	257.953
AFF1::PDGFRB	0.3432	9.591e-07	357835
AFF1::PICALM	0.3306	0.0006549	504.81
AFF1::PRDM16	0.1873	0.01594	11.7503
AFF1::PRRX1	0.3748	0.004391	85.3564
AFF1::RABEP1	0.3064	1.292e-06	237152
AFF1::ROS1	0.3623	0.02708	13.3789
AFF1::RUNX1	0.2819	8.198e-05	3438.64
AFF1::SBDS	0.1667	0.002681	62.1783
AFF1::SDHD	0.3005	1.767e-05	17006.2
AFF1::SEPT9	0.2231	0.01734	12.8662
AFF1::SMARCB1	0.164	0.008705	18.8397
AFF1::SS18L1	0.3475	0.0003383	1027.19
AFF1::SSX1	0.1858	2.036e-07	912574
AFF1::SSX2	0.3418	5.532e-06	61786
AFF1::SUFU	0.2208	0.0005452	404.989
AFF1::TAL1	0.2604	0.0001382	1884.23
AFF1::TAL2	0.2318	1.633e-06	141947
AFF1::TCF3	0.3184	0.01441	22.0958
AFF1::TCL1A	0.333	4.045e-06	82323.9
AFF1::TFE3	0.3592	0.006834	52.5607
AFF1::TPM3	0.1652	0.01093	15.1144
AFF1::TPM4	0.3113	0.001558	199.807
AFF1::TRIM24	0.4458	0.0008264	539.448
AFF1::TSC2	0.3134	0.02635	11.8937
AFF1::TSHR	0.3094	0.0007168	431.641
AFF1::WRN	0.2162	0.002907	74.3722
AFF1::ZNF384	0.2068	0.01592	12.9899
AFF3::CLTC	0.1533	0.01457	10.5216
AFF3::RARA	0.1848	0.01437	12.8601
AFF3::SUZ12	0.2599	0.01841	14.1173
AFF4::AKAP9	0.178	8.989e-05	1980.2
AFF4::ATIC	0.3009	6.883e-05	4371.64
AFF4::BCL11A	0.187	1.176e-08	1.59014e+07
AFF4::BRD4	0.189	7.097e-09	2.6631e+07
AFF4::BTG1	0.1514	7.657e-09	1.97728e+07
AFF4::CARS	0.215	1.077e-05	19962.9
AFF4::CBFB	0.2231	0.0002066	1079.86
AFF4::CDK4	0.1505	6.726e-05	2237.59
AFF4::CIITA	0.1854	5.983e-05	3098.78
AFF4::CLP1	0.1685	2.152e-09	7.82993e+07
AFF4::CNBP	0.1746	6.115e-12	2.85527e+10
AFF4::COL1A1	0.2063	6.427e-07	320990
AFF4::DDB2	0.1639	0.006646	24.6615
AFF4::SS18	0.1762	4.475e-11	3.93743e+09
AFF4::EIF4A2	0.2043	7.884e-09	2.59132e+07
AFF4::ELL	0.151	5.595e-05	2698.84
AFF4::ERC1	0.173	1.341e-11	1.29008e+10
AFF4::ERCC3	0.1518	4.372e-11	3.4721e+09
AFF4::EXT2	0.184	4.528e-07	406360
AFF4::FANCE	0.1813	1.987e-08	9.12431e+06
AFF4::FANCG	0.1742	0.01646	10.5832
AFF4::FGFR1	0.1776	7.523e-06	23607.6
AFF4::FGFR1OP	0.1858	6.355e-10	2.92368e+08
AFF4::FLI1	0.1509	1.432e-05	10537.7
AFF4::GNAS	0.1953	0.0007276	268.417
AFF4::HNRNPA2B1	0.1651	2.142e-07	770775
AFF4::HSP90AA1	0.1736	0.001113	155.975
AFF4::HSP90AB1	0.225	1.455e-05	15463.9
AFF4::IDH1	0.2082	4.811e-06	43275.8
AFF4::IRF4	0.1968	0.001321	148.978
AFF4::ITK	0.1983	0.0005042	393.296
AFF4::LHFP	0.1912	5.298e-10	3.60891e+08
AFF4::LMO1	0.167	6.747e-09	2.47517e+07
AFF4::MALAT1	0.1576	3.893e-09	4.04829e+07
AFF4::MAML2	0.1577	1.756e-05	8980.64
AFF4::MAP2K4	0.1747	6.892e-10	2.53482e+08
AFF4::MITF	0.1879	0.0005806	323.631
AFF4::MLH1	0.1592	1.104e-07	1.44203e+06
AFF4::NCOA4	0.1965	7.602e-05	2584.85
AFF4::NONO	0.1877	3.657e-06	51326.2
AFF4::NTRK3	0.2004	6.716e-08	2.98392e+06
AFF4::NUP214	0.1596	3.364e-05	4744.35
AFF4::PDGFRB	0.1647	1.615e-13	1.01981e+12
AFF4::PICALM	0.1546	9.6e-11	1.61042e+09
AFF4::POU2AF1	0.1645	7.263e-06	22649
AFF4::PRKAR1A	0.1794	0.0001344	1334.82
AFF4::PRRX1	0.1825	6.14e-10	2.97231e+08
AFF4::RAP1GDS1	0.2157	0.0001036	2082.05
AFF4::RECQL4	0.1545	1.572e-08	9.82824e+06
AFF4::ROS1	0.1746	3.643e-09	4.79275e+07
AFF4::RPL22	0.2073	3.108e-07	666988
AFF4::SDHC	0.1515	6.246e-06	24255.5
AFF4::SFPQ	0.1657	6.062e-07	273342
AFF4::SS18L1	0.164	4.859e-11	3.37518e+09
AFF4::SSX2	0.1646	8.684e-13	1.89544e+11
AFF4::SSX4	0.1567	5.599e-08	2.79871e+06
AFF4::TCEA1	0.1506	7.423e-06	20288.3
AFF4::TCL1A	0.157	5.82e-13	2.69759e+11
AFF4::TFE3	0.171	9.093e-10	1.88057e+08
AFF4::TPR	0.1659	0.0002816	589.134
AFF4::TRIM24	0.23	1.142e-10	2.01401e+09
AFF4::TTL	0.1614	0.001107	145.799
AFF4::USP6	0.1891	1.601e-06	118114
AKAP9::BRIP1	0.2035	0.0004695	433.44
AKAP9::CNBP	0.4977	0.01319	37.7331
AKAP9::CRTC1	0.3922	3.189e-05	12298.5
AKAP9::ERC1	0.4931	0.0177	27.8588
AKAP9::ETV1	0.3708	0.03461	10.7137
AKAP9::ETV6	0.2812	0.001208	232.781
AKAP9::FANCF	0.1888	0.01095	17.242
AKAP9::FGFR3	0.2435	0.001723	141.323
AKAP9::GOLGA5	0.2391	0.001537	155.563
AKAP9::HMGA2	0.3845	0.0001685	2281.9
AKAP9::HOXC11	0.2624	5.148e-08	5.09713e+06
AKAP9::HOXC13	0.3617	0.01634	22.1359
AKAP9::HOXD13	0.1659	2.64e-07	628409
AKAP9::IKZF1	0.3352	0.006493	51.6248
AKAP9::IL21R	0.289	4.682e-05	6172.58
AKAP9::KTN1	0.3225	3.993e-05	8076.63
AKAP9::PML	0.289	0.0001638	1764.35
AKAP9::MUC1	0.3373	0.0002535	1330.57
AKAP9::NCKIPSD	0.3618	0.000424	853.302
AKAP9::NF1	0.2543	0.0001063	2392.29
AKAP9::PDGFRB	0.4741	0.0003549	1335.87
AKAP9::PER1	0.1573	5.455e-07	288359
AKAP9::PRCC	0.1516	0.002083	72.7796
AKAP9::RABEP1	0.4304	0.0004799	896.854
AKAP9::RHOH	0.1679	0.009478	17.7147
AKAP9::RUNX1	0.4037	0.029	13.9207
AKAP9::SDHD	0.4287	0.00632	67.8323
AKAP9::SSX1	0.2815	7.584e-05	3711.76
AKAP9::SSX2	0.4715	0.002056	229.329
AKAP9::TAL2	0.3367	0.0006078	553.965
AKAP9::TCL1A	0.4646	0.001513	307.072
AKAP9::XPA	0.1811	0.001894	95.6177
AKT1::AKT2	0.1746	2.418e-06	72208.4
AKT1::ARNT	0.1633	0.002019	80.8816
AKT1::ASPSCR1	0.2818	0.008817	31.961
AKT1::ATF1	0.1573	7.843e-06	20056.1
AKT1::BCL11A	0.3849	9.482e-05	4059.27
AKT1::BCL11B	0.1651	0.0006389	258.413
AKT1::BCL6	0.1827	0.00273	66.9231
AKT1::BCL7A	0.2024	2.334e-07	867181
AKT1::BLM	0.1982	0.0005585	354.879
AKT1::BMPR1A	0.2486	2.966e-05	8381.66
AKT1::BRAF	0.1701	0.0001211	1404.62
AKT1::BRCA1	0.1565	5.37e-05	2914.34
AKT1::BRD4	0.3854	6.06e-05	6359.74
AKT1::BTG1	0.324	6.804e-05	4761.9
AKT1::BUB1B	0.2594	0.002723	95.2626
AKT1::CBL	0.1741	0.0128	13.6016
AKT1::CCDC6	0.1868	0.000206	906.796
AKT1::CCND1	0.2426	0.002551	95.1
AKT1::CCND2	0.2572	0.0006157	417.736
AKT1::CCND3	0.2196	0.002175	100.966
AKT1::CDH1	0.2256	3.306e-06	68239.6
AKT1::CDH11	0.3213	0.002161	148.681
AKT1::CDKN2A	0.1631	1.435e-06	113659
AKT1::CLP1	0.3549	1.76e-05	20164.8
AKT1::CLTCL1	0.2547	0.0004907	519.054
AKT1::CNBP	0.3632	5.228e-08	6.94721e+06
AKT1::COL1A1	0.4147	0.005342	77.6301
AKT1::COX6C	0.3102	0.006227	49.8153
AKT1::CRTC1	0.2746	1.204e-10	2.28073e+09
AKT1::SS18	0.3672	3.998e-07	918459
AKT1::EIF4A2	0.4108	6.936e-05	5922.72
AKT1::EML4	0.211	0.0007141	295.477
AKT1::EP300	0.1901	1.487e-06	127841
AKT1::ERBB2	0.2806	5.925e-06	47358.6
AKT1::ERC1	0.3596	1.202e-07	2.99168e+06
AKT1::ERCC3	0.3249	3.809e-07	852980
AKT1::ERG	0.2151	6.622e-05	3248.26
AKT1::ETV1	0.2571	1.866e-07	1.37781e+06
AKT1::ETV4	0.1558	0.0004733	329.178
AKT1::ETV5	0.1722	0.009818	17.5392
AKT1::ETV6	0.1865	4.576e-09	4.07561e+07
AKT1::EXT1	0.2973	4.395e-06	67645.1
AKT1::EXT2	0.3813	0.00377	101.141
AKT1::FANCA	0.1511	0.0002747	550.055
AKT1::FANCC	0.2827	9.438e-06	29953.4
AKT1::FANCD2	0.174	3.855e-05	4513.62
AKT1::FANCE	0.3742	0.0001744	2145.64
AKT1::FAS	0.2904	1.076e-05	26988.8
AKT1::FGFR1OP	0.3834	5.239e-06	73181.9
AKT1::FGFR3	0.1596	1.205e-08	1.32448e+07
AKT1::FIP1L1	0.2145	0.0004233	506.733
AKT1::FLCN	0.1718	1.498e-07	1.14686e+06
AKT1::FOXP1	0.2107	0.001165	180.858
AKT1::GATA2	0.1726	0.0004081	422.936
AKT1::SEPT6	0.2052	0.009914	20.698
AKT1::GOLGA5	0.1586	6.221e-09	2.54943e+07
AKT1::HLF	0.2516	9.62e-07	261538
AKT1::HMGA2	0.2666	6.437e-10	4.14168e+08
AKT1::HNRNPA2B1	0.3498	0.00185	189.081
AKT1::HOXC11	0.1706	2.225e-13	7.66742e+11
AKT1::HOXC13	0.246	1.125e-07	2.18667e+06
AKT1::IDH1	0.4182	0.03758	11.1283
AKT1::IKZF1	0.2277	2.179e-08	1.04497e+07
AKT1::IL21R	0.1955	2.109e-10	9.2698e+08
AKT1::JAZF1	0.301	0.007908	38.0627
AKT1::KLF6	0.2651	0.006429	41.235
AKT1::KTN1	0.2183	1.671e-10	1.3064e+09
AKT1::LASP1	0.1586	2.669e-06	59423
AKT1::LCK	0.1884	1.09e-05	17284.4
AKT1::LCP1	0.1708	1.907e-05	8956.48
AKT1::LHFP	0.3899	4.37e-06	89222
AKT1::LIFR	0.2194	7.986e-05	2747.31
AKT1::LMO1	0.3528	5.477e-05	6441.48
AKT1::PML	0.1921	7.486e-10	2.56612e+08
AKT1::MALAT1	0.3341	3.413e-05	9789.04
AKT1::MAP2K4	0.363	6.152e-06	59005.2
AKT1::MDS2	0.1755	0.00478	36.7155
AKT1::MEN1	0.1774	9.802e-06	18098.3
AKT1::MLH1	0.3401	0.0009664	351.925
AKT1::MLLT4	0.2473	0.002006	123.28
AKT1::MLLT6	0.2934	0.003632	80.7819
AKT1::MUC1	0.2282	1.001e-09	2.27972e+08
AKT1::MYCN	0.2831	0.0001861	1521.23
AKT1::NACA	0.2019	3.539e-06	57050
AKT1::NCKIPSD	0.2501	1.675e-09	1.49313e+08
AKT1::NCOA1	0.2339	0.0005933	394.236
AKT1::NF1	0.1651	6.394e-10	2.58211e+08
AKT1::NF2	0.3014	0.002227	135.339
AKT1::NONO	0.3853	0.0298	12.9295
AKT1::NOTCH1	0.1944	1.172e-05	16587
AKT1::NPM1	0.293	0.01548	18.9276
AKT1::NSD1	0.2155	9.347e-06	23055.5
AKT1::NTRK3	0.4009	0.0005698	703.58
AKT1::PALB2	0.3055	0.0003729	819.254
AKT1::PATZ1	0.2867	6.555e-07	437376
AKT1::PAX3	0.2525	0.0116	21.7672
AKT1::PAX8	0.3091	0.0007507	411.749
AKT1::PDE4DIP	0.2094	0.008599	24.3517
AKT1::PDGFRA	0.3059	1.288e-06	237500
AKT1::PDGFRB	0.344	1.382e-09	2.48915e+08
AKT1::PICALM	0.3315	8.028e-07	412930
AKT1::PRDM16	0.1879	2.99e-05	6284.28
AKT1::PRRX1	0.3756	5.094e-06	73733.8
AKT1::PSIP1	0.2505	0.0001013	2472.85
AKT1::PTPN11	0.1595	5.234e-05	3047.38
AKT1::RABEP1	0.3072	1.827e-09	1.68144e+08
AKT1::RECQL4	0.3319	0.00013	2553.08
AKT1::ROS1	0.3631	2.972e-05	12217.4
AKT1::RPL22	0.414	0.002605	158.925
AKT1::RUNX1	0.2827	9.968e-08	2.83608e+06
AKT1::SBDS	0.1674	6.267e-06	26711.3
AKT1::SDHD	0.3014	3.623e-08	8.31907e+06
AKT1::SEPT9	0.2239	3.974e-05	5634.12
AKT1::SET	0.181	0.0007544	239.926
AKT1::SFPQ	0.3492	0.005035	69.3545
AKT1::SLC45A3	0.2169	0.003899	55.6296
AKT1::SMARCB1	0.1647	1.753e-05	9395.32
AKT1::SS18L1	0.3483	4.054e-07	859151
AKT1::SSX1	0.1864	2.727e-10	6.83535e+08
AKT1::SSX2	0.3425	7.354e-09	4.65733e+07
AKT1::SSX4	0.3358	0.0004597	730.476
AKT1::SUFU	0.2215	6.576e-07	336831
AKT1::TAL1	0.2613	1.71e-07	1.52807e+06
AKT1::TAL2	0.2325	2.157e-09	1.07789e+08
AKT1::TCF12	0.1695	0.006134	27.6329
AKT1::TCF3	0.3193	3.343e-05	9551.3
AKT1::TCL1A	0.3339	4.866e-09	6.8619e+07
AKT1::TCL6	0.2879	0.0001919	1500.26
AKT1::TFE3	0.3601	7.468e-06	48219.1
AKT1::TFEB	0.2484	9.739e-05	2550.57
AKT1::TFRC	0.1743	0.0003189	546.566
AKT1::TOP1	0.1847	0.003055	60.4583
AKT1::TPM3	0.1658	2.625e-05	6316.19
AKT1::TPM4	0.3122	1.706e-06	183001
AKT1::TRIM24	0.4468	9.465e-07	472055
AKT1::TSC2	0.3144	4.487e-05	7006.91
AKT1::TSHR	0.3103	7.84e-07	395791
AKT1::USP6	0.3869	0.01322	29.2663
AKT1::WHSC1	0.1788	9.904e-05	1805.33
AKT1::WHSC1L1	0.2605	0.0004922	529.256
AKT1::WRN	0.2169	3.403e-06	63737.9
AKT1::WT1	0.2832	0.0001686	1679.72
AKT1::ZNF384	0.2074	1.792e-05	11573.7
AKT1::ZNF521	0.2167	0.002925	74.0855
AKT2::ASPSCR1	0.1984	0.004885	40.6141
AKT2::BCL11A	0.2801	5.276e-05	5308.95
AKT2::BMPR1A	0.1714	1.647e-05	10406.8
AKT2::BRD4	0.2807	3.291e-05	8529.32
AKT2::BTG1	0.2294	3.631e-05	6317.82
AKT2::BUB1B	0.1785	0.001476	120.935
AKT2::CCND1	0.1665	0.001374	121.179
AKT2::CCND2	0.1773	0.0003416	519.028
AKT2::CDH1	0.1527	1.761e-06	86712.1
AKT2::CDH11	0.2279	0.001195	190.711
AKT2::CLP1	0.255	9.732e-06	26202.2
AKT2::CLTCL1	0.1762	0.0002718	648.271
AKT2::CNBP	0.2615	2.838e-08	9.21424e+06
AKT2::COL1A1	0.3061	0.002935	104.293
AKT2::COX6C	0.2185	0.003421	63.8702
AKT2::CRTC1	0.1893	6.545e-11	2.89228e+09
AKT2::SS18	0.2652	2.128e-07	1.24624e+06
AKT2::EIF4A2	0.3028	3.72e-05	8139.78
AKT2::ERBB2	0.1947	3.267e-06	59596
AKT2::ERC1	0.2585	6.398e-08	4.04033e+06
AKT2::ERCC3	0.2301	2.053e-07	1.1208e+06
AKT2::ETV1	0.1756	1.002e-07	1.7525e+06
AKT2::EXT1	0.2073	2.352e-06	88137.8
AKT2::EXT2	0.2776	0.00207	134.106
AKT2::FANCC	0.1963	5.16e-06	38042.6
AKT2::FANCE	0.2711	9.361e-05	2896.06
AKT2::FAS	0.2023	5.941e-06	34051.5
AKT2::FGFR1OP	0.2791	2.887e-06	96674.7
AKT2::HLF	0.1725	5.25e-07	328571
AKT2::HMGA2	0.1834	3.5e-10	524000000
AKT2::HNRNPA2B1	0.2506	0.0009995	250.725
AKT2::HOXC13	0.1682	5.986e-08	2.80989e+06
AKT2::IDH1	0.3094	0.02119	14.6012
AKT2::IKZF1	0.1535	1.192e-08	1.28775e+07
AKT2::JAZF1	0.2109	0.004342	48.5721
AKT2::KLF6	0.1827	0.003516	51.9625
AKT2::LHFP	0.2842	2.407e-06	118072
AKT2::LMO1	0.2532	3.038e-05	8334.43
AKT2::MALAT1	0.237	1.833e-05	12929.6
AKT2::MAP2K4	0.2616	3.277e-06	79829.1
AKT2::MLH1	0.243	0.0005195	467.757
AKT2::MLLT4	0.1697	0.001082	156.839
AKT2::MLLT6	0.205	0.001974	103.85
AKT2::MUC1	0.1549	5.428e-10	2.85372e+08
AKT2::MYCN	0.1967	9.929e-05	1981.07
AKT2::NCKIPSD	0.1704	9.075e-10	1.87769e+08
AKT2::NCOA1	0.1594	0.000328	485.976
AKT2::NF2	0.2121	0.001214	174.712
AKT2::NONO	0.2803	0.01652	16.9673
AKT2::NPM1	0.2041	0.008483	24.0599
AKT2::NTRK3	0.2941	0.0003101	948.404
AKT2::PALB2	0.2143	0.0002065	1037.77
AKT2::PATZ1	0.199	3.604e-07	552164
AKT2::PAX3	0.1731	0.006383	27.1189
AKT2::PAX8	0.2182	0.0004164	524.015
AKT2::PDGFRA	0.214	7.108e-07	301069
AKT2::PDGFRB	0.2455	7.504e-10	3.27159e+08
AKT2::PICALM	0.2353	4.399e-07	534894
AKT2::PRRX1	0.2723	2.8e-06	97250
AKT2::PSIP1	0.1712	5.622e-05	3045.18
AKT2::RABEP1	0.2152	9.927e-10	2.16783e+08
AKT2::RECQL4	0.2364	7.153e-05	3304.91
AKT2::ROS1	0.2615	1.645e-05	15896.7
AKT2::RPL22	0.3054	0.001427	214.015
AKT2::RUNX1	0.1957	5.463e-08	3.58228e+06
AKT2::RUNX1T1	0.1708	0.01522	11.2221
AKT2::SDHD	0.211	1.937e-08	1.08931e+07
AKT2::SEPT9	0.1503	2.116e-05	7103.02
AKT2::SFPQ	0.2497	0.002768	90.2095
AKT2::SS18L1	0.2496	2.223e-07	1.12281e+06
AKT2::SSX2	0.2444	4.007e-09	6.09933e+07
AKT2::SSX4	0.2389	0.0002538	941.292
AKT2::SUFU	0.1501	3.606e-07	416251
AKT2::TAL1	0.1798	9.361e-08	1.92073e+06
AKT2::TAL2	0.1568	1.176e-09	1.33333e+08
AKT2::TCF3	0.225	1.78e-05	12640.4
AKT2::TCL1A	0.2369	2.666e-09	8.88597e+07
AKT2::TCL6	0.2004	0.0001024	1957.03
AKT2::TFE3	0.2594	4.124e-06	62900.1
AKT2::TFEB	0.1702	5.389e-05	3158.29
AKT2::TPM4	0.2197	9.402e-07	233674
AKT2::TRIM24	0.3344	5.206e-07	642336
AKT2::TSC2	0.2223	2.421e-05	9182.16
AKT2::TSHR	0.218	4.323e-07	504279
AKT2::USP6	0.2821	0.007283	38.734
AKT2::WHSC1L1	0.1792	0.0002634	680.334
AKT2::WT1	0.1969	9.224e-05	2134.65
ALK::BCL3	0.1691	0.0131	12.9084
ALK::BCL7A	0.2465	0.01517	16.2492
ALK::BRIP1	0.1621	0.0001023	1584.56
ALK::CNBP	0.4296	0.002785	154.255
ALK::CRTC1	0.3278	6.595e-06	49704.3
ALK::SS18	0.4347	0.01335	32.5618
ALK::ERC1	0.425	0.003924	108.308
ALK::ERCC3	0.3875	0.01687	22.9698
ALK::ETV1	0.3079	0.007624	40.3856
ALK::ETV6	0.2279	0.0002511	907.607
ALK::FANCF	0.1504	0.002281	65.936
ALK::FGFR3	0.1948	0.0003775	516.026
ALK::FLCN	0.2182	0.009679	22.5437
ALK::GOLGA5	0.1892	0.0003208	589.776
ALK::HMGA2	0.3214	3.488e-05	9214.45
ALK::HOXC11	0.2134	1.079e-08	1.97776e+07
ALK::HOXC13	0.3018	0.003619	83.3932
ALK::IKZF1	0.276	0.001342	205.663
ALK::IL21R	0.2331	9.845e-06	23677
ALK::KTN1	0.2643	8.337e-06	31702.1
ALK::PML	0.2348	3.448e-05	6809.74
ALK::MLLT11	0.1756	0.01581	11.1069
ALK::MUC1	0.2788	5.257e-05	5303.4
ALK::NCKIPSD	0.2994	8.843e-05	3385.73
ALK::NF1	0.2061	2.29e-05	9000
ALK::PDGFRB	0.4062	7.384e-05	5501.08
ALK::RABEP1	0.3638	9.925e-05	3665.49
ALK::RUNX1	0.3391	0.006225	54.4739
ALK::SDHD	0.3638	0.001362	267.107
ALK::SS18L1	0.4154	0.0248	16.75
ALK::SSX1	0.2284	1.564e-05	14603.6
ALK::SSX2	0.4036	0.0004249	949.871
ALK::TAL1	0.3199	0.01041	30.7301
ALK::TAL2	0.2756	0.0001254	2197.77
ALK::TCL1A	0.3974	0.0003103	1280.7
APC::HOXC11	0.3251	0.0006019	540.123
APC::HOXD13	0.207	0.003302	62.6893
APC::PER1	0.1993	0.007049	28.2735
ARHGAP26::BRIP1	0.1586	0.0002338	678.358
ARHGAP26::CNBP	0.4231	0.006539	64.7041
ARHGAP26::CRTC1	0.3226	1.56e-05	20679.5
ARHGAP26::SS18	0.428	0.03006	14.2382
ARHGAP26::ERC1	0.4186	0.008913	46.9651
ARHGAP26::ETV1	0.3029	0.0175	17.3086
ARHGAP26::ETV6	0.2236	0.0005931	377.002
ARHGAP26::FGFR3	0.1911	0.0008601	222.183
ARHGAP26::GOLGA5	0.1867	0.0007558	247.023
ARHGAP26::HMGA2	0.3158	8.247e-05	3829.27
ARHGAP26::HOXC11	0.2085	2.533e-08	8.23135e+06
ARHGAP26::HOXC13	0.2957	0.008218	35.982
ARHGAP26::IKZF1	0.2711	0.003184	85.1445
ARHGAP26::IL21R	0.2297	2.308e-05	9952.34
ARHGAP26::KTN1	0.2597	1.961e-05	13243.2
ARHGAP26::PML	0.2304	8.071e-05	2854.66
ARHGAP26::MUC1	0.2734	0.0001241	2203.06
ARHGAP26::NCKIPSD	0.2946	0.0002083	1414.31
ARHGAP26::NF1	0.2015	5.271e-05	3822.8
ARHGAP26::PDGFRB	0.4001	0.0001742	2296.79
ARHGAP26::RABEP1	0.3584	0.0002348	1526.41
ARHGAP26::RUNX1	0.3334	0.01458	22.8669
ARHGAP26::SDHD	0.3573	0.003142	113.717
ARHGAP26::SSX1	0.224	3.711e-05	6036.11
ARHGAP26::SSX2	0.3977	0.001007	394.935
ARHGAP26::TAL1	0.3135	0.02415	12.9814
ARHGAP26::TAL2	0.2717	0.0002976	912.97
ARHGAP26::TCL1A	0.3911	0.0007391	529.157
ARHGEF12::TRIM24	0.1849	0.009584	19.2926
ARNT::CLP1	0.2401	0.01428	16.8137
ARNT::CNBP	0.2464	3.34e-05	7377.25
ARNT::CRTC1	0.1768	7.855e-08	2.2508e+06
ARNT::SS18	0.2498	0.0001751	1426.61
ARNT::ERBB2	0.1827	0.004711	38.7816
ARNT::ERC1	0.2433	5.121e-05	4751.03
ARNT::ERCC3	0.2157	0.0002107	1023.73
ARNT::ETV1	0.1639	9.569e-05	1712.82
ARNT::EXT1	0.1949	0.002126	91.6745
ARNT::FANCC	0.184	0.00665	27.6692
ARNT::FAS	0.1899	0.008805	21.5673
ARNT::FGFR1OP	0.2635	0.004169	63.2046
ARNT::HLF	0.1613	0.0006634	243.141
ARNT::HMGA2	0.1713	4.16e-07	411779
ARNT::HOXC13	0.1573	4.739e-05	3319.27
ARNT::LHFP	0.2683	0.003491	76.8548
ARNT::MALAT1	0.223	0.01777	12.5492
ARNT::MAP2K4	0.246	0.002715	90.6077
ARNT::NCKIPSD	0.1587	1.057e-06	150142
ARNT::PATZ1	0.1865	0.0005054	369.015
ARNT::PDGFRA	0.2008	0.001046	191.969
ARNT::PDGFRB	0.2304	8.813e-07	261432
ARNT::PICALM	0.2212	0.0005881	376.127
ARNT::PRRX1	0.2564	0.003916	65.475
ARNT::RABEP1	0.2014	1.184e-06	170101
ARNT::ROS1	0.2462	0.0241	10.2158
ARNT::RUNX1	0.1831	7.356e-05	2489.12
ARNT::SDHD	0.1982	1.726e-05	11483.2
ARNT::SS18L1	0.2351	0.000303	775.908
ARNT::SSX2	0.2293	5.026e-06	45622.8
ARNT::TAL1	0.1686	0.0001242	1357.49
ARNT::TCF3	0.2112	0.01441	14.6565
ARNT::TCL1A	0.2228	3.625e-06	61462.1
ARNT::TFE3	0.2446	0.006057	40.383
ARNT::TPM4	0.2066	0.00138	149.71
ARNT::TRIM24	0.3172	0.0007357	431.154
ARNT::TSHR	0.2047	0.0006349	322.413
ASPSCR1::ATF1	0.1758	0.01413	12.4416
ASPSCR1::BCL3	0.1505	0.000753	199.867
ASPSCR1::BCL7A	0.2216	0.0008577	258.365
ASPSCR1::CDH1	0.2499	0.006313	39.585
ASPSCR1::CDKN2A	0.1854	0.005422	34.194
ASPSCR1::CNBP	0.396	0.0001552	2551.55
ASPSCR1::CRTC1	0.298	3.658e-07	814653
ASPSCR1::SS18	0.4012	0.0007651	524.376
ASPSCR1::EP300	0.2153	0.005361	40.1604
ASPSCR1::ERBB2	0.3112	0.02164	14.3808
ASPSCR1::ERC1	0.3915	0.0002234	1752.46
ASPSCR1::ERCC3	0.3553	0.0009624	369.181
ASPSCR1::ETV1	0.2791	0.0004314	646.963
ASPSCR1::ETV6	0.2045	1.393e-05	14680.5
ASPSCR1::EXT1	0.327	0.009439	34.6435
ASPSCR1::FANCC	0.3127	0.03003	10.4129
ASPSCR1::FGFR1OP	0.4187	0.01925	21.7506
ASPSCR1::FGFR3	0.1738	2.146e-05	8098.79
ASPSCR1::FLCN	0.1956	0.0005422	360.752
ASPSCR1::GNAQ	0.1566	0.01347	11.6258
ASPSCR1::GOLGA5	0.1688	1.785e-05	9456.58
ASPSCR1::HLF	0.2796	0.003089	90.5147
ASPSCR1::HMGA2	0.2922	1.936e-06	150930
ASPSCR1::HOXC11	0.1912	6.015e-10	3.17872e+08
ASPSCR1::HOXC13	0.2735	0.0002059	1328.31
ASPSCR1::IKZF1	0.2491	7.419e-05	3357.6
ASPSCR1::IL21R	0.209	5.493e-07	380484
ASPSCR1::KTN1	0.2382	4.638e-07	513583
ASPSCR1::LASP1	0.1789	0.006483	27.5952
ASPSCR1::LHFP	0.424	0.01614	26.2701
ASPSCR1::PML	0.2108	1.927e-06	109393
ASPSCR1::MAP2K4	0.3955	0.01177	33.6024
ASPSCR1::MEN1	0.1979	0.0176	11.2443
ASPSCR1::MLLT11	0.1566	0.0008949	174.992
ASPSCR1::MUC1	0.2521	2.918e-06	86394.8
ASPSCR1::NACA	0.2202	0.008542	25.7785
ASPSCR1::NCKIPSD	0.2711	4.917e-06	55135.2
ASPSCR1::NF1	0.1844	1.292e-06	142724
ASPSCR1::PATZ1	0.315	0.002383	132.186
ASPSCR1::PDGFRA	0.334	0.004934	67.6936
ASPSCR1::PDGFRB	0.3732	4.1e-06	91024.4
ASPSCR1::PICALM	0.3638	0.002754	132.099
ASPSCR1::PRRX1	0.4088	0.01805	22.6482
ASPSCR1::RABEP1	0.3325	5.502e-06	60432.6
ASPSCR1::RUNX1	0.3087	0.0003464	891.166
ASPSCR1::SBDS	0.1846	0.01165	15.8455
ASPSCR1::SDHD	0.3324	7.682e-05	4327
ASPSCR1::SS18L1	0.3826	0.001427	268.115
ASPSCR1::SSX1	0.205	8.655e-07	236857
ASPSCR1::SSX2	0.3707	2.352e-05	15761.1
ASPSCR1::SUFU	0.2489	0.002294	108.5
ASPSCR1::TAL1	0.2909	0.0005851	497.18
ASPSCR1::TAL2	0.2488	6.937e-06	35865.6
ASPSCR1::TCL1A	0.3648	1.712e-05	21308.4
ASPSCR1::TFE3	0.3951	0.0276	14.3152
ASPSCR1::TPM4	0.3444	0.006488	53.0826
ASPSCR1::TRIM24	0.4823	0.003461	139.353
ASPSCR1::TSHR	0.3409	0.002994	113.861
ASPSCR1::WRN	0.2437	0.01208	20.1738
ATF1::BCL11A	0.2539	0.0001516	1674.8
ATF1::BMPR1A	0.1526	4.742e-05	3218.05
ATF1::BRD4	0.2556	0.0001011	2528.19
ATF1::BTG1	0.208	0.0001173	1773.23
ATF1::BUB1B	0.1598	0.004551	35.1132
ATF1::CCND2	0.1584	0.0009874	160.421
ATF1::CDH11	0.2049	0.003461	59.2025
ATF1::CLP1	0.2307	2.829e-05	8154.83
ATF1::CLTCL1	0.1567	0.0007882	198.807
ATF1::CNBP	0.2375	8.7e-08	2.72989e+06
ATF1::COL1A1	0.2783	0.008698	31.9959
ATF1::COX6C	0.1963	0.01015	19.3399
ATF1::CRTC1	0.1723	1.999e-10	8.61931e+08
ATF1::SS18	0.2404	6.933e-07	346747
ATF1::EIF4A2	0.2754	0.0001186	2322.09
ATF1::ERBB2	0.1749	9.6e-06	18218.8
ATF1::ERC1	0.2351	2.089e-07	1.12542e+06
ATF1::ERCC3	0.2085	6.447e-07	323406
ATF1::ETV1	0.1597	3.187e-07	501098
ATF1::EXT1	0.1873	7.538e-06	24847.4
ATF1::EXT2	0.251	0.006133	40.9261
ATF1::FANCC	0.1766	1.552e-05	11378.9
ATF1::FANCE	0.2463	0.0002974	828.178
ATF1::FAS	0.182	1.728e-05	10532.4
ATF1::FGFR1OP	0.2529	8.464e-06	29879.5
ATF1::HLF	0.1547	1.591e-06	97234.4
ATF1::HMGA2	0.1659	1.072e-09	1.54757e+08
ATF1::HNRNPA2B1	0.2264	0.00311	72.7974
ATF1::HOXC13	0.1508	1.959e-07	769781
ATF1::JAZF1	0.1904	0.01291	14.7483
ATF1::KLF6	0.1639	0.01058	15.4915
ATF1::LHFP	0.2585	7.079e-06	36516.5
ATF1::LMO1	0.229	8.776e-05	2609.39
ATF1::MALAT1	0.2152	5.803e-05	3708.43
ATF1::MAP2K4	0.2377	1.066e-05	22298.3
ATF1::MLH1	0.2192	0.001642	133.496
ATF1::MLLT4	0.1514	0.003381	44.7797
ATF1::MLLT6	0.1842	0.006026	30.5675
ATF1::MYCN	0.177	0.0003213	550.887
ATF1::NCKIPSD	0.155	2.781e-09	5.57353e+07
ATF1::NF2	0.1902	0.00371	51.2668
ATF1::NTRK3	0.2689	0.0009438	284.912
ATF1::PALB2	0.1934	0.0005978	323.52
ATF1::PATZ1	0.1798	1.067e-06	168510
ATF1::PAX8	0.1956	0.001205	162.324
ATF1::PDGFRA	0.1942	2.081e-06	93320.5
ATF1::PDGFRB	0.2239	2.3e-09	9.73478e+07
ATF1::PICALM	0.2127	1.32e-06	161136
ATF1::PRRX1	0.2477	8.278e-06	29922.7
ATF1::PSIP1	0.1539	0.0001621	949.414
ATF1::RABEP1	0.1964	3.041e-09	6.4584e+07
ATF1::RECQL4	0.2131	0.0002115	1007.57
ATF1::ROS1	0.2376	4.772e-05	4979.04
ATF1::RPL22	0.2785	0.004252	65.4986
ATF1::RUNX1	0.1775	1.634e-07	1.08629e+06
ATF1::SDHD	0.1901	6.232e-08	3.05039e+06
ATF1::SFPQ	0.2264	0.008211	27.5728
ATF1::SS18L1	0.2253	6.625e-07	340075
ATF1::SSX2	0.2233	1.214e-08	1.83937e+07
ATF1::SSX4	0.2156	0.0007429	290.214
ATF1::TAL1	0.1612	2.798e-07	576126
ATF1::TCF3	0.2044	5.793e-05	3528.4
ATF1::TCL1A	0.215	7.931e-09	2.71088e+07
ATF1::TCL6	0.1806	0.000331	545.619
ATF1::TFE3	0.2342	1.206e-05	19419.6
ATF1::TFEB	0.1523	0.0001567	971.921
ATF1::TPM4	0.198	2.755e-06	71869.3
ATF1::TRIM24	0.306	1.542e-06	198444
ATF1::TSC2	0.1992	7.584e-05	2626.58
ATF1::TSHR	0.197	1.272e-06	154874
ATF1::USP6	0.2564	0.02149	11.9311
ATF1::WHSC1L1	0.1611	0.0008435	190.99
ATF1::WT1	0.1771	0.0002769	639.581
ATIC::BRIP1	0.3367	0.000372	905.108
ATIC::CHN1	0.2246	0.01293	17.3705
ATIC::CNBP	0.6626	0.009577	69.1866
ATIC::CREB1	0.1889	1.693e-06	111577
ATIC::CRTC1	0.5612	2.286e-05	24549.4
ATIC::SS18	0.6662	0.04671	14.2625
ATIC::DDX6	0.2383	0.0002215	1075.85
ATIC::ELN	0.1514	0.002362	64.0982
ATIC::ERC1	0.6589	0.01414	46.5983
ATIC::ERCC3	0.6231	0.05678	10.9739
ATIC::ETV1	0.5384	0.02653	20.294
ATIC::ETV6	0.4367	0.0008692	502.416
ATIC::FANCF	0.3175	0.007743	41.0048
ATIC::FGFR3	0.3882	0.001379	281.508
ATIC::FLCN	0.4203	0.03186	13.1921
ATIC::GOLGA5	0.3784	0.001116	339.068
ATIC::HMGA2	0.5536	0.000121	4575.21
ATIC::HOXC11	0.4155	3.779e-08	1.0995e+07
ATIC::HOXC13	0.53	0.01306	40.5819
ATIC::HOXD13	0.2749	1.999e-07	1.37519e+06
ATIC::IKZF1	0.4999	0.004579	109.172
ATIC::IL21R	0.4422	3.453e-05	12806.3
ATIC::KTN1	0.485	2.911e-05	16660.9
ATIC::PML	0.4462	0.0001213	3678.48
ATIC::MALT1	0.2144	0.0005303	404.299
ATIC::MET	0.1625	0.001442	112.691
ATIC::MUC1	0.5029	0.0001826	2754.11
ATIC::NCKIPSD	0.5285	0.0003079	1716.47
ATIC::NF1	0.4051	8.25e-05	4910.3
ATIC::OLIG2	0.2393	0.0203	11.7882
ATIC::PDGFRB	0.6418	0.0002564	2503.12
ATIC::PER1	0.2686	4.221e-07	636342
ATIC::PMS1	0.2534	0.0001159	2186.37
ATIC::PRCC	0.2576	0.001658	155.368
ATIC::RABEP1	0.5996	0.0003436	1745.05
ATIC::RBM15	0.232	0.0003718	623.991
ATIC::RET	0.2197	0.00115	191.043
ATIC::RHOH	0.2855	0.006725	42.4535
ATIC::RUNX1	0.5735	0.02078	27.5987
ATIC::SDHB	0.1968	3.551e-08	5.5421e+06
ATIC::SDHD	0.5981	0.004862	123.015
ATIC::SSX1	0.4374	5.391e-05	8113.52
ATIC::SSX2	0.6393	0.001464	436.68
ATIC::TAL1	0.5501	0.0344	15.9913
ATIC::TAL2	0.4982	0.0004316	1154.31
ATIC::TCL1A	0.6328	0.001061	596.418
ATIC::TNFRSF17	0.1898	0.0005837	325.167
ATIC::TRIM33	0.208	0.000255	815.686
ATIC::XPA	0.3059	0.001405	217.722
ATIC::ZNF331	0.1514	0.00313	48.3706
ATM::CNBP	0.3632	0.02039	17.8127
ATM::CRTC1	0.2719	4.971e-05	5469.72
ATM::ERC1	0.3592	0.02825	12.715
ATM::ETV6	0.1841	0.001884	97.7176
ATM::FGFR3	0.1566	0.002784	56.25
ATM::GOLGA5	0.1541	0.002405	64.0748
ATM::HMGA2	0.2647	0.0002628	1007.23
ATM::HOXC11	0.1698	8.089e-08	2.09915e+06
ATM::IKZF1	0.2253	0.009996	22.539
ATM::IL21R	0.1909	7.376e-05	2588.12
ATM::KTN1	0.2155	6.258e-05	3443.59
ATM::PML	0.19	0.0002581	736.149
ATM::MUC1	0.2269	0.0003957	573.414
ATM::NCKIPSD	0.2471	0.0006632	372.587
ATM::NF1	0.164	0.00017	964.706
ATM::PDGFRB	0.3425	0.0005545	617.674
ATM::RABEP1	0.3045	0.0007478	407.194
ATM::SDHD	0.3017	0.01004	30.0498
ATM::SSX1	0.1844	0.0001181	1561.39
ATM::SSX2	0.3407	0.003191	106.769
ATM::TAL2	0.228	0.0009455	241.142
ATM::TCL1A	0.3333	0.00234	142.436
BCL11A::BCL3	0.2224	7.942e-06	28003
BCL11A::BCL7A	0.3149	1.02e-05	30872.5
BCL11A::BLM	0.3127	0.02323	13.461
BCL11A::BMPR1A	0.3791	0.001525	248.59
BCL11A::BRAF	0.2734	0.003333	82.0282
BCL11A::BRCA1	0.254	0.001182	214.89
BCL11A::BRCA2	0.244	0.001104	221.014
BCL11A::BRD4	0.5346	0.002063	259.137
BCL11A::BRIP1	0.2133	6.142e-08	3.47281e+06
BCL11A::BTG1	0.4667	0.001505	310.1
BCL11A::CARD11	0.1617	0.012	13.475
BCL11A::CCDC6	0.295	0.004525	65.1934
BCL11A::CCND2	0.3896	0.02864	13.6034
BCL11A::CDH1	0.3474	6.771e-05	5130.7
BCL11A::CDKN2A	0.2638	6.547e-05	4029.33
BCL11A::CEBPA	0.1819	0.002061	88.2581
BCL11A::CHEK2	0.2011	0.001515	132.739
BCL11A::CLP1	0.5031	0.0008341	603.165
BCL11A::CLTCL1	0.3871	0.02272	17.0379
BCL11A::CNBP	0.5112	1.778e-06	287514
BCL11A::CRTC1	0.4058	4.201e-09	9.6596e+07
BCL11A::CYLD	0.1828	4.136e-05	4419.73
BCL11A::SS18	0.5162	8.178e-06	63120.6
BCL11A::EIF4A2	0.5623	0.001717	327.49
BCL11A::EML4	0.3305	0.02742	12.0532
BCL11A::EP300	0.3018	6.409e-05	4709
BCL11A::ERBB2	0.4176	0.0002691	1551.84
BCL11A::ERC1	0.5067	2.354e-06	215251
BCL11A::ERCC3	0.4681	1.069e-05	43788.6
BCL11A::ERCC5	0.1911	0.001465	130.444
BCL11A::ERG	0.3364	0.003227	104.245
BCL11A::ETV1	0.3842	4.743e-06	81003.6
BCL11A::ETV4	0.2539	0.01095	23.1872
BCL11A::ETV6	0.2933	1.597e-07	1.83657e+06
BCL11A::EXT1	0.4364	0.000103	4236.89
BCL11A::FANCA	0.2464	0.006695	36.8036
BCL11A::FANCC	0.4197	0.0003683	1139.56
BCL11A::FANCD2	0.2792	0.0007877	354.45
BCL11A::FANCE	0.5232	0.0044	118.909
BCL11A::FANCF	0.1976	1.482e-06	133333
BCL11A::FAS	0.4292	0.0005093	842.725
BCL11A::FBXW7	0.2245	0.0007473	300.415
BCL11A::FGFR1OP	0.534	0.0002368	2255.07
BCL11A::FGFR3	0.2548	2.252e-07	1.13144e+06
BCL11A::FH	0.187	0.002511	74.4723
BCL11A::FIP1L1	0.3335	0.02063	16.1658
BCL11A::FLCN	0.2764	6.397e-06	43207.8
BCL11A::FOXP1	0.329	0.02972	11.07
BCL11A::FUS	0.2035	3.402e-05	5981.78
BCL11A::GATA2	0.2766	0.009007	30.7094
BCL11A::GNAQ	0.2292	0.0001652	1387.41
BCL11A::GOLGA5	0.2508	2.029e-07	1.23608e+06
BCL11A::HLF	0.3816	3.615e-05	10556
BCL11A::HMGA1	0.1886	0.00439	42.9613
BCL11A::HMGA2	0.3981	2.219e-08	1.79405e+07
BCL11A::HOXA11	0.231	0.004675	49.4118
BCL11A::HOXC11	0.2734	6.772e-12	4.03721e+10
BCL11A::HOXC13	0.3746	2.171e-06	172547
BCL11A::HOXD13	0.1754	3.461e-11	5.0679e+09
BCL11A::HRAS	0.2144	2.739e-05	7827.67
BCL11A::IKZF1	0.3482	8.692e-07	400598
BCL11A::IL21R	0.3017	6.172e-09	4.8882e+07
BCL11A::JAK2	0.1966	8.558e-05	2297.27
BCL11A::JAK3	0.1841	8.702e-05	2115.61
BCL11A::KIT	0.2436	0.0003154	772.353
BCL11A::KTN1	0.3355	5.257e-09	6.38197e+07
BCL11A::LASP1	0.2568	7.224e-05	3554.82
BCL11A::LCK	0.2963	0.0004924	601.747
BCL11A::LCP1	0.2737	0.0009055	302.264
BCL11A::LHFP	0.54	0.0001992	2710.84
BCL11A::LIFR	0.3405	0.001741	195.577
BCL11A::LMO1	0.5007	0.002724	183.811
BCL11A::LMO2	0.1511	9.399e-05	1607.62
BCL11A::PML	0.3011	2.152e-08	1.39916e+07
BCL11A::MALAT1	0.4782	0.0009097	525.668
BCL11A::MAP2K4	0.5106	0.000128	3989.06
BCL11A::MEN1	0.2824	0.0001891	1493.39
BCL11A::MLH1	0.4871	0.02477	19.6649
BCL11A::MLLT11	0.2272	1.063e-05	21373.5
BCL11A::MLLT3	0.1557	9.507e-05	1637.74
BCL11A::MUC1	0.3503	3.343e-08	1.04786e+07
BCL11A::MYCN	0.4203	0.004035	104.164
BCL11A::NACA	0.3136	9.597e-05	3267.69
BCL11A::NCKIPSD	0.3752	5.581e-08	6.72281e+06
BCL11A::NCOA1	0.3597	0.0266	13.5226
BCL11A::NF1	0.2653	1.389e-08	1.91001e+07
BCL11A::NOTCH1	0.3072	0.0005628	545.842
BCL11A::NSD1	0.3336	0.0003815	874.443
BCL11A::NTRK3	0.5498	0.01973	27.8662
BCL11A::NUP98	0.2272	0.01769	12.8434
BCL11A::PALB2	0.4467	0.01754	25.4675
BCL11A::PATZ1	0.4234	2.833e-05	14945.3
BCL11A::PAX8	0.4521	0.03441	13.1386
BCL11A::PBX1	0.2093	0.0001429	1464.66
BCL11A::PCM1	0.2328	0.005799	40.1449
BCL11A::PDGFB	0.186	9.392e-06	19804.1
BCL11A::PDGFRA	0.4451	5.954e-05	7475.65
BCL11A::PDGFRB	0.4878	4.68e-08	1.04231e+07
BCL11A::PER1	0.1658	7.126e-11	2.32669e+09
BCL11A::PICALM	0.4767	3.272e-05	14569.1
BCL11A::PIK3R1	0.1881	0.0003333	564.356
BCL11A::PMS1	0.1517	2.117e-08	7.1658e+06
BCL11A::PRCC	0.1602	2.728e-07	587243
BCL11A::PRDM16	0.2986	0.0007773	384.15
BCL11A::PRRX1	0.5245	0.0002214	2369.02
BCL11A::PSIP1	0.3797	0.005074	74.8325
BCL11A::PTEN	0.166	0.002779	59.7337
BCL11A::PTPN11	0.2575	0.0011	234.091
BCL11A::RABEP1	0.4442	6.336e-08	7.01073e+06
BCL11A::RECQL4	0.4775	0.005654	84.4535
BCL11A::RHOH	0.1766	1.28e-06	137969
BCL11A::ROS1	0.5109	0.001446	353.32
BCL11A::RUNX1	0.4173	4.087e-06	102104
BCL11A::SBDS	0.2672	0.0001249	2139.31
BCL11A::SDHD	0.4421	8.336e-07	530350
BCL11A::SEPT9	0.3412	0.0008215	415.338
BCL11A::SET	0.2899	0.02021	14.3444
BCL11A::SMARCB1	0.2625	0.0004175	628.743
BCL11A::SMO	0.1507	6.188e-06	24353.6
BCL11A::SS18L1	0.4961	1.685e-05	29442.1
BCL11A::SSX1	0.2935	1.003e-08	2.92622e+07
BCL11A::SSX2	0.4852	2.724e-07	1.7812e+06
BCL11A::SSX4	0.4821	0.02058	23.4257
BCL11A::SUFU	0.3438	2.725e-05	12616.5
BCL11A::TAL1	0.394	6.843e-06	57577.1
BCL11A::TAL2	0.3501	8.058e-08	4.34475e+06
BCL11A::TCF3	0.4608	0.0006821	675.561
BCL11A::TCL1A	0.4783	2.009e-07	2.38079e+06
BCL11A::TCL6	0.4255	0.004206	101.165
BCL11A::TFE3	0.5092	0.0003483	1461.96
BCL11A::TFEB	0.3782	0.004671	80.9677
BCL11A::TFG	0.2162	0.0005226	413.701
BCL11A::TFPT	0.1673	2.479e-05	6748.69
BCL11A::TFRC	0.2788	0.007295	38.218
BCL11A::TP53	0.1746	0.0002274	767.81
BCL11A::TPM3	0.2673	0.0005126	521.459
BCL11A::TPM4	0.455	7.843e-05	5801.35
BCL11A::TRIM24	0.5978	4.15e-05	14404.8
BCL11A::TSC2	0.4583	0.001321	346.934
BCL11A::TSHR	0.452	3.621e-05	12482.7
BCL11A::WHSC1	0.284	0.001852	153.348
BCL11A::WHSC1L1	0.3923	0.0113	34.7168
BCL11A::WRN	0.3376	0.0001455	2320.27
BCL11A::WT1	0.4204	0.006664	63.0852
BCL11A::XPA	0.19	2.496e-07	761218
BCL11A::XPC	0.1646	0.002707	60.8053
BCL11A::ZNF384	0.3245	0.0008256	393.047
BCL11B::BMPR1A	0.1629	0.009334	17.4523
BCL11B::BRD4	0.2666	0.01307	20.3979
BCL11B::BTG1	0.2166	0.009968	21.7295
BCL11B::CLP1	0.2428	0.005208	46.6206
BCL11B::CNBP	0.2486	1.15e-05	21617.4
BCL11B::CRTC1	0.1775	2.711e-08	6.5474e+06
BCL11B::SS18	0.2524	5.497e-05	4591.6
BCL11B::EIF4A2	0.2891	0.01127	25.6522
BCL11B::ERBB2	0.1852	0.001692	109.456
BCL11B::ERC1	0.2453	1.597e-05	15360.1
BCL11B::ERCC3	0.2174	7.05e-05	3083.69
BCL11B::ETV1	0.1645	3.142e-05	5235.52
BCL11B::EXT1	0.1972	0.0006892	286.129
BCL11B::FANCC	0.1862	0.002347	79.3353
BCL11B::FAS	0.1924	0.00319	60.3135
BCL11B::FGFR1OP	0.2665	0.001495	178.261
BCL11B::HLF	0.1633	0.0002311	706.621
BCL11B::HMGA2	0.1725	1.434e-07	1.20293e+06
BCL11B::HOXC13	0.1592	1.472e-05	10815.2
BCL11B::LHFP	0.2709	0.001252	216.374
BCL11B::LMO1	0.2411	0.01654	14.5768
BCL11B::MALAT1	0.225	0.005959	37.758
BCL11B::MAP2K4	0.2481	0.0008565	289.667
BCL11B::NCKIPSD	0.1591	3.635e-07	437689
BCL11B::PATZ1	0.1883	0.0001795	1049.03
BCL11B::PDGFRA	0.2025	0.0003748	540.288
BCL11B::PDGFRB	0.2317	3.035e-07	763427
BCL11B::PICALM	0.2237	0.0002073	1079.11
BCL11B::PRRX1	0.2585	0.001398	184.907
BCL11B::RABEP1	0.2022	4.081e-07	495467
BCL11B::ROS1	0.2483	0.008923	27.827
BCL11B::RUNX1	0.1844	2.597e-05	7100.5
BCL11B::SDHD	0.2006	5.557e-06	36098.6
BCL11B::SS18L1	0.2379	0.0001071	2221.29
BCL11B::SSX2	0.2302	1.75e-06	131543
BCL11B::TAL1	0.1711	4.372e-05	3913.54
BCL11B::TCF3	0.2127	0.004577	46.4715
BCL11B::TCL1A	0.2248	1.281e-06	175488
BCL11B::TFE3	0.2478	0.002185	113.41
BCL11B::TPM4	0.2092	0.0004941	423.396
BCL11B::TRIM24	0.3202	0.0002618	1223.07
BCL11B::TSC2	0.2131	0.00853	24.9824
BCL11B::TSHR	0.2068	0.0002272	910.211
BCL3::BRD4	0.2244	5.266e-06	42613
BCL3::BTG1	0.1813	6.065e-06	29892.8
BCL3::CARS	0.2541	0.007559	33.6156
BCL3::CDH11	0.1776	0.000183	970.492
BCL3::CLP1	0.2012	1.487e-06	135306
BCL3::CNBP	0.2082	4.541e-09	4.58489e+07
BCL3::COL1A1	0.2443	0.0004591	532.128
BCL3::COX6C	0.1704	0.0005364	317.673
BCL3::CRTC1	0.1508	1.043e-11	1.44583e+10
BCL3::SS18	0.2101	3.58e-08	5.86872e+06
BCL3::EIF4A2	0.2419	6.147e-06	39352.5
BCL3::ERBB2	0.1515	5.031e-07	301133
BCL3::ERC1	0.2063	1.078e-08	1.91373e+07
BCL3::ERCC3	0.1819	3.348e-08	5.43309e+06
BCL3::EXT1	0.1634	3.903e-07	418652
BCL3::EXT2	0.219	0.0003236	676.761
BCL3::FANCC	0.153	8.109e-07	188679
BCL3::FANCE	0.2158	1.544e-05	13976.7
BCL3::FAS	0.1581	9.085e-07	174023
BCL3::FGFR1	0.2117	0.005356	39.5258
BCL3::FGFR1OP	0.2211	4.444e-07	497525
BCL3::FLI1	0.1809	0.01015	17.8227
BCL3::HNRNPA2B1	0.1975	0.0001625	1215.38
BCL3::HSP90AB1	0.2653	0.01016	26.1122
BCL3::IDH1	0.2465	0.003287	74.9924
BCL3::JAZF1	0.1654	0.0006834	242.025
BCL3::LHFP	0.2271	3.707e-07	612625
BCL3::LMO1	0.1997	4.609e-06	43328.3
BCL3::MALAT1	0.1886	3.009e-06	62678.6
BCL3::MAML2	0.189	0.01237	15.2789
BCL3::MAP2K4	0.2082	5.505e-07	378202
BCL3::MLH1	0.1906	8.534e-05	2233.42
BCL3::MLLT6	0.1594	0.0003166	503.474
BCL3::MSH2	0.1702	0.004815	35.3479
BCL3::MYCN	0.1535	1.662e-05	9235.86
BCL3::NF2	0.1645	0.0001935	850.129
BCL3::NONO	0.2232	0.002631	84.8347
BCL3::NPM1	0.1598	0.00136	117.5
BCL3::NTRK3	0.2372	4.93e-05	4811.36
BCL3::PALB2	0.168	3.144e-05	5343.51
BCL3::PATZ1	0.1565	5.589e-08	2.80014e+06
BCL3::PAX8	0.169	6.327e-05	2671.09
BCL3::PDGFRA	0.1698	1.092e-07	1.55495e+06
BCL3::PDGFRB	0.1966	1.2e-10	1.63833e+09
BCL3::PICALM	0.1853	6.89e-08	2.6894e+06
BCL3::POU2AF1	0.1967	0.005196	37.856
BCL3::PRRX1	0.2171	4.343e-07	499885
BCL3::RABEP1	0.1724	1.585e-10	1.0877e+09
BCL3::RECQL4	0.1851	1.107e-05	16720.9
BCL3::REL	0.1679	0.004918	34.1399
BCL3::ROS1	0.2082	2.506e-06	83080.6
BCL3::RPL22	0.2452	0.000224	1094.64
BCL3::RUNX1	0.155	8.534e-09	1.81626e+07
BCL3::SDHC	0.1818	0.004505	40.3552
BCL3::SDHD	0.1652	3.226e-09	5.12089e+07
BCL3::SFPQ	0.1981	0.0004329	457.611
BCL3::SS18L1	0.1961	3.467e-08	5.65619e+06
BCL3::SSX2	0.1963	6.342e-10	3.09524e+08
BCL3::SSX4	0.1878	3.892e-05	4825.28
BCL3::TCEA1	0.1808	0.005279	34.2489
BCL3::TCF3	0.1789	2.992e-06	59792.8
BCL3::TCL1A	0.1881	4.159e-10	4.52272e+08
BCL3::TCL6	0.1567	1.712e-05	9153.04
BCL3::TFE3	0.2043	6.323e-07	323106
BCL3::TPM4	0.172	1.446e-07	1.18949e+06
BCL3::TRIM24	0.2707	8.068e-08	3.35523e+06
BCL3::TSC2	0.1723	3.94e-06	43731
BCL3::TSHR	0.1715	6.652e-08	2.57817e+06
BCL3::USP6	0.2247	0.001148	195.732
BCL3::WT1	0.1532	1.448e-05	10580.1
BCL6::CDH1	0.1597	0.001956	81.6462
BCL6::CLP1	0.2655	0.01866	14.2283
BCL6::CNBP	0.2723	4.452e-05	6116.35
BCL6::CRTC1	0.1977	1.046e-07	1.89006e+06
BCL6::SS18	0.276	0.0002361	1169
BCL6::ERBB2	0.2036	0.006179	32.9503
BCL6::ERC1	0.2691	6.948e-05	3873.06
BCL6::ERCC3	0.2396	0.0002841	843.365
BCL6::ETV1	0.1836	0.0001289	1424.36
BCL6::EXT1	0.217	0.002877	75.4258
BCL6::FANCC	0.2051	0.00879	23.3333
BCL6::FAS	0.2116	0.01152	18.3681
BCL6::FGFR1OP	0.2903	0.005485	52.9262
BCL6::HLF	0.1804	0.0008775	205.584
BCL6::HMGA2	0.1915	5.546e-07	345294
BCL6::HOXC13	0.176	6.419e-05	2741.86
BCL6::IKZF1	0.1608	2.086e-05	7708.53
BCL6::KTN1	0.1534	1.344e-07	1.14137e+06
BCL6::LHFP	0.2957	0.004572	64.6763
BCL6::MALAT1	0.2474	0.02374	10.4212
BCL6::MAP2K4	0.272	0.00365	74.5205
BCL6::MUC1	0.1616	8.38e-07	192840
BCL6::NCKIPSD	0.178	1.417e-06	125618
BCL6::NSD1	0.1517	0.009008	16.8406
BCL6::PATZ1	0.208	0.0006659	312.359
BCL6::PDGFRA	0.2235	0.001372	162.901
BCL6::PDGFRB	0.2555	1.178e-06	216893
BCL6::PICALM	0.2454	0.0007739	317.095
BCL6::PRRX1	0.2831	0.005149	54.9815
BCL6::RABEP1	0.2244	1.574e-06	142567
BCL6::RUNX1	0.2045	9.7e-05	2108.25
BCL6::SDHD	0.2205	2.326e-05	9479.79
BCL6::SS18L1	0.26	0.0003998	650.325
BCL6::SSX2	0.2543	6.677e-06	38086
BCL6::SUFU	0.1574	0.0006432	244.714
BCL6::TAL1	0.1883	0.0001647	1143.29
BCL6::TAL2	0.1638	1.965e-06	83358.8
BCL6::TCF3	0.2347	0.01939	12.1042
BCL6::TCL1A	0.2471	4.798e-06	51500.6
BCL6::TFE3	0.2702	0.007929	34.0774
BCL6::TPM4	0.2295	0.001811	126.726
BCL6::TRIM24	0.3471	0.0009655	359.503
BCL6::TSHR	0.2276	0.0008298	274.283
BCL6::WRN	0.1539	0.003426	44.9212
BCL7A::BLM	0.1545	5.151e-05	2999.42
BCL7A::BMPR1A	0.1955	3.12e-06	62660.3
BCL7A::BRD4	0.317	4.552e-06	69639.7
BCL7A::BTG1	0.2622	3.646e-06	71914.4
BCL7A::BUB1B	0.2049	0.0001906	1075.03
BCL7A::CARS	0.3538	0.008075	43.8142
BCL7A::CCND1	0.191	0.0001585	1205.05
BCL7A::CCND2	0.2029	6.33e-05	3205.37
BCL7A::CCND3	0.171	0.0001451	1178.5
BCL7A::CDH1	0.1782	1.671e-07	1.06643e+06
BCL7A::CDH11	0.258	0.0002118	1218.13
BCL7A::CLP1	0.2885	1.736e-06	166187
BCL7A::CLTCL1	0.2003	4.953e-05	4044.01
BCL7A::CNBP	0.2968	3.924e-09	7.56371e+07
BCL7A::COL1A1	0.3421	0.0004699	728.027
BCL7A::COX6C	0.2483	0.0005441	456.35
BCL7A::CRTC1	0.2215	9.227e-12	2.40056e+10
BCL7A::SS18	0.2997	2.015e-08	1.48734e+07
BCL7A::EIF4A2	0.3389	4.065e-06	83370.2
BCL7A::EML4	0.1642	6.174e-05	2659.54
BCL7A::ERBB2	0.2232	5.62e-07	397153
BCL7A::ERC1	0.2941	5.897e-09	4.98728e+07
BCL7A::ERCC3	0.2633	2.465e-08	1.06815e+07
BCL7A::ERG	0.1668	6.7e-06	24895.5
BCL7A::ETV1	0.2065	1.114e-08	1.85368e+07
BCL7A::EXT1	0.2388	2.474e-07	965238
BCL7A::EXT2	0.311	0.0003305	940.998
BCL7A::FANCC	0.2254	7.919e-07	284632
BCL7A::FANCE	0.3066	1.041e-05	29452.4
BCL7A::FAS	0.2321	1.059e-06	219169
BCL7A::FGFR1	0.302	0.005443	55.4841
BCL7A::FGFR1OP	0.3135	4.967e-07	631166
BCL7A::FGFR2	0.1891	0.00748	25.2807
BCL7A::FIP1L1	0.1682	4.449e-05	3780.62
BCL7A::FLI1	0.2621	0.01025	25.5707
BCL7A::FOXP1	0.1649	7.214e-05	2285.83
BCL7A::SEPT6	0.1604	0.0008527	188.108
BCL7A::HLF	0.1995	7.805e-08	2.55605e+06
BCL7A::HMGA2	0.2136	4.888e-11	4.36989e+09
BCL7A::HNRNPA2B1	0.2834	0.0001259	2250.99
BCL7A::HOXC13	0.1947	5.448e-09	3.57379e+07
BCL7A::HSP90AB1	0.3669	0.01092	33.5989
BCL7A::IDH1	0.3445	0.003958	87.0389
BCL7A::IKZF1	0.1813	1.859e-09	9.75256e+07
BCL7A::IL2	0.1535	0.005123	29.9629
BCL7A::IL21R	0.1563	1.403e-11	1.11404e+10
BCL7A::JAZF1	0.242	0.0006788	356.511
BCL7A::KLF6	0.21	0.00052	403.846
BCL7A::KTN1	0.1738	1.179e-11	1.47413e+10
BCL7A::LHFP	0.3203	4.151e-07	771621
BCL7A::LIFR	0.1716	4.242e-06	40452.6
BCL7A::LMO1	0.2866	5.632e-06	50887.8
BCL7A::PML	0.1515	4.923e-11	3.07739e+09
BCL7A::MALAT1	0.2715	2.113e-06	128490
BCL7A::MAML2	0.2726	0.01267	21.5154
BCL7A::MAP2K4	0.2967	3.133e-07	947016
BCL7A::MKL1	0.1869	0.00286	65.3497
BCL7A::MLH1	0.2749	5.971e-05	4603.92
BCL7A::MLLT4	0.1947	0.0001314	1481.74
BCL7A::MLLT6	0.234	0.0002714	862.196
BCL7A::MSH2	0.2482	0.004879	50.8711
BCL7A::MUC1	0.181	7.387e-11	2.45025e+09
BCL7A::MYCN	0.2263	9.829e-06	23023.7
BCL7A::NACA	0.16	2.216e-07	722022
BCL7A::NCKIPSD	0.2008	1.243e-10	1.61545e+09
BCL7A::NCOA1	0.1833	5.87e-05	3122.66
BCL7A::NF2	0.2411	0.0001732	1392.03
BCL7A::NONO	0.3157	0.002591	121.845
BCL7A::NOTCH1	0.1517	1.157e-06	131115
BCL7A::NPM1	0.2339	0.001219	191.879
BCL7A::NSD1	0.1695	8.147e-07	208052
BCL7A::NTRK3	0.3322	4.469e-05	7433.43
BCL7A::NUP214	0.2754	0.02276	12.1002
BCL7A::PALB2	0.2452	3.776e-05	6493.64
BCL7A::PATZ1	0.2296	5.974e-08	3.84332e+06
BCL7A::PAX3	0.1996	0.001004	198.805
BCL7A::PAX5	0.2002	0.01035	19.343
BCL7A::PAX8	0.2471	7.717e-05	3202.02
BCL7A::PDE4DIP	0.163	0.0007419	219.706
BCL7A::PDGFRA	0.2469	1.24e-07	1.99113e+06
BCL7A::PDGFRB	0.2815	1.036e-10	2.71718e+09
BCL7A::PICALM	0.2678	6.937e-08	3.86046e+06
BCL7A::POU2AF1	0.2823	0.00516	54.7093
BCL7A::PRRX1	0.308	4.66e-07	660944
BCL7A::PSIP1	0.1983	1.052e-05	18849.8
BCL7A::RABEP1	0.2501	1.39e-10	1.79928e+09
BCL7A::RECQL4	0.268	1.2e-05	22333.3
BCL7A::REL	0.245	0.005031	48.6981
BCL7A::ROS1	0.2969	2.992e-06	99231.3
BCL7A::RPL22	0.3424	0.0002218	1543.73
BCL7A::RUNX1	0.2275	8.679e-09	2.62127e+07
BCL7A::RUNX1T1	0.1935	0.002453	78.883
BCL7A::SDHC	0.2632	0.004351	60.4918
BCL7A::SDHD	0.2414	1.999e-09	1.2076e+08
BCL7A::SEPT9	0.1791	2.031e-06	88183.2
BCL7A::SFPQ	0.2838	0.0004455	637.037
BCL7A::SLC45A3	0.1691	0.0003449	490.287
BCL7A::SOCS1	0.1984	0.01648	12.0388
BCL7A::SS18L1	0.2821	3.576e-08	7.8887e+06
BCL7A::SSX2	0.2809	5.916e-10	4.74814e+08
BCL7A::SSX4	0.271	4.48e-05	6049.11
BCL7A::SUFU	0.1736	5.766e-08	3.01075e+06
BCL7A::TAL1	0.2067	1.466e-08	1.40996e+07
BCL7A::TAL2	0.1873	1.745e-10	1.07335e+09
BCL7A::TCEA1	0.2619	0.005385	48.6351
BCL7A::TCF3	0.2588	1.686e-06	153499
BCL7A::TCL1A	0.2709	4.28e-10	6.32944e+08
BCL7A::TCL6	0.2303	1.022e-05	22534.2
BCL7A::TFE3	0.2923	7.248e-07	403284
BCL7A::TFEB	0.1961	9.742e-06	20129.3
BCL7A::TPM4	0.2505	1.635e-07	1.53211e+06
BCL7A::TRIM24	0.3725	8.699e-08	4.2821e+06
BCL7A::TSC2	0.2511	2.998e-06	83755.8
BCL7A::TSHR	0.2498	7.508e-08	3.32712e+06
BCL7A::USP6	0.3177	0.001151	276.021
BCL7A::WHSC1L1	0.2073	2.757e-05	7519.04
BCL7A::WRN	0.1697	3.081e-07	550795
BCL7A::WT1	0.2253	1.439e-05	15656.7
BCL7A::ZNF384	0.1625	1.721e-06	94421.8
BCL7A::ZNF521	0.1693	0.0002254	751.109
BIRC3::CNBP	0.2026	0.002909	69.6459
BIRC3::SS18	0.205	0.01523	13.4603
BIRC3::ERC1	0.2003	0.004527	44.2456
BIRC3::PDGFRB	0.19	7.721e-05	2460.82
BIRC3::RABEP1	0.1657	0.0001032	1605.62
BIRC3::SDHD	0.1609	0.001521	105.786
BIRC3::SSX2	0.1893	0.0004378	432.389
BIRC3::TCL1A	0.1826	0.0003147	580.235
BLM::BMPR1A	0.1944	0.00738	26.3415
BLM::BRD4	0.3131	0.01077	29.0715
BLM::BTG1	0.2578	0.008653	29.7931
BLM::CDH1	0.174	0.0003993	435.763
BLM::CLP1	0.2857	0.004146	68.9098
BLM::CNBP	0.2929	9.437e-06	31037.4
BLM::CRTC1	0.2144	2.222e-08	9.64896e+06
BLM::SS18	0.2966	4.82e-05	6153.53
BLM::EIF4A2	0.3366	0.009655	34.8628
BLM::ERBB2	0.2204	0.001347	163.623
BLM::ERC1	0.2895	1.409e-05	20546.5
BLM::ERCC3	0.2588	5.919e-05	4372.36
BLM::ERG	0.167	0.01563	10.6846
BLM::ETV1	0.1995	2.671e-05	7469.11
BLM::EXT1	0.2344	0.0005928	395.412
BLM::FANCC	0.2221	0.001898	117.018
BLM::FANCE	0.3029	0.02433	12.4497
BLM::FAS	0.2288	0.002539	90.1142
BLM::FGFR1OP	0.3114	0.001193	261.023
BLM::HLF	0.1959	0.0001878	1043.13
BLM::HMGA2	0.208	1.176e-07	1.76871e+06
BLM::HOXC13	0.1912	1.3e-05	14707.7
BLM::IKZF1	0.1751	4.476e-06	39119.7
BLM::KTN1	0.1674	2.831e-08	5.9131e+06
BLM::LHFP	0.317	0.0009959	318.305
BLM::LIFR	0.1691	0.01005	16.8259
BLM::LMO1	0.2837	0.01319	21.5087
BLM::MALAT1	0.2666	0.005036	52.9388
BLM::MAP2K4	0.2926	0.0007485	390.915
BLM::MUC1	0.1763	1.776e-07	992680
BLM::NACA	0.1538	0.000532	289.098
BLM::NCKIPSD	0.1936	2.992e-07	647059
BLM::NSD1	0.1652	0.001954	84.5445
BLM::PATZ1	0.2251	0.0001437	1566.46
BLM::PDGFRA	0.2415	0.0002979	810.675
BLM::PDGFRB	0.2754	2.492e-07	1.10514e+06
BLM::PICALM	0.2645	0.0001664	1589.54
BLM::PRRX1	0.3041	0.001118	272.004
BLM::RABEP1	0.2427	3.342e-07	726212
BLM::ROS1	0.2927	0.007092	41.2719
BLM::RUNX1	0.2215	2.084e-05	10628.6
BLM::SDHD	0.2382	4.79e-06	49728.6
BLM::SEPT9	0.1716	0.004837	35.4765
BLM::SS18L1	0.2798	8.602e-05	3252.73
BLM::SSX2	0.2742	1.424e-06	192556
BLM::SUFU	0.1712	0.0001385	1236.1
BLM::TAL1	0.204	3.531e-05	5777.4
BLM::TAL2	0.1785	4.193e-07	425710
BLM::TCF3	0.2533	0.004012	63.1356
BLM::TCL1A	0.2664	1.03e-06	258641
BLM::TFE3	0.2904	0.001737	167.185
BLM::TPM4	0.2477	0.0003933	629.799
BLM::TRIM24	0.3701	0.0002088	1772.51
BLM::TSC2	0.2503	0.00713	35.1052
BLM::TSHR	0.2459	0.0001801	1365.35
BLM::WRN	0.1672	0.0007411	225.611
BLM::ZNF384	0.1593	0.00411	38.7591
BMPR1A::BRAF	0.1665	0.001039	160.25
BMPR1A::BRCA1	0.1528	0.0003691	413.98
BMPR1A::BRD4	0.3788	0.000637	594.662
BMPR1A::BTG1	0.3172	0.0004701	674.75
BMPR1A::BUB1B	0.2542	0.02517	10.0993
BMPR1A::CCDC6	0.1815	0.001418	127.997
BMPR1A::CCND1	0.2385	0.0206	11.5777
BMPR1A::CCND2	0.2529	0.00919	27.519
BMPR1A::CCND3	0.2163	0.01923	11.248
BMPR1A::CDH1	0.2198	2.116e-05	10387.5
BMPR1A::CDH11	0.3165	0.02915	10.8576
BMPR1A::CDKN2A	0.1597	2.001e-05	7981.01
BMPR1A::CLP1	0.3492	0.0002553	1367.8
BMPR1A::CLTCL1	0.2516	0.007212	34.8863
BMPR1A::CNBP	0.3567	5.483e-07	650556
BMPR1A::CRTC1	0.2662	1.296e-09	2.05401e+08
BMPR1A::SS18	0.3612	2.555e-06	141370
BMPR1A::EIF4A2	0.4049	0.0005352	756.54
BMPR1A::EML4	0.2079	0.008758	23.7383
BMPR1A::EP300	0.1863	1.961e-05	9500.25
BMPR1A::ERBB2	0.275	8.223e-05	3344.28
BMPR1A::ERC1	0.3527	7.372e-07	478432
BMPR1A::ERCC3	0.3183	3.319e-06	95902.4
BMPR1A::ERG	0.2128	0.00099	214.949
BMPR1A::ETV1	0.2487	1.474e-06	168725
BMPR1A::ETV4	0.1528	0.003449	44.3027
BMPR1A::ETV6	0.1798	4.924e-08	3.6515e+06
BMPR1A::EXT1	0.2906	3.215e-05	9038.88
BMPR1A::FANCC	0.2769	0.0001132	2446.11
BMPR1A::FANCD2	0.1703	0.0002465	690.872
BMPR1A::FANCE	0.3678	0.001374	267.686
BMPR1A::FAS	0.2846	0.0001558	1826.7
BMPR1A::FGFR1OP	0.3778	7.254e-05	5208.16
BMPR1A::FGFR3	0.1526	7.06e-08	2.16147e+06
BMPR1A::FIP1L1	0.2091	0.006525	32.046
BMPR1A::FLCN	0.1681	1.961e-06	85721.6
BMPR1A::FOXP1	0.2061	0.009505	21.6833
BMPR1A::GATA2	0.1679	0.002827	59.3916
BMPR1A::GOLGA5	0.1502	6.269e-08	2.39592e+06
BMPR1A::HLF	0.2462	1.112e-05	22140.3
BMPR1A::HMGA2	0.2596	6.843e-09	3.79366e+07
BMPR1A::HNRNPA2B1	0.3441	0.01681	20.47
BMPR1A::HOXC11	0.1659	2.095e-12	7.91885e+10
BMPR1A::HOXC13	0.2406	6.797e-07	353980
BMPR1A::IKZF1	0.2204	2.669e-07	825777
BMPR1A::IL21R	0.1863	1.909e-09	9.75904e+07
BMPR1A::KTN1	0.2109	1.625e-09	1.29785e+08
BMPR1A::LASP1	0.1542	2.244e-05	6871.66
BMPR1A::LCK	0.1817	0.0001506	1206.51
BMPR1A::LCP1	0.1661	0.000277	599.639
BMPR1A::LHFP	0.3834	6.086e-05	6299.7
BMPR1A::LIFR	0.2146	0.0005441	394.413
BMPR1A::LMO1	0.347	0.0008345	415.818
BMPR1A::PML	0.1857	6.667e-09	2.78536e+07
BMPR1A::MALAT1	0.3269	0.0002825	1157.17
BMPR1A::MAP2K4	0.3563	3.992e-05	8925.35
BMPR1A::MEN1	0.1725	5.919e-05	2914.34
BMPR1A::MLH1	0.3349	0.00788	42.5
BMPR1A::MLLT4	0.243	0.01735	14.0058
BMPR1A::MUC1	0.2225	1.031e-08	2.1581e+07
BMPR1A::MYCN	0.2774	0.001262	219.81
BMPR1A::NACA	0.1946	2.978e-05	6534.59
BMPR1A::NCKIPSD	0.2417	1.726e-08	1.40035e+07
BMPR1A::NCOA1	0.2293	0.008497	26.986
BMPR1A::NF1	0.16	4.335e-09	3.69089e+07
BMPR1A::NF2	0.2969	0.02346	12.6556
BMPR1A::NOTCH1	0.1901	0.0001714	1109.1
BMPR1A::NSD1	0.2091	0.0001171	1785.65
BMPR1A::NTRK3	0.3939	0.006236	63.1655
BMPR1A::PALB2	0.2994	0.005516	54.2785
BMPR1A::PATZ1	0.2798	8.677e-06	32246.2
BMPR1A::PAX8	0.3047	0.01116	27.3029
BMPR1A::PDGFRA	0.2982	1.819e-05	16393.6
BMPR1A::PDGFRB	0.3363	1.444e-08	2.32895e+07
BMPR1A::PICALM	0.3253	1.001e-05	32497.5
BMPR1A::PRDM16	0.184	0.0002414	762.22
BMPR1A::PRRX1	0.3691	6.775e-05	5447.97
BMPR1A::PSIP1	0.2445	0.00156	156.731
BMPR1A::PTPN11	0.1551	0.0003437	451.266
BMPR1A::RABEP1	0.2987	1.952e-08	1.53023e+07
BMPR1A::RECQL4	0.3266	0.001745	187.163
BMPR1A::ROS1	0.3564	0.0004421	806.152
BMPR1A::RPL22	0.4076	0.02994	13.6139
BMPR1A::RUNX1	0.2751	1.251e-06	219904
BMPR1A::SBDS	0.1613	3.91e-05	4125.32
BMPR1A::SDHD	0.2954	2.597e-07	1.13747e+06
BMPR1A::SEPT9	0.2153	0.0002573	836.766
BMPR1A::SET	0.1786	0.006399	27.9106
BMPR1A::SMARCB1	0.1579	0.0001298	1216.49
BMPR1A::SS18L1	0.3428	5.165e-06	66369.8
BMPR1A::SSX1	0.1802	3.084e-09	5.84306e+07
BMPR1A::SSX2	0.3345	8.385e-08	3.98927e+06
BMPR1A::SSX4	0.33	0.006506	50.7224
BMPR1A::SUFU	0.2171	8.341e-06	26028.1
BMPR1A::TAL1	0.2559	2.102e-06	121741
BMPR1A::TAL2	0.223	2.476e-08	9.00646e+06
BMPR1A::TCF3	0.3118	0.0002132	1462.48
BMPR1A::TCL1A	0.3269	6.167e-08	5.30079e+06
BMPR1A::TCL6	0.2817	0.001315	214.221
BMPR1A::TFE3	0.3547	0.0001064	3333.65
BMPR1A::TFEB	0.2436	0.001435	169.756
BMPR1A::TFRC	0.1693	0.002288	73.9948
BMPR1A::TPM3	0.162	0.0001606	1008.72
BMPR1A::TPM4	0.3063	2.398e-05	12773.1
BMPR1A::TRIM24	0.4406	1.268e-05	34747.6
BMPR1A::TSC2	0.3099	0.0004089	757.887
BMPR1A::TSHR	0.3039	1.104e-05	27527.2
BMPR1A::WHSC1	0.1731	0.0005809	297.986
BMPR1A::WHSC1L1	0.2548	0.003562	71.5328
BMPR1A::WRN	0.2124	4.464e-05	4758.06
BMPR1A::WT1	0.2776	0.002063	134.561
BMPR1A::ZNF384	0.2025	0.0002527	801.345
BRAF::BRD4	0.2743	0.00185	148.27
BRAF::BTG1	0.2237	0.001835	121.907
BRAF::CLP1	0.2489	0.0006035	412.428
BRAF::CLTCL1	0.1711	0.01659	10.3134
BRAF::CNBP	0.2554	1.602e-06	159426
BRAF::CRTC1	0.1849	3.724e-09	4.96509e+07
BRAF::SS18	0.2589	1.057e-05	24493.9
BRAF::EIF4A2	0.2958	0.001935	152.868
BRAF::ERBB2	0.1896	0.0001995	950.376
BRAF::ERC1	0.2525	3.166e-06	79753.6
BRAF::ERCC3	0.2245	1.109e-05	20243.5
BRAF::ETV1	0.1715	5.25e-06	32666.7
BRAF::EXT1	0.2023	0.0001215	1665.02
BRAF::FANCC	0.1912	0.0003025	632.066
BRAF::FANCE	0.2647	0.004885	54.1863
BRAF::FAS	0.1971	0.0003686	534.726
BRAF::FGFR1OP	0.2724	0.0001769	1539.85
BRAF::HLF	0.1679	3.034e-05	5533.95
BRAF::HMGA2	0.179	1.985e-08	9.01763e+06
BRAF::HOXC13	0.1637	2.943e-06	55623.5
BRAF::LHFP	0.2776	0.000147	1888.44
BRAF::LMO1	0.247	0.001903	129.795
BRAF::MALAT1	0.2314	0.0009714	238.213
BRAF::MAP2K4	0.2554	0.000163	1566.87
BRAF::MUC1	0.1508	3.041e-08	4.9589e+06
BRAF::MYCN	0.1917	0.004967	38.5947
BRAF::NCKIPSD	0.1664	5.135e-08	3.24051e+06
BRAF::NTRK3	0.2878	0.01746	16.4834
BRAF::PALB2	0.2089	0.0127	16.4488
BRAF::PATZ1	0.194	2.173e-05	8927.75
BRAF::PDGFRA	0.2089	4.362e-05	4789.09
BRAF::PDGFRB	0.24	4.247e-08	5.65105e+06
BRAF::PICALM	0.2294	2.589e-05	8860.56
BRAF::PRRX1	0.2659	0.0001687	1576.17
BRAF::PSIP1	0.1667	0.003526	47.2774
BRAF::RABEP1	0.2105	5.621e-08	3.74489e+06
BRAF::RECQL4	0.2304	0.004297	53.6188
BRAF::ROS1	0.2554	0.001024	249.414
BRAF::RUNX1	0.1911	3.239e-06	58999.7
BRAF::SDHD	0.2055	9.893e-07	207723
BRAF::SS18L1	0.2433	1.325e-05	18362.3
BRAF::SSX2	0.239	2.319e-07	1.03062e+06
BRAF::SSX4	0.2329	0.01532	15.2023
BRAF::TAL1	0.1749	5.537e-06	31587.5
BRAF::TAL2	0.1533	6.808e-08	2.25176e+06
BRAF::TCF3	0.2197	0.0008842	248.473
BRAF::TCL1A	0.2313	1.592e-07	1.45289e+06
BRAF::TCL6	0.1952	0.005131	38.0433
BRAF::TFE3	0.253	0.0002541	995.671
BRAF::TFEB	0.1656	0.003334	49.6701
BRAF::TPM4	0.2141	5.768e-05	3711.86
BRAF::TRIM24	0.3272	3.136e-05	10433.7
BRAF::TSC2	0.2163	0.001311	164.989
BRAF::TSHR	0.2126	2.638e-05	8059.14
BRAF::WHSC1L1	0.1746	0.0134	13.0299
BRAF::WT1	0.1916	0.005386	35.5737
BRCA1::BRD4	0.2549	0.0007333	347.607
BRCA1::BTG1	0.2068	0.0008066	256.385
BRCA1::CCND2	0.1584	0.007589	20.8723
BRCA1::CLP1	0.2306	0.0002177	1059.26
BRCA1::CLTCL1	0.1572	0.006045	26.005
BRCA1::CNBP	0.2371	6.318e-07	375277
BRCA1::CRTC1	0.1708	1.458e-09	1.17147e+08
BRCA1::SS18	0.2401	4.733e-06	50728.9
BRCA1::EIF4A2	0.2753	0.000826	333.293
BRCA1::ERBB2	0.1747	7.3e-05	2393.15
BRCA1::ERC1	0.2344	1.421e-06	164954
BRCA1::ERCC3	0.2077	4.563e-06	45518.3
BRCA1::ETV1	0.1583	2.226e-06	71114.1
BRCA1::EXT1	0.187	5.225e-05	3578.95
BRCA1::FANCC	0.1762	0.0001151	1530.84
BRCA1::FANCE	0.2457	0.002075	118.41
BRCA1::FAS	0.1819	0.0001329	1368.7
BRCA1::FGFR1OP	0.2529	6.453e-05	3919.11
BRCA1::HLF	0.1545	1.173e-05	13171.4
BRCA1::HMGA2	0.165	7.8e-09	2.11538e+07
BRCA1::HNRNPA2B1	0.2264	0.02173	10.4188
BRCA1::HOXC13	0.1506	1.33e-06	113233
BRCA1::LHFP	0.2581	5.385e-05	4792.94
BRCA1::LMO1	0.2289	0.0006803	336.469
BRCA1::MALAT1	0.2146	0.0004074	526.755
BRCA1::MAP2K4	0.2369	7.285e-05	3251.89
BRCA1::MLH1	0.2191	0.0114	19.2193
BRCA1::MYCN	0.1768	0.0022	80.3636
BRCA1::NCKIPSD	0.1534	2.017e-08	7.60535e+06
BRCA1::NTRK3	0.2681	0.006873	39.0077
BRCA1::PALB2	0.1928	0.0046	41.913
BRCA1::PATZ1	0.179	8.053e-06	22227.7
BRCA1::PAX8	0.196	0.009233	21.2282
BRCA1::PDGFRA	0.1932	1.589e-05	12158.6
BRCA1::PDGFRB	0.2226	1.669e-08	1.33373e+07
BRCA1::PICALM	0.2122	9.825e-06	21598
BRCA1::PRRX1	0.2469	6.25e-05	3950.4
BRCA1::PSIP1	0.1533	0.001258	121.86
BRCA1::RABEP1	0.195	2.214e-08	8.80759e+06
BRCA1::RECQL4	0.213	0.001597	133.375
BRCA1::ROS1	0.237	0.0003682	643.672
BRCA1::RUNX1	0.1765	1.218e-06	144910
BRCA1::SDHD	0.1897	4.307e-07	440446
BRCA1::SS18L1	0.2253	4.965e-06	45377.6
BRCA1::SSX2	0.2218	8.93e-08	2.48376e+06
BRCA1::SSX4	0.2155	0.005647	38.1619
BRCA1::TAL1	0.1609	2.088e-06	77059.4
BRCA1::TCF3	0.2033	0.0003951	514.553
BRCA1::TCL1A	0.2143	5.947e-08	3.6035e+06
BRCA1::TCL6	0.18	0.00227	79.2952
BRCA1::TFE3	0.2345	9.218e-05	2543.94
BRCA1::TFEB	0.1522	0.001204	126.412
BRCA1::TPM4	0.1977	2.104e-05	9396.39
BRCA1::TRIM24	0.3057	1.163e-05	26285.5
BRCA1::TSC2	0.1997	0.0005385	370.845
BRCA1::TSHR	0.1965	9.678e-06	20303.8
BRCA1::WHSC1L1	0.1607	0.005804	27.6878
BRCA1::WT1	0.1765	0.002056	85.8463
BRCA2::BRD4	0.2441	0.0006057	403.005
BRCA2::BTG1	0.1974	0.0006016	328.125
BRCA2::CCND2	0.1514	0.006979	21.6937
BRCA2::CLP1	0.2208	0.0001977	1116.84
BRCA2::CLTCL1	0.1505	0.005527	27.23
BRCA2::CNBP	0.227	5.229e-07	434117
BRCA2::CRTC1	0.1621	1.215e-09	1.33416e+08
BRCA2::SS18	0.23	3.467e-06	66339.8
BRCA2::EIF4A2	0.2645	0.0006328	417.984
BRCA2::ERBB2	0.1669	6.535e-05	2553.94
BRCA2::ERC1	0.2241	1.035e-06	216522
BRCA2::ERCC3	0.1982	3.608e-06	54933.5
BRCA2::ETV1	0.1501	1.715e-06	87521.9
BRCA2::EXT1	0.1786	3.961e-05	4508.96
BRCA2::FANCC	0.1682	9.884e-05	1701.74
BRCA2::FANCE	0.2353	0.001599	147.154
BRCA2::FAS	0.1738	0.0001208	1438.74
BRCA2::FGFR1OP	0.2428	5.788e-05	4194.89
BRCA2::HMGA2	0.1568	6.475e-09	2.42162e+07
BRCA2::HNRNPA2B1	0.217	0.01751	12.3929
BRCA2::LHFP	0.2476	4.824e-05	5132.67
BRCA2::LMO1	0.2192	0.0006266	349.824
BRCA2::MALAT1	0.205	0.0003173	646.076
BRCA2::MAP2K4	0.2267	5.348e-05	4238.97
BRCA2::MLH1	0.2099	0.008918	23.5367
BRCA2::MYCN	0.1687	0.001634	103.244
BRCA2::NTRK3	0.2567	0.005775	44.4502
BRCA2::PALB2	0.1842	0.004215	43.7011
BRCA2::PATZ1	0.1707	7.112e-06	24001.7
BRCA2::PAX8	0.1878	0.008477	22.1541
BRCA2::PDGFRA	0.1842	1.43e-05	12881.1
BRCA2::PDGFRB	0.2123	1.384e-08	1.53396e+07
BRCA2::PICALM	0.2031	8.494e-06	23911
BRCA2::PRRX1	0.2364	5.526e-05	4277.96
BRCA2::RABEP1	0.1853	1.837e-08	1.00871e+07
BRCA2::RECQL4	0.2038	0.001415	144.028
BRCA2::ROS1	0.2268	0.0003366	673.797
BRCA2::RUNX1	0.1679	1.059e-06	158546
BRCA2::SDHD	0.1814	3.237e-07	560395
BRCA2::SS18L1	0.2159	4.336e-06	49792.4
BRCA2::SSX2	0.2113	7.571e-08	2.79091e+06
BRCA2::SSX4	0.2065	0.005099	40.4981
BRCA2::TAL1	0.1538	1.807e-06	85113.4
BRCA2::TCF3	0.1939	0.0002898	669.082
BRCA2::TCL1A	0.2047	5.201e-08	3.93578e+06
BRCA2::TCL6	0.1717	0.001689	101.658
BRCA2::TFE3	0.225	8.326e-05	2702.38
BRCA2::TPM4	0.1892	1.893e-05	9994.72
BRCA2::TRIM24	0.2941	1.029e-05	28581.1
BRCA2::TSC2	0.1917	0.0004288	447.062
BRCA2::TSHR	0.1877	8.676e-06	21634.4
BRCA2::WHSC1L1	0.1531	0.00441	34.7166
BRCA2::WT1	0.1686	0.001772	95.1467
BRD4::BRIP1	0.2148	4.064e-08	5.28543e+06
BRD4::BTG1	0.4665	0.0009301	501.559
BRD4::CARD11	0.1603	0.005204	30.8032
BRD4::CCDC6	0.297	0.002818	105.394
BRD4::CCND1	0.371	0.03696	10.0379
BRD4::CCND2	0.3892	0.01276	30.5016
BRD4::CCND3	0.3414	0.03302	10.3392
BRD4::CDH1	0.3485	4.369e-05	7976.65
BRD4::CDH11	0.4654	0.04156	11.1983
BRD4::CDKN2A	0.2644	2.868e-05	9218.97
BRD4::CEBPA	0.1819	0.001275	142.667
BRD4::CHEK2	0.2022	0.0008776	230.401
BRD4::CLP1	0.5024	0.0003616	1389.38
BRD4::CLTCL1	0.3864	0.01008	38.3333
BRD4::CNBP	0.5106	8.877e-07	575194
BRD4::CRTC1	0.4072	2.074e-09	1.96336e+08
BRD4::CYLD	0.1842	2.772e-05	6645.02
BRD4::SS18	0.5154	5.274e-06	97724.7
BRD4::EIF4A2	0.561	0.001003	559.322
BRD4::EML4	0.3302	0.01311	25.1869
BRD4::EP300	0.3018	2.879e-05	10482.8
BRD4::EPS15	0.1853	0.01216	15.2385
BRD4::ERBB2	0.4173	0.0001183	3527.47
BRD4::ERC1	0.5061	1.562e-06	324008
BRD4::ERCC3	0.468	5.882e-06	79564.8
BRD4::ERCC4	0.1503	0.0006782	221.616
BRD4::ERCC5	0.1935	0.0009124	212.078
BRD4::ERG	0.3355	0.001383	242.589
BRD4::ETV1	0.3859	2.732e-06	141252
BRD4::ETV4	0.2533	0.006644	38.1246
BRD4::ETV6	0.2955	7.898e-08	3.74145e+06
BRD4::EXT1	0.4362	6.21e-05	7024.15
BRD4::FANCA	0.2468	0.003955	62.402
BRD4::FANCC	0.4197	0.000173	2426.01
BRD4::FANCD2	0.2798	0.00051	548.627
BRD4::FANCE	0.5224	0.002546	205.185
BRD4::FANCF	0.1992	6.838e-07	291313
BRD4::FAS	0.429	0.0002206	1944.7
BRD4::FBXW7	0.2249	0.0004838	464.862
BRD4::FGFR1OP	0.533	0.0001047	5090.74
BRD4::FGFR3	0.2573	1.53e-07	1.6817e+06
BRD4::FH	0.1872	0.001602	116.854
BRD4::FIP1L1	0.3339	0.008962	37.2573
BRD4::FLCN	0.276	2.892e-06	95435.7
BRD4::FOXP1	0.3295	0.01717	19.1904
BRD4::FUS	0.2045	2.281e-05	8965.37
BRD4::GATA2	0.277	0.00557	49.7307
BRD4::GNAQ	0.2309	7.147e-05	3230.73
BRD4::GOLGA5	0.2548	1.034e-07	2.46422e+06
BRD4::HLF	0.3819	1.723e-05	22164.8
BRD4::HMGA1	0.1891	0.002603	72.6469
BRD4::HMGA2	0.3992	1.103e-08	3.61922e+07
BRD4::HNRNPA2B1	0.497	0.02855	17.4081
BRD4::HOXA11	0.2313	0.001957	118.191
BRD4::HOXC11	0.2744	3.569e-12	7.68843e+10
BRD4::HOXC13	0.3749	1.452e-06	258196
BRD4::HOXD13	0.1794	2.019e-11	8.88559e+09
BRD4::HRAS	0.2147	1.842e-05	11655.8
BRD4::IKZF1	0.3499	4.039e-07	866304
BRD4::IL21R	0.3051	3.303e-09	9.23706e+07
BRD4::JAK2	0.198	3.723e-05	5318.29
BRD4::JAK3	0.1849	4.488e-05	4119.88
BRD4::KIT	0.2427	0.0001365	1778.02
BRD4::KTN1	0.3376	2.724e-09	1.23935e+08
BRD4::LASP1	0.2572	4.03e-05	6382.13
BRD4::LCK	0.2979	0.0002172	1371.55
BRD4::LCP1	0.2744	0.0003913	701.252
BRD4::LHFP	0.539	8.73e-05	6174.11
BRD4::LIFR	0.3405	0.001087	313.247
BRD4::LMO1	0.5	0.001157	432.152
BRD4::LMO2	0.1507	5.821e-05	2588.9
BRD4::PML	0.3035	1.166e-08	2.60292e+07
BRD4::MALAT1	0.4778	0.0005107	935.579
BRD4::MAP2K4	0.5099	8.157e-05	6251.07
BRD4::MDM2	0.2419	0.02115	11.4374
BRD4::MEN1	0.2842	0.0001263	2250.2
BRD4::MLH1	0.4864	0.01426	34.1094
BRD4::MLLT11	0.228	4.778e-06	47718.7
BRD4::MLLT3	0.1549	4.308e-05	3595.64
BRD4::MLLT4	0.3768	0.03021	12.4727
BRD4::MUC1	0.3518	1.68e-08	2.09405e+07
BRD4::MYCN	0.4203	0.002516	167.051
BRD4::NACA	0.316	5.336e-05	5922.04
BRD4::NCKIPSD	0.3772	2.825e-08	1.33522e+07
BRD4::NCOA1	0.3595	0.01198	30.0083
BRD4::NF1	0.2664	8.685e-09	3.06736e+07
BRD4::NF2	0.4425	0.03703	11.9498
BRD4::NOTCH1	0.3076	0.0002405	1279
BRD4::NSD1	0.3346	0.0001757	1904.38
BRD4::NTRK3	0.5487	0.009864	55.6265
BRD4::NUP98	0.226	0.008066	28.0188
BRD4::PALB2	0.4465	0.007706	57.9419
BRD4::PATZ1	0.4236	1.273e-05	33275.7
BRD4::PAX8	0.4515	0.01546	29.2044
BRD4::PBX1	0.2105	8.584e-05	2452.24
BRD4::PCM1	0.2332	0.003437	67.8499
BRD4::PDGFB	0.1859	4.297e-06	43262.7
BRD4::PDGFRA	0.4452	2.599e-05	17129.7
BRD4::PDGFRB	0.4877	2.347e-08	2.07797e+07
BRD4::PER1	0.1679	4.368e-11	3.84386e+09
BRD4::PICALM	0.4761	1.5e-05	31740
BRD4::PIK3R1	0.1901	0.0002008	946.713
BRD4::PMS1	0.1532	1.077e-08	1.42247e+07
BRD4::PRCC	0.1629	1.84e-07	885326
BRD4::PRDM16	0.2989	0.000441	677.778
BRD4::PRRX1	0.5236	9.9e-05	5288.89
BRD4::PSIP1	0.38	0.002152	176.58
BRD4::PTEN	0.1662	0.00173	96.0694
BRD4::PTPN11	0.2587	0.000699	370.1
BRD4::RABEP1	0.4453	3.131e-08	1.42223e+07
BRD4::RECQL4	0.477	0.002537	188.017
BRD4::RHOH	0.1788	6.001e-07	297950
BRD4::ROS1	0.5102	0.0006186	824.766
BRD4::RPL22	0.5634	0.04557	12.3634
BRD4::RUNX1	0.4181	1.873e-06	223225
BRD4::SBDS	0.2692	8.191e-05	3286.53
BRD4::SDHD	0.4417	5.047e-07	875173
BRD4::SEPT9	0.3434	0.0005286	649.641
BRD4::SET	0.2893	0.01137	25.4442
BRD4::SMARCB1	0.2648	0.0002475	1069.9
BRD4::SMO	0.1502	2.936e-06	51158
BRD4::SS18L1	0.4954	7.695e-06	64379.5
BRD4::SSX1	0.2959	4.825e-09	6.13264e+07
BRD4::SSX2	0.4854	1.309e-07	3.70817e+06
BRD4::SSX4	0.4814	0.009222	52.2013
BRD4::SUFU	0.3437	1.242e-05	27673.1
BRD4::TAL1	0.3938	3.18e-06	123836
BRD4::TAL2	0.3534	3.85e-08	9.17922e+06
BRD4::TCF3	0.4608	0.0004407	1045.61
BRD4::TCL1A	0.4779	9.216e-08	5.18555e+06
BRD4::TCL6	0.4256	0.002607	163.253
BRD4::TFE3	0.5084	0.0001515	3355.78
BRD4::TFEB	0.3781	0.002012	187.922
BRD4::TFG	0.2174	0.0003025	718.678
BRD4::TFPT	0.1682	1.504e-05	11183.5
BRD4::TFRC	0.2788	0.004438	62.8211
BRD4::TP53	0.1748	0.0001013	1725.57
BRD4::TPM3	0.2679	0.0003394	789.334
BRD4::TPM4	0.4545	3.432e-05	13243
BRD4::TRIM24	0.5962	1.846e-05	32296.9
BRD4::TSC2	0.4575	0.0007044	649.489
BRD4::TSHR	0.4518	1.574e-05	28703.9
BRD4::WHSC1	0.2854	0.00126	226.508
BRD4::WHSC1L1	0.3928	0.006889	57.0184
BRD4::WRN	0.3375	6.575e-05	5133.08
BRD4::WT1	0.4202	0.003109	135.156
BRD4::XPA	0.1918	1.348e-07	1.42285e+06
BRD4::XPC	0.1646	0.001707	96.4265
BRD4::ZNF384	0.3249	0.0003609	900.249
BRIP1::BTG1	0.1731	4.71e-08	3.67516e+06
BRIP1::CARS	0.2441	5.865e-05	4161.98
BRIP1::CBFB	0.253	0.001086	232.965
BRIP1::CDH11	0.1697	1.408e-06	120526
BRIP1::CDK4	0.1726	0.0003553	485.787
BRIP1::CIITA	0.2118	0.0003275	646.718
BRIP1::CLP1	0.1925	1.146e-08	1.67976e+07
BRIP1::CNBP	0.1993	3.499e-11	5.69591e+09
BRIP1::COL1A1	0.2344	3.535e-06	66308.3
BRIP1::COX6C	0.1631	4.132e-06	39472.4
BRIP1::SS18	0.2011	2.783e-10	7.22602e+08
BRIP1::EIF4A2	0.2319	4.756e-08	4.87595e+06
BRIP1::ELL	0.1735	0.0003098	560.039
BRIP1::ERC1	0.1974	8.363e-11	2.3604e+09
BRIP1::ERCC3	0.1736	2.577e-10	6.73652e+08
BRIP1::EXT1	0.1564	3.016e-09	5.18568e+07
BRIP1::EXT2	0.2099	2.487e-06	84398.9
BRIP1::FANCE	0.2065	1.195e-07	1.72803e+06
BRIP1::FAS	0.1511	6.998e-09	2.15919e+07
BRIP1::FGFR1	0.2028	4.148e-05	4889.1
BRIP1::FGFR1OP	0.2118	3.418e-09	6.19661e+07
BRIP1::FLI1	0.1729	7.905e-05	2187.22
BRIP1::GNAS	0.2225	0.004028	55.2383
BRIP1::HNRNPA2B1	0.1892	1.255e-06	150757
BRIP1::HSP90AA1	0.1983	0.005882	33.713
BRIP1::HSP90AB1	0.255	7.892e-05	3231.12
BRIP1::IDH1	0.2366	2.545e-05	9296.66
BRIP1::IRF4	0.2242	0.007342	30.5366
BRIP1::ITK	0.2256	0.002761	81.7095
BRIP1::JAZF1	0.1578	5.267e-06	29960.1
BRIP1::LHFP	0.2177	2.858e-09	7.61721e+07
BRIP1::LMO1	0.191	3.553e-08	5.37574e+06
BRIP1::MALAT1	0.1807	2.327e-08	7.76536e+06
BRIP1::MAML2	0.181	9.638e-05	1877.98
BRIP1::MAP2K4	0.1991	4.283e-09	4.64861e+07
BRIP1::MITF	0.2143	0.003207	66.8226
BRIP1::MLH1	0.1822	6.586e-07	276647
BRIP1::MLLT6	0.1523	2.438e-06	62469.2
BRIP1::MSH2	0.1628	3.729e-05	4365.78
BRIP1::NCOA4	0.2239	0.0004062	551.206
BRIP1::NF2	0.157	1.494e-06	105087
BRIP1::NONO	0.214	2.031e-05	10536.7
BRIP1::NPM1	0.153	1.05e-05	14571.4
BRIP1::NTRK3	0.2272	3.799e-07	598052
BRIP1::NUP214	0.1827	0.0001876	973.881
BRIP1::PALB2	0.1605	2.423e-07	662402
BRIP1::PAX8	0.1615	4.888e-07	330401
BRIP1::PDGFRA	0.1624	8.419e-10	1.92897e+08
BRIP1::PDGFRB	0.1879	9.221e-13	2.03774e+11
BRIP1::PICALM	0.1773	5.319e-10	3.33333e+08
BRIP1::POU2AF1	0.1884	4.021e-05	4685.4
BRIP1::PRKAR1A	0.2049	0.0007428	275.848
BRIP1::PRRX1	0.2077	3.348e-09	6.2037e+07
BRIP1::RABEP1	0.1646	1.223e-12	1.34587e+11
BRIP1::RAP1GDS1	0.2448	0.0005451	449.092
BRIP1::RECQL4	0.1768	8.546e-08	2.0688e+06
BRIP1::REL	0.1607	3.816e-05	4211.22
BRIP1::ROS1	0.1992	1.933e-08	1.03052e+07
BRIP1::RPL22	0.2351	1.72e-06	136686
BRIP1::SDHC	0.1739	3.485e-05	4989.96
BRIP1::SDHD	0.158	2.5e-11	6320000000
BRIP1::SFPQ	0.1897	3.339e-06	56813.4
BRIP1::SS18L1	0.1877	2.669e-10	7.0326e+08
BRIP1::SSX2	0.1875	4.883e-12	3.83985e+10
BRIP1::SSX4	0.1798	3.002e-07	598934
BRIP1::TCEA1	0.1731	4.084e-05	4238.49
BRIP1::TCF3	0.171	2.326e-08	7.35168e+06
BRIP1::TCL1A	0.18	3.199e-12	5.62676e+10
BRIP1::TFE3	0.1957	4.869e-09	4.01931e+07
BRIP1::TPM4	0.1645	1.114e-09	1.47666e+08
BRIP1::TPR	0.1901	0.001494	127.242
BRIP1::TRIM24	0.2603	6.223e-10	4.18287e+08
BRIP1::TSC2	0.165	3.043e-08	5.42228e+06
BRIP1::TSHR	0.164	5.135e-10	3.19377e+08
BRIP1::TTL	0.1847	0.006113	30.2143
BRIP1::USP6	0.215	8.858e-06	24271.8
BTG1::CCDC6	0.244	0.003082	79.1694
BTG1::CCND2	0.3269	0.009636	33.9249
BTG1::CDH1	0.2901	4.953e-05	5857.06
BTG1::CDH11	0.3989	0.03282	12.1542
BTG1::CDKN2A	0.2151	2.252e-05	9551.51
BTG1::CHEK2	0.1623	0.0009096	178.43
BTG1::CLP1	0.4349	0.0002769	1570.6
BTG1::CLTCL1	0.324	0.007681	42.182
BTG1::CNBP	0.4433	8.02e-07	552743
BTG1::CRTC1	0.3454	1.852e-09	1.86501e+08
BTG1::SS18	0.4478	5.993e-06	74720.5
BTG1::EIF4A2	0.4934	0.001046	471.702
BTG1::EML4	0.2732	0.01099	24.859
BTG1::EP300	0.2478	2.319e-05	10685.6
BTG1::ERBB2	0.3532	9.286e-05	3803.58
BTG1::ERC1	0.4393	1.799e-06	244191
BTG1::ERCC3	0.4021	5.781e-06	69555.4
BTG1::ERCC5	0.1553	0.001004	154.681
BTG1::ERG	0.2775	0.001044	265.805
BTG1::ETV1	0.3255	2.821e-06	115385
BTG1::ETV4	0.2053	0.007066	29.0546
BTG1::ETV6	0.2432	7.029e-08	3.45995e+06
BTG1::EXT1	0.3712	6.619e-05	5608.1
BTG1::FANCA	0.1999	0.004123	48.4841
BTG1::FANCC	0.3555	0.0001462	2431.6
BTG1::FANCD2	0.2284	0.0005774	395.566
BTG1::FANCE	0.455	0.002629	173.07
BTG1::FANCF	0.16	5.66e-07	282686
BTG1::FAS	0.3641	0.0001692	2151.89
BTG1::FBXW7	0.1815	0.0005463	332.235
BTG1::FGFR1OP	0.4651	8.208e-05	5666.42
BTG1::FGFR3	0.2101	1.8e-07	1.16722e+06
BTG1::FIP1L1	0.2767	0.006662	41.5341
BTG1::FLCN	0.2251	2.334e-06	96443.9
BTG1::FOXP1	0.2725	0.01729	15.7606
BTG1::FUS	0.1641	2.653e-05	6185.45
BTG1::GATA2	0.2261	0.006087	37.1447
BTG1::GNAQ	0.1866	5.477e-05	3406.97
BTG1::GOLGA5	0.2085	9.517e-08	2.19082e+06
BTG1::HLF	0.3202	1.489e-05	21504.4
BTG1::HMGA1	0.1513	0.002762	54.7791
BTG1::HMGA2	0.337	9.898e-09	3.40473e+07
BTG1::HNRNPA2B1	0.4294	0.02739	15.6773
BTG1::HOXA11	0.1864	0.001435	129.895
BTG1::HOXC11	0.2241	3.392e-12	6.60672e+10
BTG1::HOXC13	0.3139	1.683e-06	186512
BTG1::HRAS	0.1723	2.159e-05	7980.55
BTG1::IKZF1	0.2919	3.383e-07	862844
BTG1::IL21R	0.2529	3.206e-09	7.88833e+07
BTG1::JAK2	0.1588	2.884e-05	5506.24
BTG1::KIT	0.1961	0.000106	1850
BTG1::KTN1	0.281	2.553e-09	1.10067e+08
BTG1::LASP1	0.209	4.045e-05	5166.87
BTG1::LCK	0.2454	0.0001709	1435.93
BTG1::LCP1	0.2241	0.0003004	746.005
BTG1::LHFP	0.4715	6.853e-05	6880.2
BTG1::LIFR	0.2826	0.001198	235.893
BTG1::LMO1	0.4325	0.0008656	499.653
BTG1::PML	0.2503	1.138e-08	2.19947e+07
BTG1::MALAT1	0.4117	0.0005168	796.633
BTG1::MAP2K4	0.4429	9.232e-05	4797.44
BTG1::MDM2	0.1962	0.01901	10.3209
BTG1::MEN1	0.2327	0.0001466	1587.31
BTG1::MLH1	0.4192	0.0144	29.1111
BTG1::MLLT11	0.1841	3.863e-06	47657.3
BTG1::MLLT4	0.3152	0.02955	10.6667
BTG1::MUC1	0.2933	1.535e-08	1.91075e+07
BTG1::MYCN	0.356	0.002785	127.828
BTG1::NACA	0.2617	5.368e-05	4875.19
BTG1::NCKIPSD	0.3177	2.563e-08	1.23956e+07
BTG1::NCOA1	0.2997	0.009251	32.3965
BTG1::NF1	0.217	9.609e-09	2.2583e+07
BTG1::NF2	0.3769	0.03321	11.349
BTG1::NOTCH1	0.2528	0.0001848	1367.97
BTG1::NSD1	0.2778	0.0001452	1913.22
BTG1::NTRK3	0.4821	0.00871	55.3502
BTG1::NUP98	0.1821	0.006421	28.3601
BTG1::PALB2	0.381	0.005848	65.1505
BTG1::PATZ1	0.3597	1.024e-05	35127
BTG1::PAX8	0.3852	0.01172	32.8669
BTG1::PBX1	0.1691	9.194e-05	1839.24
BTG1::PCM1	0.1883	0.00363	51.8733
BTG1::PDGFRA	0.3805	2.022e-05	18818
BTG1::PDGFRB	0.422	2.118e-08	1.99245e+07
BTG1::PICALM	0.4095	1.248e-05	32812.5
BTG1::PIK3R1	0.1525	0.0002143	711.619
BTG1::PRDM16	0.2453	0.0004525	542.099
BTG1::PRRX1	0.4564	7.95e-05	5740.88
BTG1::PSIP1	0.3189	0.001601	199.188
BTG1::PTPN11	0.2105	0.0007847	268.255
BTG1::RABEP1	0.3814	2.81e-08	1.3573e+07
BTG1::RECQL4	0.4102	0.00203	202.069
BTG1::ROS1	0.4431	0.0004686	945.583
BTG1::RPL22	0.4962	0.03885	12.7722
BTG1::RUNX1	0.3549	1.549e-06	229116
BTG1::SBDS	0.2199	9.384e-05	2343.35
BTG1::SDHD	0.3765	5.454e-07	690319
BTG1::SEPT9	0.2869	0.0005951	482.104
BTG1::SET	0.2364	0.01131	20.9019
BTG1::SMARCB1	0.2163	0.000264	819.318
BTG1::SS18L1	0.4279	6.309e-06	67823.7
BTG1::SSX1	0.2434	4.206e-09	5.78697e+07
BTG1::SSX2	0.42	1.135e-07	3.70044e+06
BTG1::SSX4	0.4143	0.007176	57.7341
BTG1::SUFU	0.2852	1.024e-05	27851.6
BTG1::TAL1	0.3312	2.654e-06	124793
BTG1::TAL2	0.2967	3.329e-08	8.91259e+06
BTG1::TCF3	0.3955	0.0005007	789.894
BTG1::TCL1A	0.4116	7.565e-08	5.44085e+06
BTG1::TCL6	0.3614	0.002874	125.748
BTG1::TFE3	0.4405	0.0001173	3755.33
BTG1::TFEB	0.3167	0.001533	206.588
BTG1::TFG	0.1752	0.0003115	562.44
BTG1::TFRC	0.2278	0.00477	47.7568
BTG1::TPM3	0.2182	0.0003922	556.349
BTG1::TPM4	0.3884	2.677e-05	14508.8
BTG1::TRIM24	0.5296	1.479e-05	35808
BTG1::TSC2	0.3909	0.0006829	572.412
BTG1::TSHR	0.3862	1.231e-05	31372.9
BTG1::WHSC1	0.2339	0.001475	158.576
BTG1::WHSC1L1	0.3304	0.00734	45.0136
BTG1::WRN	0.2798	5.304e-05	5275.26
BTG1::WT1	0.3563	0.002613	136.357
BTG1::XPA	0.1536	1.308e-07	1.17431e+06
BTG1::ZNF384	0.2685	0.0002813	954.497
BUB1B::CDH1	0.2293	0.001965	116.692
BUB1B::CDKN2A	0.1667	0.001194	139.615
[truncated: 8,812 more rows]
