# Supplementary material for: Prediction of signaling cross-talks contributing to acquired drug resistance in breast cancer cells by Bayesian statistical modeling
Source: BMC Syst Biol. 2015 Jan 20;9:2. doi: 10.1186/s12918-014-0135-x (PMC4307189; doi:10.1186/s12918-014-0135-x)
Supplement: Additional file 11 — Table S10. 83 drug-resistant cross-talks found between EGFR and other 23 signaling pathways from Reactome database [GSE16179]. [file 12918_2014_135_MOESM11_ESM.xlsx]

## Sheet: Table_S10
gene_i::gene_j	Pathway_i	Pathway_j	Prob_Res	Prob_Par	Odds	Avg_Par_i::Avg_Par_j	Avg_Res_i::Avg_Res_j
	AKT1::BMPR1A	EGFR_signaling	BMP_signaling	0.2486	2.966e-05	8381.66	901.57::303.21	348.3::354.24
	AKT1::CCND1	EGFR_signaling	NOTCH_signaling	0.2426	0.002551	95.1	901.57::862.66	348.3::1966.65
	AKT1::EP300	EGFR_signaling	NOTCH_signaling	0.1901	1.487e-06	127841	901.57::262.47	348.3::218.91
	AKT1::MEN1	EGFR_signaling	TGF_beta_Receptor_signaling	0.1774	9.802e-06	18098.3	901.57::867.51	348.3::302.72
	AKT1::NOTCH1	EGFR_signaling	NOTCH_signaling	0.1944	1.172e-05	16587	901.57::83.21	348.3::127.96
	AKT2::BMPR1A	EGFR_signaling	BMP_signaling	0.1714	1.647e-05	10406.8	136.76::303.21	186.85::354.24
	AKT2::CCND1	EGFR_signaling	NOTCH_signaling	0.1665	0.001374	121.179	136.76::862.66	186.85::1966.65
	FGFR3::ARHGAP26	EGFR_signaling	Rho_GTPases_signaling	0.1911	0.0008601	222.183	118::30.56	333.44::51.7
	PDGFRB::ARHGAP26	EGFR_signaling	Rho_GTPases_signaling	0.4001	0.0001742	2296.79	18.8::30.56	23.99::51.7
	ERBB2::BMPR1A	EGFR_signaling	BMP_signaling	0.275	8.223e-05	3344.28	3855.24::303.21	3850.19::354.24
	FGFR3::BMPR1A	EGFR_signaling	BMP_signaling	0.1526	7.06e-08	2.16147e+06	118::303.21	333.44::354.24
	LCK::BMPR1A	EGFR_signaling	BMP_signaling	0.1817	0.0001506	1206.51	13.59::303.21	27.59::354.24
	PDGFRA::BMPR1A	EGFR_signaling	BMP_signaling	0.2982	1.819e-05	16393.6	7.67::303.21	14.77::354.24
	PDGFRB::BMPR1A	EGFR_signaling	BMP_signaling	0.3363	1.444e-08	2.32895e+07	18.8::303.21	23.99::354.24
	PTPN11::BMPR1A	EGFR_signaling	BMP_signaling	0.1551	0.0003437	451.266	379.47::303.21	308.22::354.24
	TSC2::BMPR1A	EGFR_signaling	BMP_signaling	0.3099	0.0004089	757.887	204.27::303.21	104.99::354.24
	CBL::TSHR	EGFR_signaling	GPCR_signaling	0.2176	0.003643	59.731	101.93::4.47	112.82::10.37
	ERBB2::CCND1	EGFR_signaling	NOTCH_signaling	0.2681	0.004057	66.0833	3855.24::862.66	3850.19::1966.65
	LCK::CCND1	EGFR_signaling	NOTCH_signaling	0.1773	0.007431	23.8595	13.59::862.66	27.59::1966.65
	PDGFRA::CCND1	EGFR_signaling	NOTCH_signaling	0.2916	0.000889	328.009	7.67::862.66	14.77::1966.65
	PDGFRB::CCND1	EGFR_signaling	NOTCH_signaling	0.3294	8.785e-07	374957	18.8::862.66	23.99::1966.65
	TSC2::CCND1	EGFR_signaling	NOTCH_signaling	0.3022	0.0266	11.3609	204.27::862.66	104.99::1966.65
	PDGFRB::CDC73	EGFR_signaling	WNT_signaling	0.223	0.001696	131.486	18.8::184.81	23.99::271.21
	CREB1::CLTC	EGFR_signaling	WNT_signaling	0.2567	0.003293	77.9532	279.45::4669.44	243.33::4276.75
	NRAS::CLTC	EGFR_signaling	WNT_signaling	0.1923	0.0005764	333.622	530.79::4669.44	379.35::4276.75
	CREB1::TSC1	EGFR_signaling	IGF1R_signaling	0.1905	0.004901	38.8696	279.45::907.45	243.33::616.1
	CREB1::TSC1	EGFR_signaling	Insulin_Receptor_signaling	0.1905	0.004901	38.8696	279.45::907.45	243.33::616.1
	PDGFRB::CREBBP	EGFR_signaling	NOTCH_signaling	0.2449	0.003314	73.8986	18.8::216.78	23.99::163.55
	PDGFRB::CREBBP	EGFR_signaling	WNT_signaling	0.2449	0.003314	73.8986	18.8::216.78	23.99::163.55
	ERBB2::EP300	EGFR_signaling	NOTCH_signaling	0.2117	3.543e-06	59751.6	3855.24::262.47	3850.19::218.91
	ERBB2::EP300	EGFR_signaling	WNT_signaling	0.2117	3.543e-06	59751.6	3855.24::262.47	3850.19::218.91
	PDGFRA::EP300	EGFR_signaling	NOTCH_signaling	0.2322	7.81e-07	297311	7.67::262.47	14.77::218.91
	PDGFRA::EP300	EGFR_signaling	WNT_signaling	0.2322	7.81e-07	297311	7.67::262.47	14.77::218.91
	PDGFRB::EP300	EGFR_signaling	NOTCH_signaling	0.2649	6.565e-10	4.03503e+08	18.8::262.47	23.99::218.91
	PDGFRB::EP300	EGFR_signaling	WNT_signaling	0.2649	6.565e-10	4.03503e+08	18.8::262.47	23.99::218.91
	TSC2::EP300	EGFR_signaling	NOTCH_signaling	0.241	1.901e-05	12677.5	204.27::262.47	104.99::218.91
	TSC2::EP300	EGFR_signaling	WNT_signaling	0.241	1.901e-05	12677.5	204.27::262.47	104.99::218.91
	ERBB2::FBXW7	EGFR_signaling	NOTCH_signaling	0.1525	4.699e-05	3245.37	3855.24::96.79	3850.19::202.69
	ERBB2::GNAQ	EGFR_signaling	GPCR_signaling	0.1563	9.022e-06	17324.3	3855.24::403.48	3850.19::412.39
	ERBB2::MEN1	EGFR_signaling	TGF_beta_Receptor_signaling	0.1969	1.199e-05	16422	3855.24::867.51	3850.19::302.72
	ERBB2::MEN1	EGFR_signaling	WNT_signaling	0.1969	1.199e-05	16422	3855.24::867.51	3850.19::302.72
	ERBB2::NOTCH1	EGFR_signaling	NOTCH_signaling	0.2161	3.044e-05	7099.21	3855.24::83.21	3850.19::127.96
	ERBB2::TSHR	EGFR_signaling	GPCR_signaling	0.3393	1.971e-06	172146	3855.24::4.47	3850.19::10.37
	PDGFRA::FBXW7	EGFR_signaling	NOTCH_signaling	0.1688	1.02e-05	16549	7.67::96.79	14.77::202.69
	PDGFRB::FBXW7	EGFR_signaling	NOTCH_signaling	0.1951	1.104e-08	1.76721e+07	18.8::96.79	23.99::202.69
	TSC2::FBXW7	EGFR_signaling	NOTCH_signaling	0.1753	0.0003594	487.757	204.27::96.79	104.99::202.69
	FGFR1::RHOH	EGFR_signaling	Rho_GTPases_signaling	0.1675	0.0007079	236.615	130.44::46.01	178.37::32.2
	FGFR1::TSHR	EGFR_signaling	GPCR_signaling	0.438	0.01854	23.6246	130.44::4.47	178.37::10.37
	FGFR2::TSHR	EGFR_signaling	GPCR_signaling	0.2968	0.02526	11.7498	13.71::4.47	19.12::10.37
	FGFR3::GNAS	EGFR_signaling	GPCR_signaling	0.2648	0.01488	17.7957	118::3748.34	333.44::1659.16
	FGFR3::MAML2	EGFR_signaling	NOTCH_signaling	0.2181	0.0003591	607.352	118::37.22	333.44::60.77
	FGFR3::TSHR	EGFR_signaling	GPCR_signaling	0.199	1.902e-09	1.04627e+08	118::4.47	333.44::10.37
	PDGFRB::FSTL3	EGFR_signaling	Activin_signaling	0.253	0.01088	23.2537	18.8::84.65	23.99::83.19
	PDGFRA::GNAQ	EGFR_signaling	GPCR_signaling	0.1744	1.996e-06	87374.7	7.67::403.48	14.77::412.39
	PDGFRB::GNAQ	EGFR_signaling	GPCR_signaling	0.2017	1.624e-09	1.242e+08	18.8::403.48	23.99::412.39
	TSC2::GNAQ	EGFR_signaling	GPCR_signaling	0.1782	4.638e-05	3842.17	204.27::403.48	104.99::412.39
	PDGFRB::GNAS	EGFR_signaling	GPCR_signaling	0.502	0.002565	195.712	18.8::3748.34	23.99::1659.16
	PDGFRB::JAK2	EGFR_signaling	Leptin_Signaling	0.1725	8.469e-10	2.03684e+08	18.8::6.77	23.99::9.46
	TSC2::JAK2	EGFR_signaling	Leptin_Signaling	0.1515	2.424e-05	6250	204.27::6.77	104.99::9.46
	KIT::TSHR	EGFR_signaling	GPCR_signaling	0.1867	2.301e-06	81138.6	8.76::4.47	21.62::10.37
	LCK::TSHR	EGFR_signaling	GPCR_signaling	0.2333	3.614e-06	64554.5	13.59::4.47	27.59::10.37
	PDGFB::MAML2	EGFR_signaling	NOTCH_signaling	0.1567	0.01188	13.1902	51.48::37.22	71.45::60.77
	PDGFRB::MAML2	EGFR_signaling	NOTCH_signaling	0.4374	6.349e-05	6889.27	18.8::37.22	23.99::60.77
	MDM2::TSHR	EGFR_signaling	GPCR_signaling	0.1858	0.0003325	558.797	75.57::4.47	70.75::10.37
	PDGFRA::MEN1	EGFR_signaling	TGF_beta_Receptor_signaling	0.2178	2.6e-06	83769.2	7.67::867.51	14.77::302.72
	PDGFRA::MEN1	EGFR_signaling	WNT_signaling	0.2178	2.6e-06	83769.2	7.67::867.51	14.77::302.72
	PDGFRB::MEN1	EGFR_signaling	TGF_beta_Receptor_signaling	0.25	2.869e-09	8.71384e+07	18.8::867.51	23.99::302.72
	PDGFRB::MEN1	EGFR_signaling	WNT_signaling	0.25	2.869e-09	8.71384e+07	18.8::867.51	23.99::302.72
	TSC2::MEN1	EGFR_signaling	TGF_beta_Receptor_signaling	0.2234	9.471e-05	2358.78	204.27::867.51	104.99::302.72
	TSC2::MEN1	EGFR_signaling	WNT_signaling	0.2234	9.471e-05	2358.78	204.27::867.51	104.99::302.72
	PDGFRA::NOTCH1	EGFR_signaling	NOTCH_signaling	0.2373	6.725e-06	35286.2	7.67::83.21	14.77::127.96
	PDGFRB::NOTCH1	EGFR_signaling	NOTCH_signaling	0.2707	5.445e-09	4.97153e+07	18.8::83.21	23.99::127.96
	TSC2::NOTCH1	EGFR_signaling	NOTCH_signaling	0.2454	0.0001562	1571.06	204.27::83.21	104.99::127.96
	PDGFRA::TSHR	EGFR_signaling	GPCR_signaling	0.3662	4.353e-07	841259	7.67::4.47	14.77::10.37
	PDGFRB::PTCH1	EGFR_signaling	GPCR_signaling	0.3269	0.001466	222.988	18.8::35.7	23.99::54.81
	PDGFRB::RHOH	EGFR_signaling	Rho_GTPases_signaling	0.1559	1.369e-11	1.13879e+10	18.8::46.01	23.99::32.2
	PDGFRB::STK11	EGFR_signaling	IGF1R_signaling	0.235	8.511e-05	2761.13	18.8::122.2	23.99::170.59
	PDGFRB::STK11	EGFR_signaling	Insulin_Receptor_signaling	0.235	8.511e-05	2761.13	18.8::122.2	23.99::170.59
	PDGFRB::TP53	EGFR_signaling	NOTCH_signaling	0.1502	2.309e-09	6.50498e+07	18.8::367.74	23.99::215.32
	PDGFRB::TSHR	EGFR_signaling	GPCR_signaling	0.4072	3.571e-10	1.1403e+09	18.8::4.47	23.99::10.37
	PRKAR1A::RHOH	EGFR_signaling	Rho_GTPases_signaling	0.1695	0.01229	13.7917	1186.47::46.01	727.09::32.2
	PTPN11::TSHR	EGFR_signaling	GPCR_signaling	0.1996	9.076e-06	21992.1	379.47::4.47	308.22::10.37
	TSC2::TSHR	EGFR_signaling	GPCR_signaling	0.3769	1.028e-05	36663.4	204.27::4.47	104.99::10.37
