# Supplementary material for: Prediction of signaling cross-talks contributing to acquired drug resistance in breast cancer cells by Bayesian statistical modeling
Source: BMC Syst Biol. 2015 Jan 20;9:2. doi: 10.1186/s12918-014-0135-x (PMC4307189; doi:10.1186/s12918-014-0135-x)
Supplement: Additional file 12 — Table S11. 133 drug-resistant cross-talks found between ErbB and other 34 signaling pathways from KEGG database [GSE16179]. [file 12918_2014_135_MOESM12_ESM.xlsx]

## Sheet: Table_S11
gene_i::gene_j	Pathway_i	Pathway_j	Prob_Res	Prob_Par	Odds	Avg_Par_i::Avg_Par_j	Avg_Res_i::Avg_Res_j
	AKT1::ACSL6	KEGG_ERBB_SIGNALING_PATHWAY	KEGG_PPAR_SIGNALING_PATHWAY	0.2572	0.007086	36.2969	901.57::11.25	348.3::24.15
	AKT2::ACSL6	KEGG_ERBB_SIGNALING_PATHWAY	KEGG_PPAR_SIGNALING_PATHWAY	0.1781	0.003934	45.272	136.76::11.25	186.85::24.15
	ERBB2::ACSL6	KEGG_ERBB_SIGNALING_PATHWAY	KEGG_PPAR_SIGNALING_PATHWAY	0.2846	0.0182	15.6374	3855.24::11.25	3850.19::24.15
	ERBB2::ACSL6	KEGG_ERBB_SIGNALING_PATHWAY	KEGG_ADIPOCYTOKINE_SIGNALING_PATHWAY	0.2846	0.0182	15.6374	3855.24::11.25	3850.19::24.15
	MAP2K4::ACSL6	KEGG_ERBB_SIGNALING_PATHWAY	KEGG_PPAR_SIGNALING_PATHWAY	0.3666	0.009495	38.6098	188.07::11.25	158.69::24.15
	MAP2K4::ACSL6	KEGG_ERBB_SIGNALING_PATHWAY	KEGG_ADIPOCYTOKINE_SIGNALING_PATHWAY	0.3666	0.009495	38.6098	188.07::11.25	158.69::24.15
	AKT1::BMPR1A	KEGG_ERBB_SIGNALING_PATHWAY	KEGG_TGF_BETA_SIGNALING_PATHWAY	0.2486	2.966e-05	8381.66	901.57::303.21	348.3::354.24
	AKT1::CCND1	KEGG_ERBB_SIGNALING_PATHWAY	KEGG_P53_SIGNALING_PATHWAY	0.2426	0.002551	95.1	901.57::862.66	348.3::1966.65
	AKT1::CCND1	KEGG_ERBB_SIGNALING_PATHWAY	KEGG_WNT_SIGNALING_PATHWAY	0.2426	0.002551	95.1	901.57::862.66	348.3::1966.65
	AKT1::CCND2	KEGG_ERBB_SIGNALING_PATHWAY	KEGG_P53_SIGNALING_PATHWAY	0.2572	0.0006157	417.736	901.57::6.13	348.3::20.51
	AKT1::CCND2	KEGG_ERBB_SIGNALING_PATHWAY	KEGG_WNT_SIGNALING_PATHWAY	0.2572	0.0006157	417.736	901.57::6.13	348.3::20.51
	AKT1::CCND3	KEGG_ERBB_SIGNALING_PATHWAY	KEGG_P53_SIGNALING_PATHWAY	0.2196	0.002175	100.966	901.57::133.48	348.3::291.8
	AKT1::CCND3	KEGG_ERBB_SIGNALING_PATHWAY	KEGG_WNT_SIGNALING_PATHWAY	0.2196	0.002175	100.966	901.57::133.48	348.3::291.8
	AKT1::CDKN2A	KEGG_ERBB_SIGNALING_PATHWAY	KEGG_P53_SIGNALING_PATHWAY	0.1631	1.435e-06	113659	901.57::52.6	348.3::76.36
	AKT1::EP300	KEGG_ERBB_SIGNALING_PATHWAY	KEGG_WNT_SIGNALING_PATHWAY	0.1901	1.487e-06	127841	901.57::262.47	348.3::218.91
	AKT1::EP300	KEGG_ERBB_SIGNALING_PATHWAY	KEGG_NOTCH_SIGNALING_PATHWAY	0.1901	1.487e-06	127841	901.57::262.47	348.3::218.91
	AKT1::EP300	KEGG_ERBB_SIGNALING_PATHWAY	KEGG_TGF_BETA_SIGNALING_PATHWAY	0.1901	1.487e-06	127841	901.57::262.47	348.3::218.91
	AKT1::FAS	KEGG_ERBB_SIGNALING_PATHWAY	KEGG_P53_SIGNALING_PATHWAY	0.2904	1.076e-05	26988.8	901.57::8.51	348.3::21.9
	AKT1::NOTCH1	KEGG_ERBB_SIGNALING_PATHWAY	KEGG_NOTCH_SIGNALING_PATHWAY	0.1944	1.172e-05	16587	901.57::83.21	348.3::127.96
	AKT1::PDGFRA	KEGG_ERBB_SIGNALING_PATHWAY	KEGG_CALCIUM_SIGNALING_PATHWAY	0.3059	1.288e-06	237500	901.57::7.67	348.3::14.77
	AKT1::PDGFRB	KEGG_ERBB_SIGNALING_PATHWAY	KEGG_CALCIUM_SIGNALING_PATHWAY	0.344	1.382e-09	2.48915e+08	901.57::18.8	348.3::23.99
	AKT1::SUFU	KEGG_ERBB_SIGNALING_PATHWAY	KEGG_HEDGEHOG_SIGNALING_PATHWAY	0.2215	6.576e-07	336831	901.57::28.26	348.3::43.1
	AKT1::TSC2	KEGG_ERBB_SIGNALING_PATHWAY	KEGG_P53_SIGNALING_PATHWAY	0.3144	4.487e-05	7006.91	901.57::204.27	348.3::104.99
	AKT2::BMPR1A	KEGG_ERBB_SIGNALING_PATHWAY	KEGG_TGF_BETA_SIGNALING_PATHWAY	0.1714	1.647e-05	10406.8	136.76::303.21	186.85::354.24
	AKT2::CCND1	KEGG_ERBB_SIGNALING_PATHWAY	KEGG_P53_SIGNALING_PATHWAY	0.1665	0.001374	121.179	136.76::862.66	186.85::1966.65
	AKT2::CCND1	KEGG_ERBB_SIGNALING_PATHWAY	KEGG_WNT_SIGNALING_PATHWAY	0.1665	0.001374	121.179	136.76::862.66	186.85::1966.65
	AKT2::CCND2	KEGG_ERBB_SIGNALING_PATHWAY	KEGG_P53_SIGNALING_PATHWAY	0.1773	0.0003416	519.028	136.76::6.13	186.85::20.51
	AKT2::CCND2	KEGG_ERBB_SIGNALING_PATHWAY	KEGG_WNT_SIGNALING_PATHWAY	0.1773	0.0003416	519.028	136.76::6.13	186.85::20.51
	AKT2::FAS	KEGG_ERBB_SIGNALING_PATHWAY	KEGG_P53_SIGNALING_PATHWAY	0.2023	5.941e-06	34051.5	136.76::8.51	186.85::21.9
	AKT2::PDGFRA	KEGG_ERBB_SIGNALING_PATHWAY	KEGG_CALCIUM_SIGNALING_PATHWAY	0.214	7.108e-07	301069	136.76::7.67	186.85::14.77
	AKT2::PDGFRB	KEGG_ERBB_SIGNALING_PATHWAY	KEGG_CALCIUM_SIGNALING_PATHWAY	0.2455	7.504e-10	3.27159e+08	136.76::18.8	186.85::23.99
	AKT2::SUFU	KEGG_ERBB_SIGNALING_PATHWAY	KEGG_HEDGEHOG_SIGNALING_PATHWAY	0.1501	3.606e-07	416251	136.76::28.26	186.85::43.1
	AKT2::TSC2	KEGG_ERBB_SIGNALING_PATHWAY	KEGG_P53_SIGNALING_PATHWAY	0.2223	2.421e-05	9182.16	136.76::204.27	186.85::104.99
	BRAF::BMPR1A	KEGG_ERBB_SIGNALING_PATHWAY	KEGG_TGF_BETA_SIGNALING_PATHWAY	0.1665	0.001039	160.25	113.62::303.21	92.11::354.24
	ERBB2::BMPR1A	KEGG_ERBB_SIGNALING_PATHWAY	KEGG_TGF_BETA_SIGNALING_PATHWAY	0.275	8.223e-05	3344.28	3855.24::303.21	3850.19::354.24
	MAP2K4::BMPR1A	KEGG_ERBB_SIGNALING_PATHWAY	KEGG_TGF_BETA_SIGNALING_PATHWAY	0.3563	3.992e-05	8925.35	188.07::303.21	158.69::354.24
	BRAF::FAS	KEGG_ERBB_SIGNALING_PATHWAY	KEGG_P53_SIGNALING_PATHWAY	0.1971	0.0003686	534.726	113.62::8.51	92.11::21.9
	BRAF::PDGFRA	KEGG_ERBB_SIGNALING_PATHWAY	KEGG_CALCIUM_SIGNALING_PATHWAY	0.2089	4.362e-05	4789.09	113.62::7.67	92.11::14.77
	BRAF::PDGFRB	KEGG_ERBB_SIGNALING_PATHWAY	KEGG_CALCIUM_SIGNALING_PATHWAY	0.24	4.247e-08	5.65105e+06	113.62::18.8	92.11::23.99
	BRAF::TSC2	KEGG_ERBB_SIGNALING_PATHWAY	KEGG_P53_SIGNALING_PATHWAY	0.2163	0.001311	164.989	113.62::204.27	92.11::104.99
	CBL::PDGFRA	KEGG_ERBB_SIGNALING_PATHWAY	KEGG_MAPK_SIGNALING_PATHWAY	0.2136	0.00601	35.5408	101.93::7.67	112.82::14.77
	CBL::PDGFRA	KEGG_ERBB_SIGNALING_PATHWAY	KEGG_CALCIUM_SIGNALING_PATHWAY	0.2136	0.00601	35.5408	101.93::7.67	112.82::14.77
	CBL::PDGFRB	KEGG_ERBB_SIGNALING_PATHWAY	KEGG_MAPK_SIGNALING_PATHWAY	0.2451	5.333e-06	45959.1	101.93::18.8	112.82::23.99
	CBL::PDGFRB	KEGG_ERBB_SIGNALING_PATHWAY	KEGG_CALCIUM_SIGNALING_PATHWAY	0.2451	5.333e-06	45959.1	101.93::18.8	112.82::23.99
	ERBB2::CCND1	KEGG_ERBB_SIGNALING_PATHWAY	KEGG_P53_SIGNALING_PATHWAY	0.2681	0.004057	66.0833	3855.24::862.66	3850.19::1966.65
	ERBB2::CCND1	KEGG_ERBB_SIGNALING_PATHWAY	KEGG_WNT_SIGNALING_PATHWAY	0.2681	0.004057	66.0833	3855.24::862.66	3850.19::1966.65
	ERBB2::CCND1	KEGG_ERBB_SIGNALING_PATHWAY	KEGG_JAK_STAT_SIGNALING_PATHWAY	0.2681	0.004057	66.0833	3855.24::862.66	3850.19::1966.65
	MAP2K4::CCND1	KEGG_ERBB_SIGNALING_PATHWAY	KEGG_P53_SIGNALING_PATHWAY	0.3488	0.003434	101.573	188.07::862.66	158.69::1966.65
	MAP2K4::CCND1	KEGG_ERBB_SIGNALING_PATHWAY	KEGG_WNT_SIGNALING_PATHWAY	0.3488	0.003434	101.573	188.07::862.66	158.69::1966.65
	MAP2K4::CCND1	KEGG_ERBB_SIGNALING_PATHWAY	KEGG_JAK_STAT_SIGNALING_PATHWAY	0.3488	0.003434	101.573	188.07::862.66	158.69::1966.65
	ERBB2::CCND2	KEGG_ERBB_SIGNALING_PATHWAY	KEGG_P53_SIGNALING_PATHWAY	0.2839	0.001662	170.818	3855.24::6.13	3850.19::20.51
	ERBB2::CCND2	KEGG_ERBB_SIGNALING_PATHWAY	KEGG_WNT_SIGNALING_PATHWAY	0.2839	0.001662	170.818	3855.24::6.13	3850.19::20.51
	ERBB2::CCND2	KEGG_ERBB_SIGNALING_PATHWAY	KEGG_JAK_STAT_SIGNALING_PATHWAY	0.2839	0.001662	170.818	3855.24::6.13	3850.19::20.51
	MAP2K4::CCND2	KEGG_ERBB_SIGNALING_PATHWAY	KEGG_P53_SIGNALING_PATHWAY	0.3665	0.0008273	443.007	188.07::6.13	158.69::20.51
	MAP2K4::CCND2	KEGG_ERBB_SIGNALING_PATHWAY	KEGG_WNT_SIGNALING_PATHWAY	0.3665	0.0008273	443.007	188.07::6.13	158.69::20.51
	MAP2K4::CCND2	KEGG_ERBB_SIGNALING_PATHWAY	KEGG_JAK_STAT_SIGNALING_PATHWAY	0.3665	0.0008273	443.007	188.07::6.13	158.69::20.51
	ERBB2::CCND3	KEGG_ERBB_SIGNALING_PATHWAY	KEGG_P53_SIGNALING_PATHWAY	0.244	0.003732	65.3805	3855.24::133.48	3850.19::291.8
	ERBB2::CCND3	KEGG_ERBB_SIGNALING_PATHWAY	KEGG_WNT_SIGNALING_PATHWAY	0.244	0.003732	65.3805	3855.24::133.48	3850.19::291.8
	ERBB2::CCND3	KEGG_ERBB_SIGNALING_PATHWAY	KEGG_JAK_STAT_SIGNALING_PATHWAY	0.244	0.003732	65.3805	3855.24::133.48	3850.19::291.8
	MAP2K4::CCND3	KEGG_ERBB_SIGNALING_PATHWAY	KEGG_P53_SIGNALING_PATHWAY	0.3199	0.002929	109.218	188.07::133.48	158.69::291.8
	MAP2K4::CCND3	KEGG_ERBB_SIGNALING_PATHWAY	KEGG_WNT_SIGNALING_PATHWAY	0.3199	0.002929	109.218	188.07::133.48	158.69::291.8
	MAP2K4::CCND3	KEGG_ERBB_SIGNALING_PATHWAY	KEGG_JAK_STAT_SIGNALING_PATHWAY	0.3199	0.002929	109.218	188.07::133.48	158.69::291.8
	ERBB2::CDKN2A	KEGG_ERBB_SIGNALING_PATHWAY	KEGG_P53_SIGNALING_PATHWAY	0.1821	3.582e-06	50837.5	3855.24::52.6	3850.19::76.36
	MAP2K4::CDKN2A	KEGG_ERBB_SIGNALING_PATHWAY	KEGG_P53_SIGNALING_PATHWAY	0.246	1.93e-06	127461	188.07::52.6	158.69::76.36
	MAP2K4::CHEK2	KEGG_ERBB_SIGNALING_PATHWAY	KEGG_P53_SIGNALING_PATHWAY	0.1871	8.136e-05	2299.66	188.07::165.54	158.69::156.92
	MAP2K4::CYLD	KEGG_ERBB_SIGNALING_PATHWAY	KEGG_RIG_I_LIKE_RECEPTOR_SIGNALING_PATHWAY	0.1702	2.931e-06	58068.9	188.07::59.67	158.69::94.96
	ERBB2::EP300	KEGG_ERBB_SIGNALING_PATHWAY	KEGG_WNT_SIGNALING_PATHWAY	0.2117	3.543e-06	59751.6	3855.24::262.47	3850.19::218.91
	ERBB2::EP300	KEGG_ERBB_SIGNALING_PATHWAY	KEGG_NOTCH_SIGNALING_PATHWAY	0.2117	3.543e-06	59751.6	3855.24::262.47	3850.19::218.91
	ERBB2::EP300	KEGG_ERBB_SIGNALING_PATHWAY	KEGG_TGF_BETA_SIGNALING_PATHWAY	0.2117	3.543e-06	59751.6	3855.24::262.47	3850.19::218.91
	ERBB2::EP300	KEGG_ERBB_SIGNALING_PATHWAY	KEGG_JAK_STAT_SIGNALING_PATHWAY	0.2117	3.543e-06	59751.6	3855.24::262.47	3850.19::218.91
	MAP2K4::EP300	KEGG_ERBB_SIGNALING_PATHWAY	KEGG_WNT_SIGNALING_PATHWAY	0.2818	1.993e-06	141395	188.07::262.47	158.69::218.91
	MAP2K4::EP300	KEGG_ERBB_SIGNALING_PATHWAY	KEGG_NOTCH_SIGNALING_PATHWAY	0.2818	1.993e-06	141395	188.07::262.47	158.69::218.91
	MAP2K4::EP300	KEGG_ERBB_SIGNALING_PATHWAY	KEGG_TGF_BETA_SIGNALING_PATHWAY	0.2818	1.993e-06	141395	188.07::262.47	158.69::218.91
	MAP2K4::EP300	KEGG_ERBB_SIGNALING_PATHWAY	KEGG_JAK_STAT_SIGNALING_PATHWAY	0.2818	1.993e-06	141395	188.07::262.47	158.69::218.91
	ERBB2::FAS	KEGG_ERBB_SIGNALING_PATHWAY	KEGG_MAPK_SIGNALING_PATHWAY	0.3187	2.784e-05	11447.6	3855.24::8.51	3850.19::21.9
	ERBB2::FAS	KEGG_ERBB_SIGNALING_PATHWAY	KEGG_P53_SIGNALING_PATHWAY	0.3187	2.784e-05	11447.6	3855.24::8.51	3850.19::21.9
	ERBB2::FGFR3	KEGG_ERBB_SIGNALING_PATHWAY	KEGG_MAPK_SIGNALING_PATHWAY	0.1764	1.437e-08	1.22756e+07	3855.24::118	3850.19::333.44
	ERBB2::GNAQ	KEGG_ERBB_SIGNALING_PATHWAY	KEGG_GNRH_SIGNALING_PATHWAY	0.1563	9.022e-06	17324.3	3855.24::403.48	3850.19::412.39
	ERBB2::IL21R	KEGG_ERBB_SIGNALING_PATHWAY	KEGG_JAK_STAT_SIGNALING_PATHWAY	0.2143	3.622e-10	5.91662e+08	3855.24::6.79	3850.19::15.95
	ERBB2::LCK	KEGG_ERBB_SIGNALING_PATHWAY	KEGG_T_CELL_RECEPTOR_SIGNALING_PATHWAY	0.2083	2.704e-05	7703.4	3855.24::13.59	3850.19::27.59
	ERBB2::LIFR	KEGG_ERBB_SIGNALING_PATHWAY	KEGG_JAK_STAT_SIGNALING_PATHWAY	0.2431	0.000108	2250.93	3855.24::31.3	3850.19::52.12
	ERBB2::MDM2	KEGG_ERBB_SIGNALING_PATHWAY	KEGG_P53_SIGNALING_PATHWAY	0.1647	0.002495	66.012	3855.24::75.57	3850.19::70.75
	ERBB2::NF1	KEGG_ERBB_SIGNALING_PATHWAY	KEGG_MAPK_SIGNALING_PATHWAY	0.1836	8.602e-10	2.13439e+08	3855.24::90.08	3850.19::77.12
	ERBB2::NOTCH1	KEGG_ERBB_SIGNALING_PATHWAY	KEGG_NOTCH_SIGNALING_PATHWAY	0.2161	3.044e-05	7099.21	3855.24::83.21	3850.19::127.96
	ERBB2::NTRK3	KEGG_ERBB_SIGNALING_PATHWAY	KEGG_NEUROTROPHIN_SIGNALING_PATHWAY	0.4329	0.001161	372.868	3855.24::23.12	3850.19::39.81
	ERBB2::PDGFRA	KEGG_ERBB_SIGNALING_PATHWAY	KEGG_MAPK_SIGNALING_PATHWAY	0.3339	3.257e-06	102518	3855.24::7.67	3850.19::14.77
	ERBB2::PDGFRB	KEGG_ERBB_SIGNALING_PATHWAY	KEGG_MAPK_SIGNALING_PATHWAY	0.3735	2.693e-09	1.38693e+08	3855.24::18.8	3850.19::23.99
	ERBB2::PTPN11	KEGG_ERBB_SIGNALING_PATHWAY	KEGG_JAK_STAT_SIGNALING_PATHWAY	0.1776	6.846e-05	2594.22	3855.24::379.47	3850.19::308.22
	ERBB2::PTPN11	KEGG_ERBB_SIGNALING_PATHWAY	KEGG_NEUROTROPHIN_SIGNALING_PATHWAY	0.1776	6.846e-05	2594.22	3855.24::379.47	3850.19::308.22
	ERBB2::PTPN11	KEGG_ERBB_SIGNALING_PATHWAY	KEGG_ADIPOCYTOKINE_SIGNALING_PATHWAY	0.1776	6.846e-05	2594.22	3855.24::379.47	3850.19::308.22
	ERBB2::SUFU	KEGG_ERBB_SIGNALING_PATHWAY	KEGG_HEDGEHOG_SIGNALING_PATHWAY	0.2455	1.51e-06	162583	3855.24::28.26	3850.19::43.1
	ERBB2::TSC2	KEGG_ERBB_SIGNALING_PATHWAY	KEGG_P53_SIGNALING_PATHWAY	0.3447	7.743e-05	4451.76	3855.24::204.27	3850.19::104.99
	ERBB2::TSC2	KEGG_ERBB_SIGNALING_PATHWAY	KEGG_MTOR_SIGNALING_PATHWAY	0.3447	7.743e-05	4451.76	3855.24::204.27	3850.19::104.99
	ERBB2::TSC2	KEGG_ERBB_SIGNALING_PATHWAY	KEGG_INSULIN_SIGNALING_PATHWAY	0.3447	7.743e-05	4451.76	3855.24::204.27	3850.19::104.99
	ERBB2::WAS	KEGG_ERBB_SIGNALING_PATHWAY	KEGG_CHEMOKINE_SIGNALING_PATHWAY	0.1549	0.004435	34.9267	3855.24::44.21	3850.19::29.18
	HRAS::FAS	KEGG_ERBB_SIGNALING_PATHWAY	KEGG_P53_SIGNALING_PATHWAY	0.1512	3.13e-06	48306.7	353.03::8.51	475.22::21.9
	MAP2K4::FAS	KEGG_ERBB_SIGNALING_PATHWAY	KEGG_P53_SIGNALING_PATHWAY	0.4055	1.442e-05	28120.7	188.07::8.51	158.69::21.9
	MAP2K4::GNAQ	KEGG_ERBB_SIGNALING_PATHWAY	KEGG_CALCIUM_SIGNALING_PATHWAY	0.2142	4.67e-06	45867.2	188.07::403.48	158.69::412.39
	HRAS::PDGFRA	KEGG_ERBB_SIGNALING_PATHWAY	KEGG_CALCIUM_SIGNALING_PATHWAY	0.1611	3.771e-07	427208	353.03::7.67	475.22::14.77
	HRAS::PDGFRB	KEGG_ERBB_SIGNALING_PATHWAY	KEGG_CALCIUM_SIGNALING_PATHWAY	0.1863	4.177e-10	4.46014e+08	353.03::18.8	475.22::23.99
	HRAS::TSC2	KEGG_ERBB_SIGNALING_PATHWAY	KEGG_P53_SIGNALING_PATHWAY	0.167	1.386e-05	12049.1	353.03::204.27	475.22::104.99
	HRAS::TSC2	KEGG_ERBB_SIGNALING_PATHWAY	KEGG_MTOR_SIGNALING_PATHWAY	0.167	1.386e-05	12049.1	353.03::204.27	475.22::104.99
	KRAS::HSP90AB1	KEGG_ERBB_SIGNALING_PATHWAY	KEGG_NOD_LIKE_RECEPTOR_SIGNALING_PATHWAY	0.1512	0.01459	10.3633	495.22::3941.97	662.33::2450.16
	MAP2K4::IL21R	KEGG_ERBB_SIGNALING_PATHWAY	KEGG_JAK_STAT_SIGNALING_PATHWAY	0.2857	2.838e-10	1.00669e+09	188.07::6.79	158.69::15.95
	NRAS::IL6ST	KEGG_ERBB_SIGNALING_PATHWAY	KEGG_JAK_STAT_SIGNALING_PATHWAY	0.179	0.00354	50.565	530.79::77.62	379.35::103.07
	MAP2K4::JAK2	KEGG_ERBB_SIGNALING_PATHWAY	KEGG_CHEMOKINE_SIGNALING_PATHWAY	0.1832	2.463e-06	74380.8	188.07::6.77	158.69::9.46
	MAP2K4::JAK2	KEGG_ERBB_SIGNALING_PATHWAY	KEGG_JAK_STAT_SIGNALING_PATHWAY	0.1832	2.463e-06	74380.8	188.07::6.77	158.69::9.46
	MAP2K4::JAK2	KEGG_ERBB_SIGNALING_PATHWAY	KEGG_ADIPOCYTOKINE_SIGNALING_PATHWAY	0.1832	2.463e-06	74380.8	188.07::6.77	158.69::9.46
	MAP2K4::JAK3	KEGG_ERBB_SIGNALING_PATHWAY	KEGG_CHEMOKINE_SIGNALING_PATHWAY	0.1707	3.698e-06	46160.1	188.07::18.13	158.69::29.33
	MAP2K4::JAK3	KEGG_ERBB_SIGNALING_PATHWAY	KEGG_JAK_STAT_SIGNALING_PATHWAY	0.1707	3.698e-06	46160.1	188.07::18.13	158.69::29.33
	MAP2K4::LCK	KEGG_ERBB_SIGNALING_PATHWAY	KEGG_T_CELL_RECEPTOR_SIGNALING_PATHWAY	0.2784	1.464e-05	19016.4	188.07::13.59	158.69::27.59
	MAP2K4::LIFR	KEGG_ERBB_SIGNALING_PATHWAY	KEGG_JAK_STAT_SIGNALING_PATHWAY	0.3193	0.0001083	2948.29	188.07::31.3	158.69::52.12
	MAP2K4::MDM2	KEGG_ERBB_SIGNALING_PATHWAY	KEGG_P53_SIGNALING_PATHWAY	0.2248	0.001689	133.097	188.07::75.57	158.69::70.75
	MAP2K4::NOTCH1	KEGG_ERBB_SIGNALING_PATHWAY	KEGG_NOTCH_SIGNALING_PATHWAY	0.2874	1.582e-05	18166.9	188.07::83.21	158.69::127.96
	MAP2K4::NTRK3	KEGG_ERBB_SIGNALING_PATHWAY	KEGG_NEUROTROPHIN_SIGNALING_PATHWAY	0.5252	0.0007651	686.446	188.07::23.12	158.69::39.81
	MAP2K4::PDGFRA	KEGG_ERBB_SIGNALING_PATHWAY	KEGG_CALCIUM_SIGNALING_PATHWAY	0.4219	1.73e-06	243873	188.07::7.67	158.69::14.77
	MAP2K4::PDGFRB	KEGG_ERBB_SIGNALING_PATHWAY	KEGG_CALCIUM_SIGNALING_PATHWAY	0.4642	1.85e-09	2.50919e+08	188.07::18.8	158.69::23.99
	MAP2K4::PTEN	KEGG_ERBB_SIGNALING_PATHWAY	KEGG_P53_SIGNALING_PATHWAY	0.1532	0.0001726	887.601	188.07::254.95	158.69::301.15
	MAP2K4::PTPN11	KEGG_ERBB_SIGNALING_PATHWAY	KEGG_JAK_STAT_SIGNALING_PATHWAY	0.2407	7.11e-05	3385.37	188.07::379.47	158.69::308.22
	MAP2K4::PTPN11	KEGG_ERBB_SIGNALING_PATHWAY	KEGG_NEUROTROPHIN_SIGNALING_PATHWAY	0.2407	7.11e-05	3385.37	188.07::379.47	158.69::308.22
	MAP2K4::PTPN11	KEGG_ERBB_SIGNALING_PATHWAY	KEGG_ADIPOCYTOKINE_SIGNALING_PATHWAY	0.2407	7.11e-05	3385.37	188.07::379.47	158.69::308.22
	MAP2K4::SUFU	KEGG_ERBB_SIGNALING_PATHWAY	KEGG_HEDGEHOG_SIGNALING_PATHWAY	0.3222	8.843e-07	364356	188.07::28.26	158.69::43.1
	MAP2K4::TP53	KEGG_ERBB_SIGNALING_PATHWAY	KEGG_P53_SIGNALING_PATHWAY	0.1611	6.962e-06	23139.9	188.07::367.74	158.69::215.32
	MAP2K4::TP53	KEGG_ERBB_SIGNALING_PATHWAY	KEGG_WNT_SIGNALING_PATHWAY	0.1611	6.962e-06	23139.9	188.07::367.74	158.69::215.32
	MAP2K4::TP53	KEGG_ERBB_SIGNALING_PATHWAY	KEGG_NEUROTROPHIN_SIGNALING_PATHWAY	0.1611	6.962e-06	23139.9	188.07::367.74	158.69::215.32
	MAP2K4::TSC2	KEGG_ERBB_SIGNALING_PATHWAY	KEGG_P53_SIGNALING_PATHWAY	0.4336	6.051e-05	7165.76	188.07::204.27	158.69::104.99
	MAP2K4::TSC2	KEGG_ERBB_SIGNALING_PATHWAY	KEGG_MTOR_SIGNALING_PATHWAY	0.4336	6.051e-05	7165.76	188.07::204.27	158.69::104.99
	MAP2K4::TSC2	KEGG_ERBB_SIGNALING_PATHWAY	KEGG_INSULIN_SIGNALING_PATHWAY	0.4336	6.051e-05	7165.76	188.07::204.27	158.69::104.99
	MAP2K4::WAS	KEGG_ERBB_SIGNALING_PATHWAY	KEGG_CHEMOKINE_SIGNALING_PATHWAY	0.2118	0.002396	88.3973	188.07::44.21	158.69::29.18
	PIK3CA::PDGFRB	KEGG_ERBB_SIGNALING_PATHWAY	KEGG_MAPK_SIGNALING_PATHWAY	0.291	0.0004786	608.023	122.09::18.8	77.21::23.99
	PIK3CA::PDGFRB	KEGG_ERBB_SIGNALING_PATHWAY	KEGG_CALCIUM_SIGNALING_PATHWAY	0.291	0.0004786	608.023	122.09::18.8	77.21::23.99
	PIK3R1::PDGFRB	KEGG_ERBB_SIGNALING_PATHWAY	KEGG_MAPK_SIGNALING_PATHWAY	0.1659	4.6e-09	3.60652e+07	204.57::18.8	250.19::23.99
	PIK3R1::PDGFRB	KEGG_ERBB_SIGNALING_PATHWAY	KEGG_CALCIUM_SIGNALING_PATHWAY	0.1659	4.6e-09	3.60652e+07	204.57::18.8	250.19::23.99
