# Supplementary material for: Prediction of signaling cross-talks contributing to acquired drug resistance in breast cancer cells by Bayesian statistical modeling
Source: BMC Syst Biol. 2015 Jan 20;9:2. doi: 10.1186/s12918-014-0135-x (PMC4307189; doi:10.1186/s12918-014-0135-x)
Supplement: Additional file 13 — Table S12. 278 drug-resistant cross-talks found between ErbB and other 62 signaling pathways from WikiPathway database [GSE16179]. [file 12918_2014_135_MOESM13_ESM.xlsx]

## Sheet: Table_S12
gene_i::gene_j	Pathway_i	Pathway_j	Prob_Res	Prob_Par	Odds	Avg_Par_i::Avg_Par_j	Avg_Res_i::Avg_Res_j
ABL1::HIST1H4I	ErbB Signaling Pathway	Type II interferon signaling (IFNG)	0.1616	0.0005359	301.549	918.78::36.32	633.98::63.32
CCND1::AKT1	ErbB Signaling Pathway	Interleukin-11 Signaling Pathway	0.2426	0.002551	95.1	862.66::901.57	1966.65::348.3
CCND1::AKT1	ErbB Signaling Pathway	FSH signaling pathway	0.2426	0.002551	95.1	862.66::901.57	1966.65::348.3
CCND1::AKT1	ErbB Signaling Pathway	Regulation of toll-like receptor signaling pathway	0.2426	0.002551	95.1	862.66::901.57	1966.65::348.3
CCND1::AKT1	ErbB Signaling Pathway	Insulin Signaling	0.2426	0.002551	95.1	862.66::901.57	1966.65::348.3
CCND1::AKT1	ErbB Signaling Pathway	TNF alpha Signaling Pathway	0.2426	0.002551	95.1	862.66::901.57	1966.65::348.3
CCND1::AKT1	ErbB Signaling Pathway	Kit receptor signaling pathway	0.2426	0.002551	95.1	862.66::901.57	1966.65::348.3
CCND1::AKT1	ErbB Signaling Pathway	IL-1 signaling pathway	0.2426	0.002551	95.1	862.66::901.57	1966.65::348.3
CCND1::AKT1	ErbB Signaling Pathway	EPO Receptor Signaling	0.2426	0.002551	95.1	862.66::901.57	1966.65::348.3
CCND1::AKT1	ErbB Signaling Pathway	RANKL/RANK Signaling Pathway	0.2426	0.002551	95.1	862.66::901.57	1966.65::348.3
CCND1::AKT1	ErbB Signaling Pathway	TSLP Signaling Pathway	0.2426	0.002551	95.1	862.66::901.57	1966.65::348.3
CCND1::AKT1	ErbB Signaling Pathway	T-Cell Receptor and Co-stimulatory Signaling	0.2426	0.002551	95.1	862.66::901.57	1966.65::348.3
CCND1::AKT1	ErbB Signaling Pathway	AMPK Signaling	0.2426	0.002551	95.1	862.66::901.57	1966.65::348.3
CCND1::AKT1	ErbB Signaling Pathway	B Cell Receptor Signaling Pathway	0.2426	0.002551	95.1	862.66::901.57	1966.65::348.3
CCND1::AKT1	ErbB Signaling Pathway	IL-2 Signaling Pathway	0.2426	0.002551	95.1	862.66::901.57	1966.65::348.3
CCND1::AKT1	ErbB Signaling Pathway	MAPK Signaling Pathway	0.2426	0.002551	95.1	862.66::901.57	1966.65::348.3
CCND1::AKT1	ErbB Signaling Pathway	IL-6 signaling pathway	0.2426	0.002551	95.1	862.66::901.57	1966.65::348.3
CCND1::AKT1	ErbB Signaling Pathway	EGF/EGFR Signaling Pathway	0.2426	0.002551	95.1	862.66::901.57	1966.65::348.3
CCND1::AKT1	ErbB Signaling Pathway	BDNF signaling pathway	0.2426	0.002551	95.1	862.66::901.57	1966.65::348.3
CCND1::AKT1	ErbB Signaling Pathway	TSH signaling pathway	0.2426	0.002551	95.1	862.66::901.57	1966.65::348.3
CCND1::AKT1	ErbB Signaling Pathway	IL-5 Signaling Pathway	0.2426	0.002551	95.1	862.66::901.57	1966.65::348.3
CCND1::AKT1	ErbB Signaling Pathway	IL17 signaling pathway	0.2426	0.002551	95.1	862.66::901.57	1966.65::348.3
CCND1::AKT1	ErbB Signaling Pathway	IL-3 Signaling Pathway	0.2426	0.002551	95.1	862.66::901.57	1966.65::348.3
CCND1::AKT1	ErbB Signaling Pathway	TWEAK Signaling Pathway	0.2426	0.002551	95.1	862.66::901.57	1966.65::348.3
CCND1::AKT1	ErbB Signaling Pathway	Alpha 6 Beta 4 signaling pathway	0.2426	0.002551	95.1	862.66::901.57	1966.65::348.3
CCND1::AKT1	ErbB Signaling Pathway	Oncostatin M Signaling Pathway	0.2426	0.002551	95.1	862.66::901.57	1966.65::348.3
CCND1::AKT1	ErbB Signaling Pathway	IL-4 Signaling Pathway	0.2426	0.002551	95.1	862.66::901.57	1966.65::348.3
CCND1::AKT1	ErbB Signaling Pathway	TCR Signaling Pathway	0.2426	0.002551	95.1	862.66::901.57	1966.65::348.3
CCND1::AKT1	ErbB Signaling Pathway	Toll-like receptor signaling pathway	0.2426	0.002551	95.1	862.66::901.57	1966.65::348.3
CCND1::AKT1	ErbB Signaling Pathway	Estrogen signaling pathway	0.2426	0.002551	95.1	862.66::901.57	1966.65::348.3
CCND1::AKT1	ErbB Signaling Pathway	TOR Signaling	0.2426	0.002551	95.1	862.66::901.57	1966.65::348.3
ERBB2::AKT1	ErbB Signaling Pathway	Interleukin-11 Signaling Pathway	0.2806	5.925e-06	47358.6	3855.24::901.57	3850.19::348.3
ERBB2::AKT1	ErbB Signaling Pathway	FSH signaling pathway	0.2806	5.925e-06	47358.6	3855.24::901.57	3850.19::348.3
ERBB2::AKT1	ErbB Signaling Pathway	IL-7 Signaling Pathway	0.2806	5.925e-06	47358.6	3855.24::901.57	3850.19::348.3
ERBB2::AKT1	ErbB Signaling Pathway	Regulation of toll-like receptor signaling pathway	0.2806	5.925e-06	47358.6	3855.24::901.57	3850.19::348.3
ERBB2::AKT1	ErbB Signaling Pathway	Insulin Signaling	0.2806	5.925e-06	47358.6	3855.24::901.57	3850.19::348.3
ERBB2::AKT1	ErbB Signaling Pathway	TNF alpha Signaling Pathway	0.2806	5.925e-06	47358.6	3855.24::901.57	3850.19::348.3
ERBB2::AKT1	ErbB Signaling Pathway	Kit receptor signaling pathway	0.2806	5.925e-06	47358.6	3855.24::901.57	3850.19::348.3
ERBB2::AKT1	ErbB Signaling Pathway	IL-1 signaling pathway	0.2806	5.925e-06	47358.6	3855.24::901.57	3850.19::348.3
ERBB2::AKT1	ErbB Signaling Pathway	EPO Receptor Signaling	0.2806	5.925e-06	47358.6	3855.24::901.57	3850.19::348.3
ERBB2::AKT1	ErbB Signaling Pathway	RANKL/RANK Signaling Pathway	0.2806	5.925e-06	47358.6	3855.24::901.57	3850.19::348.3
ERBB2::AKT1	ErbB Signaling Pathway	TSLP Signaling Pathway	0.2806	5.925e-06	47358.6	3855.24::901.57	3850.19::348.3
ERBB2::AKT1	ErbB Signaling Pathway	T-Cell Receptor and Co-stimulatory Signaling	0.2806	5.925e-06	47358.6	3855.24::901.57	3850.19::348.3
ERBB2::AKT1	ErbB Signaling Pathway	Androgen receptor signaling pathway	0.2806	5.925e-06	47358.6	3855.24::901.57	3850.19::348.3
ERBB2::AKT1	ErbB Signaling Pathway	AMPK Signaling	0.2806	5.925e-06	47358.6	3855.24::901.57	3850.19::348.3
ERBB2::AKT1	ErbB Signaling Pathway	B Cell Receptor Signaling Pathway	0.2806	5.925e-06	47358.6	3855.24::901.57	3850.19::348.3
ERBB2::AKT1	ErbB Signaling Pathway	IL-2 Signaling Pathway	0.2806	5.925e-06	47358.6	3855.24::901.57	3850.19::348.3
ERBB2::AKT1	ErbB Signaling Pathway	MAPK Signaling Pathway	0.2806	5.925e-06	47358.6	3855.24::901.57	3850.19::348.3
ERBB2::AKT1	ErbB Signaling Pathway	Notch Signaling Pathway	0.2806	5.925e-06	47358.6	3855.24::901.57	3850.19::348.3
ERBB2::AKT1	ErbB Signaling Pathway	IL-6 signaling pathway	0.2806	5.925e-06	47358.6	3855.24::901.57	3850.19::348.3
ERBB2::AKT1	ErbB Signaling Pathway	BDNF signaling pathway	0.2806	5.925e-06	47358.6	3855.24::901.57	3850.19::348.3
ERBB2::AKT1	ErbB Signaling Pathway	TSH signaling pathway	0.2806	5.925e-06	47358.6	3855.24::901.57	3850.19::348.3
ERBB2::AKT1	ErbB Signaling Pathway	IL-5 Signaling Pathway	0.2806	5.925e-06	47358.6	3855.24::901.57	3850.19::348.3
ERBB2::AKT1	ErbB Signaling Pathway	IL17 signaling pathway	0.2806	5.925e-06	47358.6	3855.24::901.57	3850.19::348.3
ERBB2::AKT1	ErbB Signaling Pathway	Wnt Signaling Pathway Netpath	0.2806	5.925e-06	47358.6	3855.24::901.57	3850.19::348.3
ERBB2::AKT1	ErbB Signaling Pathway	IL-3 Signaling Pathway	0.2806	5.925e-06	47358.6	3855.24::901.57	3850.19::348.3
ERBB2::AKT1	ErbB Signaling Pathway	TWEAK Signaling Pathway	0.2806	5.925e-06	47358.6	3855.24::901.57	3850.19::348.3
ERBB2::AKT1	ErbB Signaling Pathway	Alpha 6 Beta 4 signaling pathway	0.2806	5.925e-06	47358.6	3855.24::901.57	3850.19::348.3
ERBB2::AKT1	ErbB Signaling Pathway	Oncostatin M Signaling Pathway	0.2806	5.925e-06	47358.6	3855.24::901.57	3850.19::348.3
ERBB2::AKT1	ErbB Signaling Pathway	IL-4 Signaling Pathway	0.2806	5.925e-06	47358.6	3855.24::901.57	3850.19::348.3
ERBB2::AKT1	ErbB Signaling Pathway	TCR Signaling Pathway	0.2806	5.925e-06	47358.6	3855.24::901.57	3850.19::348.3
ERBB2::AKT1	ErbB Signaling Pathway	Toll-like receptor signaling pathway	0.2806	5.925e-06	47358.6	3855.24::901.57	3850.19::348.3
ERBB2::AKT1	ErbB Signaling Pathway	Estrogen signaling pathway	0.2806	5.925e-06	47358.6	3855.24::901.57	3850.19::348.3
ERBB2::AKT1	ErbB Signaling Pathway	TOR Signaling	0.2806	5.925e-06	47358.6	3855.24::901.57	3850.19::348.3
CCND1::AKT2	ErbB Signaling Pathway	Regulation of toll-like receptor signaling pathway	0.1665	0.001374	121.179	862.66::136.76	1966.65::186.85
CCND1::AKT2	ErbB Signaling Pathway	Insulin Signaling	0.1665	0.001374	121.179	862.66::136.76	1966.65::186.85
CCND1::AKT2	ErbB Signaling Pathway	RANKL/RANK Signaling Pathway	0.1665	0.001374	121.179	862.66::136.76	1966.65::186.85
CCND1::AKT2	ErbB Signaling Pathway	AMPK Signaling	0.1665	0.001374	121.179	862.66::136.76	1966.65::186.85
CCND1::AKT2	ErbB Signaling Pathway	MAPK Signaling Pathway	0.1665	0.001374	121.179	862.66::136.76	1966.65::186.85
CCND1::AKT2	ErbB Signaling Pathway	TWEAK Signaling Pathway	0.1665	0.001374	121.179	862.66::136.76	1966.65::186.85
CCND1::AKT2	ErbB Signaling Pathway	Toll-like receptor signaling pathway	0.1665	0.001374	121.179	862.66::136.76	1966.65::186.85
ERBB2::AKT2	ErbB Signaling Pathway	Regulation of toll-like receptor signaling pathway	0.1947	3.267e-06	59596	3855.24::136.76	3850.19::186.85
ERBB2::AKT2	ErbB Signaling Pathway	Insulin Signaling	0.1947	3.267e-06	59596	3855.24::136.76	3850.19::186.85
ERBB2::AKT2	ErbB Signaling Pathway	RANKL/RANK Signaling Pathway	0.1947	3.267e-06	59596	3855.24::136.76	3850.19::186.85
ERBB2::AKT2	ErbB Signaling Pathway	AMPK Signaling	0.1947	3.267e-06	59596	3855.24::136.76	3850.19::186.85
ERBB2::AKT2	ErbB Signaling Pathway	MAPK Signaling Pathway	0.1947	3.267e-06	59596	3855.24::136.76	3850.19::186.85
ERBB2::AKT2	ErbB Signaling Pathway	TWEAK Signaling Pathway	0.1947	3.267e-06	59596	3855.24::136.76	3850.19::186.85
ERBB2::AKT2	ErbB Signaling Pathway	Toll-like receptor signaling pathway	0.1947	3.267e-06	59596	3855.24::136.76	3850.19::186.85
ERBB2::ARNT	ErbB Signaling Pathway	Arylhydrocarbon receptor (AhR) signaling pathway	0.1827	0.004711	38.7816	3855.24::55.71	3850.19::64.28
ERBB2::ATF1	ErbB Signaling Pathway	Interleukin-11 Signaling Pathway	0.1749	9.6e-06	18218.8	3855.24::201.2	3850.19::141.48
ERBB2::ATF1	ErbB Signaling Pathway	Serotonin Receptor 4/6/7 and NR3C Signaling	0.1749	9.6e-06	18218.8	3855.24::201.2	3850.19::141.48
ERBB2::BCL6	ErbB Signaling Pathway	B Cell Receptor Signaling Pathway	0.2036	0.006179	32.9503	3855.24::114.78	3850.19::203.24
ERBB2::BRAF	ErbB Signaling Pathway	B Cell Receptor Signaling Pathway	0.1896	0.0001995	950.376	3855.24::113.62	3850.19::92.11
ERBB2::BRAF	ErbB Signaling Pathway	MAPK Signaling Pathway	0.1896	0.0001995	950.376	3855.24::113.62	3850.19::92.11
ERBB2::BRAF	ErbB Signaling Pathway	Serotonin Receptor 4/6/7 and NR3C Signaling	0.1896	0.0001995	950.376	3855.24::113.62	3850.19::92.11
ERBB2::BRAF	ErbB Signaling Pathway	TSH signaling pathway	0.1896	0.0001995	950.376	3855.24::113.62	3850.19::92.11
ERBB2::BRAF	ErbB Signaling Pathway	Estrogen signaling pathway	0.1896	0.0001995	950.376	3855.24::113.62	3850.19::92.11
ERBB2::BRCA1	ErbB Signaling Pathway	Androgen receptor signaling pathway	0.1747	7.3e-05	2393.15	3855.24::183.52	3850.19::183.81
ERBB2::BRCA1	ErbB Signaling Pathway	ATM Signaling Pathway	0.1747	7.3e-05	2393.15	3855.24::183.52	3850.19::183.81
CCND1::CDKN2A	ErbB Signaling Pathway	Apoptosis Modulation and Signaling	0.1551	0.0009845	157.542	862.66::52.6	1966.65::76.36
CCND1::CRTC1	ErbB Signaling Pathway	BDNF signaling pathway	0.2605	7.686e-08	3.38928e+06	862.66::57.76	1966.65::60.57
CCND1::EP300	ErbB Signaling Pathway	Kit receptor signaling pathway	0.1809	0.001005	180	862.66::262.47	1966.65::218.91
CCND1::EP300	ErbB Signaling Pathway	TGF Beta Signaling Pathway	0.1809	0.001005	180	862.66::262.47	1966.65::218.91
CCND1::EP300	ErbB Signaling Pathway	IL-4 Signaling Pathway	0.1809	0.001005	180	862.66::262.47	1966.65::218.91
CCND1::FAS	ErbB Signaling Pathway	MAPK Signaling Pathway	0.2777	0.007433	37.3604	862.66::8.51	1966.65::21.9
CCND1::FAS	ErbB Signaling Pathway	TCR Signaling Pathway	0.2777	0.007433	37.3604	862.66::8.51	1966.65::21.9
CCND1::FAS	ErbB Signaling Pathway	Apoptosis Modulation and Signaling	0.2777	0.007433	37.3604	862.66::8.51	1966.65::21.9
CCND1::LCK	ErbB Signaling Pathway	TSLP Signaling Pathway	0.1773	0.007431	23.8595	862.66::13.59	1966.65::27.59
CCND1::LCK	ErbB Signaling Pathway	T-Cell Receptor and Co-stimulatory Signaling	0.1773	0.007431	23.8595	862.66::13.59	1966.65::27.59
CCND1::LCK	ErbB Signaling Pathway	IL-2 Signaling Pathway	0.1773	0.007431	23.8595	862.66::13.59	1966.65::27.59
CCND1::LCK	ErbB Signaling Pathway	Interferon type I signaling pathways	0.1773	0.007431	23.8595	862.66::13.59	1966.65::27.59
CCND1::MAP2K4	ErbB Signaling Pathway	p38 MAPK Signaling Pathway	0.3488	0.003434	101.573	862.66::188.07	1966.65::158.69
CCND1::MAP2K4	ErbB Signaling Pathway	Regulation of toll-like receptor signaling pathway	0.3488	0.003434	101.573	862.66::188.07	1966.65::158.69
CCND1::MAP2K4	ErbB Signaling Pathway	Insulin Signaling	0.3488	0.003434	101.573	862.66::188.07	1966.65::158.69
CCND1::MAP2K4	ErbB Signaling Pathway	TNF alpha Signaling Pathway	0.3488	0.003434	101.573	862.66::188.07	1966.65::158.69
CCND1::MAP2K4	ErbB Signaling Pathway	IL-1 signaling pathway	0.3488	0.003434	101.573	862.66::188.07	1966.65::158.69
CCND1::MAP2K4	ErbB Signaling Pathway	MAPK Signaling Pathway	0.3488	0.003434	101.573	862.66::188.07	1966.65::158.69
CCND1::MAP2K4	ErbB Signaling Pathway	IL-6 signaling pathway	0.3488	0.003434	101.573	862.66::188.07	1966.65::158.69
CCND1::MAP2K4	ErbB Signaling Pathway	Toll-like receptor signaling pathway	0.3488	0.003434	101.573	862.66::188.07	1966.65::158.69
CCND1::NF1	ErbB Signaling Pathway	MAPK Signaling Pathway	0.1557	3.637e-07	428100	862.66::90.08	1966.65::77.12
CCND1::PDGFRA	ErbB Signaling Pathway	Osteoblast Signaling	0.2916	0.000889	328.009	862.66::7.67	1966.65::14.77
CCND1::PDGFRB	ErbB Signaling Pathway	MAPK Signaling Pathway	0.3294	8.785e-07	374957	862.66::18.8	1966.65::23.99
CCND1::PDGFRB	ErbB Signaling Pathway	Osteoblast Signaling	0.3294	8.785e-07	374957	862.66::18.8	1966.65::23.99
CCND1::SUFU	ErbB Signaling Pathway	Hedgehog Signaling Pathway	0.2112	0.0004393	480.765	862.66::28.26	1966.65::43.1
CCND1::TFE3	ErbB Signaling Pathway	TGF Beta Signaling Pathway	0.3467	0.005152	67.2943	862.66::123.87	1966.65::228.24
CCND1::TSC2	ErbB Signaling Pathway	FSH signaling pathway	0.3022	0.0266	11.3609	862.66::204.27	1966.65::104.99
CCND1::TSC2	ErbB Signaling Pathway	Insulin Signaling	0.3022	0.0266	11.3609	862.66::204.27	1966.65::104.99
CCND1::TSC2	ErbB Signaling Pathway	AMPK Signaling	0.3022	0.0266	11.3609	862.66::204.27	1966.65::104.99
CCND1::TSC2	ErbB Signaling Pathway	BDNF signaling pathway	0.3022	0.0266	11.3609	862.66::204.27	1966.65::104.99
CCND1::TSC2	ErbB Signaling Pathway	TOR Signaling	0.3022	0.0266	11.3609	862.66::204.27	1966.65::104.99
CCND1::TSHR	ErbB Signaling Pathway	TSH signaling pathway	0.2969	0.0005395	550.324	862.66::4.47	1966.65::10.37
ERBB2::CCND2	ErbB Signaling Pathway	IL-2 Signaling Pathway	0.2839	0.001662	170.818	3855.24::6.13	3850.19::20.51
ERBB2::CCND2	ErbB Signaling Pathway	Wnt Signaling Pathway	0.2839	0.001662	170.818	3855.24::6.13	3850.19::20.51
ERBB2::CCND2	ErbB Signaling Pathway	Wnt Signaling Pathway and Pluripotency	0.2839	0.001662	170.818	3855.24::6.13	3850.19::20.51
ERBB2::CCND3	ErbB Signaling Pathway	Wnt Signaling Pathway	0.244	0.003732	65.3805	3855.24::133.48	3850.19::291.8
ERBB2::CCND3	ErbB Signaling Pathway	TSH signaling pathway	0.244	0.003732	65.3805	3855.24::133.48	3850.19::291.8
ERBB2::CCND3	ErbB Signaling Pathway	Wnt Signaling Pathway and Pluripotency	0.244	0.003732	65.3805	3855.24::133.48	3850.19::291.8
ERBB2::CDKN2A	ErbB Signaling Pathway	Apoptosis Modulation and Signaling	0.1821	3.582e-06	50837.5	3855.24::52.6	3850.19::76.36
ERBB2::COL1A1	ErbB Signaling Pathway	Nanoparticle-mediated activation of receptor signaling	0.4481	0.01206	37.1559	3855.24::323.53	3850.19::449.03
ERBB2::COL1A1	ErbB Signaling Pathway	Osteoblast Signaling	0.4481	0.01206	37.1559	3855.24::323.53	3850.19::449.03
HRAS::COL1A1	ErbB Signaling Pathway	Osteoblast Signaling	0.2362	0.001587	148.834	353.03::323.53	475.22::449.03
TP53::COL1A1	ErbB Signaling Pathway	Nanoparticle-mediated activation of receptor signaling	0.1935	0.0103	18.7864	367.74::323.53	215.32::449.03
TP53::COL1A1	ErbB Signaling Pathway	Osteoblast Signaling	0.1935	0.0103	18.7864	367.74::323.53	215.32::449.03
EGFR::CREB1	ErbB Signaling Pathway	Interleukin-11 Signaling Pathway	0.2813	0.004649	60.5076	91.91::279.45	109.58::243.33
EGFR::CREB1	ErbB Signaling Pathway	FSH signaling pathway	0.2813	0.004649	60.5076	91.91::279.45	109.58::243.33
EGFR::CREB1	ErbB Signaling Pathway	p38 MAPK Signaling Pathway	0.2813	0.004649	60.5076	91.91::279.45	109.58::243.33
EGFR::CREB1	ErbB Signaling Pathway	B Cell Receptor Signaling Pathway	0.2813	0.004649	60.5076	91.91::279.45	109.58::243.33
EGFR::CREB1	ErbB Signaling Pathway	Serotonin Receptor 4/6/7 and NR3C Signaling	0.2813	0.004649	60.5076	91.91::279.45	109.58::243.33
EGFR::CREB1	ErbB Signaling Pathway	BDNF signaling pathway	0.2813	0.004649	60.5076	91.91::279.45	109.58::243.33
EGFR::CREB1	ErbB Signaling Pathway	ATM Signaling Pathway	0.2813	0.004649	60.5076	91.91::279.45	109.58::243.33
EGFR::CREB1	ErbB Signaling Pathway	Leptin signaling pathway	0.2813	0.004649	60.5076	91.91::279.45	109.58::243.33
EGFR::CREB1	ErbB Signaling Pathway	TSH signaling pathway	0.2813	0.004649	60.5076	91.91::279.45	109.58::243.33
EGFR::CREB1	ErbB Signaling Pathway	Oncostatin M Signaling Pathway	0.2813	0.004649	60.5076	91.91::279.45	109.58::243.33
EGFR::CREB1	ErbB Signaling Pathway	TCR Signaling Pathway	0.2813	0.004649	60.5076	91.91::279.45	109.58::243.33
EGFR::CREB1	ErbB Signaling Pathway	Interferon type I signaling pathways	0.2813	0.004649	60.5076	91.91::279.45	109.58::243.33
EGFR::CREB1	ErbB Signaling Pathway	Estrogen signaling pathway	0.2813	0.004649	60.5076	91.91::279.45	109.58::243.33
EGFR::CRTC1	ErbB Signaling Pathway	BDNF signaling pathway	0.6817	0.05132	13.2833	91.91::57.76	109.58::60.57
ERBB2::CRTC1	ErbB Signaling Pathway	BDNF signaling pathway	0.3001	2.401e-10	1.2499e+09	3855.24::57.76	3850.19::60.57
FOXO1::CRTC1	ErbB Signaling Pathway	BDNF signaling pathway	0.298	0.004664	63.8937	47.23::57.76	83.74::60.57
MDM2::CRTC1	ErbB Signaling Pathway	BDNF signaling pathway	0.1628	4.372e-08	3.7237e+06	75.57::57.76	70.75::60.57
EGFR::HIST1H4I	ErbB Signaling Pathway	Type II interferon signaling (IFNG)	0.1641	2.039e-06	80480.6	91.91::36.32	109.58::63.32
EGFR::NRAS	ErbB Signaling Pathway	G Protein Signaling Pathways	0.2129	0.0008134	261.741	91.91::530.79	109.58::379.35
ERBB2::EP300	ErbB Signaling Pathway	Kit receptor signaling pathway	0.2117	3.543e-06	59751.6	3855.24::262.47	3850.19::218.91
ERBB2::EP300	ErbB Signaling Pathway	TGF Beta Signaling Pathway	0.2117	3.543e-06	59751.6	3855.24::262.47	3850.19::218.91
ERBB2::EP300	ErbB Signaling Pathway	Androgen receptor signaling pathway	0.2117	3.543e-06	59751.6	3855.24::262.47	3850.19::218.91
ERBB2::EP300	ErbB Signaling Pathway	Notch Signaling Pathway	0.2117	3.543e-06	59751.6	3855.24::262.47	3850.19::218.91
ERBB2::EP300	ErbB Signaling Pathway	IL-4 Signaling Pathway	0.2117	3.543e-06	59751.6	3855.24::262.47	3850.19::218.91
ERBB2::EP300	ErbB Signaling Pathway	Wnt Signaling Pathway and Pluripotency	0.2117	3.543e-06	59751.6	3855.24::262.47	3850.19::218.91
ERBB2::FANCD2	ErbB Signaling Pathway	ATM Signaling Pathway	0.1939	4.949e-05	3917.96	3855.24::164.19	3850.19::162.01
ERBB2::FAS	ErbB Signaling Pathway	MAPK Signaling Pathway	0.3187	2.784e-05	11447.6	3855.24::8.51	3850.19::21.9
ERBB2::FAS	ErbB Signaling Pathway	TCR Signaling Pathway	0.3187	2.784e-05	11447.6	3855.24::8.51	3850.19::21.9
ERBB2::FAS	ErbB Signaling Pathway	Apoptosis Modulation and Signaling	0.3187	2.784e-05	11447.6	3855.24::8.51	3850.19::21.9
ERBB2::FBXW7	ErbB Signaling Pathway	Notch Signaling Pathway	0.1525	4.699e-05	3245.37	3855.24::96.79	3850.19::202.69
ERBB2::GNAQ	ErbB Signaling Pathway	G Protein Signaling Pathways	0.1563	9.022e-06	17324.3	3855.24::403.48	3850.19::412.39
ERBB2::GNAQ	ErbB Signaling Pathway	TSH signaling pathway	0.1563	9.022e-06	17324.3	3855.24::403.48	3850.19::412.39
ERBB2::GNAQ	ErbB Signaling Pathway	Serotonin Receptor 2 and STAT3 Signaling	0.1563	9.022e-06	17324.3	3855.24::403.48	3850.19::412.39
ERBB2::GNAQ	ErbB Signaling Pathway	Serotonin Receptor 2 and ELK-SRF/GATA4 signaling	0.1563	9.022e-06	17324.3	3855.24::403.48	3850.19::412.39
ERBB2::KIT	ErbB Signaling Pathway	Kit receptor signaling pathway	0.1667	1.715e-05	9720.12	3855.24::8.76	3850.19::21.62
ERBB2::LCK	ErbB Signaling Pathway	TSLP Signaling Pathway	0.2083	2.704e-05	7703.4	3855.24::13.59	3850.19::27.59
ERBB2::LCK	ErbB Signaling Pathway	T-Cell Receptor and Co-stimulatory Signaling	0.2083	2.704e-05	7703.4	3855.24::13.59	3850.19::27.59
ERBB2::LCK	ErbB Signaling Pathway	IL-2 Signaling Pathway	0.2083	2.704e-05	7703.4	3855.24::13.59	3850.19::27.59
ERBB2::LCK	ErbB Signaling Pathway	Notch Signaling Pathway	0.2083	2.704e-05	7703.4	3855.24::13.59	3850.19::27.59
ERBB2::LCK	ErbB Signaling Pathway	Interferon type I signaling pathways	0.2083	2.704e-05	7703.4	3855.24::13.59	3850.19::27.59
ERBB2::LIFR	ErbB Signaling Pathway	Oncostatin M Signaling Pathway	0.2431	0.000108	2250.93	3855.24::31.3	3850.19::52.12
ERBB2::MAP2K4	ErbB Signaling Pathway	p38 MAPK Signaling Pathway	0.3941	7.953e-06	49553.6	3855.24::188.07	3850.19::158.69
ERBB2::MAP2K4	ErbB Signaling Pathway	Regulation of toll-like receptor signaling pathway	0.3941	7.953e-06	49553.6	3855.24::188.07	3850.19::158.69
ERBB2::MAP2K4	ErbB Signaling Pathway	Insulin Signaling	0.3941	7.953e-06	49553.6	3855.24::188.07	3850.19::158.69
ERBB2::MAP2K4	ErbB Signaling Pathway	TNF alpha Signaling Pathway	0.3941	7.953e-06	49553.6	3855.24::188.07	3850.19::158.69
ERBB2::MAP2K4	ErbB Signaling Pathway	IL-1 signaling pathway	0.3941	7.953e-06	49553.6	3855.24::188.07	3850.19::158.69
ERBB2::MAP2K4	ErbB Signaling Pathway	MAPK Signaling Pathway	0.3941	7.953e-06	49553.6	3855.24::188.07	3850.19::158.69
ERBB2::MAP2K4	ErbB Signaling Pathway	IL-6 signaling pathway	0.3941	7.953e-06	49553.6	3855.24::188.07	3850.19::158.69
ERBB2::MAP2K4	ErbB Signaling Pathway	Wnt Signaling Pathway and Pluripotency	0.3941	7.953e-06	49553.6	3855.24::188.07	3850.19::158.69
ERBB2::MAP2K4	ErbB Signaling Pathway	Toll-like receptor signaling pathway	0.3941	7.953e-06	49553.6	3855.24::188.07	3850.19::158.69
ERBB2::NCOA1	ErbB Signaling Pathway	Androgen receptor signaling pathway	0.2589	0.001539	168.226	3855.24::122.1	3850.19::114.99
ERBB2::NCOA1	ErbB Signaling Pathway	IL-6 signaling pathway	0.2589	0.001539	168.226	3855.24::122.1	3850.19::114.99
ERBB2::NF1	ErbB Signaling Pathway	MAPK Signaling Pathway	0.1836	8.602e-10	2.13439e+08	3855.24::90.08	3850.19::77.12
ERBB2::NOTCH1	ErbB Signaling Pathway	Notch Signaling Pathway	0.2161	3.044e-05	7099.21	3855.24::83.21	3850.19::127.96
ERBB2::NTRK3	ErbB Signaling Pathway	BDNF signaling pathway	0.4329	0.001161	372.868	3855.24::23.12	3850.19::39.81
ERBB2::PATZ1	ErbB Signaling Pathway	Androgen receptor signaling pathway	0.3141	1.566e-06	200575	3855.24::232.93	3850.19::172.35
ERBB2::PAX8	ErbB Signaling Pathway	TSH signaling pathway	0.339	0.002024	167.49	3855.24::28.9	3850.19::54.9
ERBB2::PAX8	ErbB Signaling Pathway	ID signaling pathway	0.339	0.002024	167.49	3855.24::28.9	3850.19::54.9
ERBB2::PDGFRA	ErbB Signaling Pathway	Osteoblast Signaling	0.3339	3.257e-06	102518	3855.24::7.67	3850.19::14.77
ERBB2::PDGFRB	ErbB Signaling Pathway	MAPK Signaling Pathway	0.3735	2.693e-09	1.38693e+08	3855.24::18.8	3850.19::23.99
ERBB2::PDGFRB	ErbB Signaling Pathway	Osteoblast Signaling	0.3735	2.693e-09	1.38693e+08	3855.24::18.8	3850.19::23.99
ERBB2::PTPN11	ErbB Signaling Pathway	Interleukin-11 Signaling Pathway	0.1776	6.846e-05	2594.22	3855.24::379.47	3850.19::308.22
ERBB2::PTPN11	ErbB Signaling Pathway	Insulin Signaling	0.1776	6.846e-05	2594.22	3855.24::379.47	3850.19::308.22
ERBB2::PTPN11	ErbB Signaling Pathway	Kit receptor signaling pathway	0.1776	6.846e-05	2594.22	3855.24::379.47	3850.19::308.22
ERBB2::PTPN11	ErbB Signaling Pathway	IL-1 signaling pathway	0.1776	6.846e-05	2594.22	3855.24::379.47	3850.19::308.22
ERBB2::PTPN11	ErbB Signaling Pathway	Signaling of Hepatocyte Growth Factor Receptor	0.1776	6.846e-05	2594.22	3855.24::379.47	3850.19::308.22
ERBB2::PTPN11	ErbB Signaling Pathway	TSLP Signaling Pathway	0.1776	6.846e-05	2594.22	3855.24::379.47	3850.19::308.22
ERBB2::PTPN11	ErbB Signaling Pathway	B Cell Receptor Signaling Pathway	0.1776	6.846e-05	2594.22	3855.24::379.47	3850.19::308.22
ERBB2::PTPN11	ErbB Signaling Pathway	IL-2 Signaling Pathway	0.1776	6.846e-05	2594.22	3855.24::379.47	3850.19::308.22
ERBB2::PTPN11	ErbB Signaling Pathway	IL-6 signaling pathway	0.1776	6.846e-05	2594.22	3855.24::379.47	3850.19::308.22
ERBB2::PTPN11	ErbB Signaling Pathway	Type II interferon signaling (IFNG)	0.1776	6.846e-05	2594.22	3855.24::379.47	3850.19::308.22
ERBB2::PTPN11	ErbB Signaling Pathway	BDNF signaling pathway	0.1776	6.846e-05	2594.22	3855.24::379.47	3850.19::308.22
ERBB2::PTPN11	ErbB Signaling Pathway	IL-5 Signaling Pathway	0.1776	6.846e-05	2594.22	3855.24::379.47	3850.19::308.22
ERBB2::PTPN11	ErbB Signaling Pathway	IL-3 Signaling Pathway	0.1776	6.846e-05	2594.22	3855.24::379.47	3850.19::308.22
ERBB2::PTPN11	ErbB Signaling Pathway	Alpha 6 Beta 4 signaling pathway	0.1776	6.846e-05	2594.22	3855.24::379.47	3850.19::308.22
ERBB2::PTPN11	ErbB Signaling Pathway	Oncostatin M Signaling Pathway	0.1776	6.846e-05	2594.22	3855.24::379.47	3850.19::308.22
ERBB2::PTPN11	ErbB Signaling Pathway	IL-4 Signaling Pathway	0.1776	6.846e-05	2594.22	3855.24::379.47	3850.19::308.22
ERBB2::PTPN11	ErbB Signaling Pathway	TCR Signaling Pathway	0.1776	6.846e-05	2594.22	3855.24::379.47	3850.19::308.22
ERBB2::PTPN11	ErbB Signaling Pathway	Interferon type I signaling pathways	0.1776	6.846e-05	2594.22	3855.24::379.47	3850.19::308.22
ERBB2::SUFU	ErbB Signaling Pathway	Hedgehog Signaling Pathway	0.2455	1.51e-06	162583	3855.24::28.26	3850.19::43.1
ERBB2::TCF3	ErbB Signaling Pathway	Wnt Signaling Pathway Netpath	0.3481	4.276e-05	8140.79	3855.24::230.23	3850.19::311.45
ERBB2::TFE3	ErbB Signaling Pathway	TGF Beta Signaling Pathway	0.392	1.905e-05	20577.4	3855.24::123.87	3850.19::228.24
ERBB2::TSC2	ErbB Signaling Pathway	FSH signaling pathway	0.3447	7.743e-05	4451.76	3855.24::204.27	3850.19::104.99
ERBB2::TSC2	ErbB Signaling Pathway	Insulin Signaling	0.3447	7.743e-05	4451.76	3855.24::204.27	3850.19::104.99
ERBB2::TSC2	ErbB Signaling Pathway	AMPK Signaling	0.3447	7.743e-05	4451.76	3855.24::204.27	3850.19::104.99
ERBB2::TSC2	ErbB Signaling Pathway	BDNF signaling pathway	0.3447	7.743e-05	4451.76	3855.24::204.27	3850.19::104.99
ERBB2::TSC2	ErbB Signaling Pathway	Wnt Signaling Pathway Netpath	0.3447	7.743e-05	4451.76	3855.24::204.27	3850.19::104.99
ERBB2::TSC2	ErbB Signaling Pathway	TOR Signaling	0.3447	7.743e-05	4451.76	3855.24::204.27	3850.19::104.99
ERBB2::TSHR	ErbB Signaling Pathway	TSH signaling pathway	0.3393	1.971e-06	172146	3855.24::4.47	3850.19::10.37
ERBB2::WAS	ErbB Signaling Pathway	G13 Signaling Pathway	0.1549	0.004435	34.9267	3855.24::44.21	3850.19::29.18
ERBB2::WAS	ErbB Signaling Pathway	TCR Signaling Pathway	0.1549	0.004435	34.9267	3855.24::44.21	3850.19::29.18
HRAS::FAS	ErbB Signaling Pathway	MAPK Signaling Pathway	0.1512	3.13e-06	48306.7	353.03::8.51	475.22::21.9
HRAS::FAS	ErbB Signaling Pathway	Apoptosis Modulation and Signaling	0.1512	3.13e-06	48306.7	353.03::8.51	475.22::21.9
MDM2::FAS	ErbB Signaling Pathway	MAPK Signaling Pathway	0.1715	0.004638	36.9771	75.57::8.51	70.75::21.9
MDM2::FAS	ErbB Signaling Pathway	TCR Signaling Pathway	0.1715	0.004638	36.9771	75.57::8.51	70.75::21.9
MDM2::FAS	ErbB Signaling Pathway	Apoptosis Modulation and Signaling	0.1715	0.004638	36.9771	75.57::8.51	70.75::21.9
HRAS::FGFR1	ErbB Signaling Pathway	MAPK Signaling Pathway	0.2049	0.01833	11.1784	353.03::130.44	475.22::178.37
FOXO1::NF1	ErbB Signaling Pathway	MAPK Signaling Pathway	0.1832	0.01522	12.0368	47.23::90.08	83.74::77.12
HRAS::MAP2K4	ErbB Signaling Pathway	Regulation of toll-like receptor signaling pathway	0.1988	1.968e-06	101016	353.03::188.07	475.22::158.69
HRAS::MAP2K4	ErbB Signaling Pathway	TNF alpha Signaling Pathway	0.1988	1.968e-06	101016	353.03::188.07	475.22::158.69
HRAS::MAP2K4	ErbB Signaling Pathway	IL-1 signaling pathway	0.1988	1.968e-06	101016	353.03::188.07	475.22::158.69
HRAS::MAP2K4	ErbB Signaling Pathway	MAPK Signaling Pathway	0.1988	1.968e-06	101016	353.03::188.07	475.22::158.69
HRAS::MAP2K4	ErbB Signaling Pathway	IL-6 signaling pathway	0.1988	1.968e-06	101016	353.03::188.07	475.22::158.69
HRAS::MAP2K4	ErbB Signaling Pathway	Wnt Signaling Pathway and Pluripotency	0.1988	1.968e-06	101016	353.03::188.07	475.22::158.69
HRAS::MAP2K4	ErbB Signaling Pathway	Toll-like receptor signaling pathway	0.1988	1.968e-06	101016	353.03::188.07	475.22::158.69
HRAS::PAX8	ErbB Signaling Pathway	ID signaling pathway	0.1634	0.0002183	748.511	353.03::28.9	475.22::54.9
HRAS::PDGFRA	ErbB Signaling Pathway	Osteoblast Signaling	0.1611	3.771e-07	427208	353.03::7.67	475.22::14.77
HRAS::PDGFRB	ErbB Signaling Pathway	MAPK Signaling Pathway	0.1863	4.177e-10	4.46014e+08	353.03::18.8	475.22::23.99
HRAS::PDGFRB	ErbB Signaling Pathway	Osteoblast Signaling	0.1863	4.177e-10	4.46014e+08	353.03::18.8	475.22::23.99
HRAS::TCF3	ErbB Signaling Pathway	Wnt Signaling Pathway Netpath	0.1697	1.068e-05	15889.5	353.03::230.23	475.22::311.45
HRAS::TSC2	ErbB Signaling Pathway	FSH signaling pathway	0.167	1.386e-05	12049.1	353.03::204.27	475.22::104.99
HRAS::TSC2	ErbB Signaling Pathway	AMPK Signaling	0.167	1.386e-05	12049.1	353.03::204.27	475.22::104.99
HRAS::TSC2	ErbB Signaling Pathway	Wnt Signaling Pathway Netpath	0.167	1.386e-05	12049.1	353.03::204.27	475.22::104.99
HRAS::TSC2	ErbB Signaling Pathway	TOR Signaling	0.167	1.386e-05	12049.1	353.03::204.27	475.22::104.99
MDM2::MAP2K4	ErbB Signaling Pathway	p38 MAPK Signaling Pathway	0.2248	0.001689	133.097	75.57::188.07	70.75::158.69
MDM2::MAP2K4	ErbB Signaling Pathway	Regulation of toll-like receptor signaling pathway	0.2248	0.001689	133.097	75.57::188.07	70.75::158.69
MDM2::MAP2K4	ErbB Signaling Pathway	Insulin Signaling	0.2248	0.001689	133.097	75.57::188.07	70.75::158.69
MDM2::MAP2K4	ErbB Signaling Pathway	TNF alpha Signaling Pathway	0.2248	0.001689	133.097	75.57::188.07	70.75::158.69
MDM2::MAP2K4	ErbB Signaling Pathway	IL-1 signaling pathway	0.2248	0.001689	133.097	75.57::188.07	70.75::158.69
MDM2::MAP2K4	ErbB Signaling Pathway	MAPK Signaling Pathway	0.2248	0.001689	133.097	75.57::188.07	70.75::158.69
MDM2::MAP2K4	ErbB Signaling Pathway	IL-6 signaling pathway	0.2248	0.001689	133.097	75.57::188.07	70.75::158.69
MDM2::MAP2K4	ErbB Signaling Pathway	Wnt Signaling Pathway and Pluripotency	0.2248	0.001689	133.097	75.57::188.07	70.75::158.69
MDM2::MAP2K4	ErbB Signaling Pathway	Toll-like receptor signaling pathway	0.2248	0.001689	133.097	75.57::188.07	70.75::158.69
TP53::MAP2K4	ErbB Signaling Pathway	p38 MAPK Signaling Pathway	0.1611	6.962e-06	23139.9	367.74::188.07	215.32::158.69
TP53::MAP2K4	ErbB Signaling Pathway	Regulation of toll-like receptor signaling pathway	0.1611	6.962e-06	23139.9	367.74::188.07	215.32::158.69
TP53::MAP2K4	ErbB Signaling Pathway	Insulin Signaling	0.1611	6.962e-06	23139.9	367.74::188.07	215.32::158.69
TP53::MAP2K4	ErbB Signaling Pathway	TNF alpha Signaling Pathway	0.1611	6.962e-06	23139.9	367.74::188.07	215.32::158.69
TP53::MAP2K4	ErbB Signaling Pathway	IL-1 signaling pathway	0.1611	6.962e-06	23139.9	367.74::188.07	215.32::158.69
TP53::MAP2K4	ErbB Signaling Pathway	IL-6 signaling pathway	0.1611	6.962e-06	23139.9	367.74::188.07	215.32::158.69
TP53::MAP2K4	ErbB Signaling Pathway	Toll-like receptor signaling pathway	0.1611	6.962e-06	23139.9	367.74::188.07	215.32::158.69
MDM2::PDGFRA	ErbB Signaling Pathway	Osteoblast Signaling	0.1836	0.0005487	334.609	75.57::7.67	70.75::14.77
MDM2::PDGFRB	ErbB Signaling Pathway	MAPK Signaling Pathway	0.2119	4.971e-07	426272	75.57::18.8	70.75::23.99
MDM2::PDGFRB	ErbB Signaling Pathway	Osteoblast Signaling	0.2119	4.971e-07	426272	75.57::18.8	70.75::23.99
MDM2::TCF3	ErbB Signaling Pathway	Wnt Signaling Pathway Netpath	0.1931	0.009081	21.2642	75.57::230.23	70.75::311.45
MDM2::TFE3	ErbB Signaling Pathway	TGF Beta Signaling Pathway	0.2212	0.003196	69.2115	75.57::123.87	70.75::228.24
MDM2::TSC2	ErbB Signaling Pathway	FSH signaling pathway	0.1875	0.01459	12.8513	75.57::204.27	70.75::104.99
MDM2::TSC2	ErbB Signaling Pathway	Insulin Signaling	0.1875	0.01459	12.8513	75.57::204.27	70.75::104.99
MDM2::TSC2	ErbB Signaling Pathway	AMPK Signaling	0.1875	0.01459	12.8513	75.57::204.27	70.75::104.99
MDM2::TSC2	ErbB Signaling Pathway	BDNF signaling pathway	0.1875	0.01459	12.8513	75.57::204.27	70.75::104.99
MDM2::TSC2	ErbB Signaling Pathway	Wnt Signaling Pathway Netpath	0.1875	0.01459	12.8513	75.57::204.27	70.75::104.99
MDM2::TSC2	ErbB Signaling Pathway	TOR Signaling	0.1875	0.01459	12.8513	75.57::204.27	70.75::104.99
MDM2::TSHR	ErbB Signaling Pathway	TSH signaling pathway	0.1858	0.0003325	558.797	75.57::4.47	70.75::10.37
TP53::NTRK3	ErbB Signaling Pathway	BDNF signaling pathway	0.1847	0.0009925	186.096	367.74::23.12	215.32::39.81
TP53::PDGFRB	ErbB Signaling Pathway	Osteoblast Signaling	0.1502	2.309e-09	6.50498e+07	367.74::18.8	215.32::23.99
