# Supplementary material for: Prediction of signaling cross-talks contributing to acquired drug resistance in breast cancer cells by Bayesian statistical modeling
Source: BMC Syst Biol. 2015 Jan 20;9:2. doi: 10.1186/s12918-014-0135-x (PMC4307189; doi:10.1186/s12918-014-0135-x)
Supplement: Additional file 14 — Table S13. 86 drug-resistant cross-talks found in all Reactome, KEGG and WikiPathway analyses where both genes in a particular cross-talk was up-regulated in resistant conditions but down-regulated in parental conditions [GSE16179]. [file 12918_2014_135_MOESM14_ESM.xlsx]

## Sheet: Table_S13
gene_i::gene_j	Pathway Source	Pathway_i	Pathway_j	Prob_Res	Prob_Par	Odds	Avg_Par_i::Avg_Par_j	Avg_Res_i::Avg_Res_j
AKT2::BMPR1A	Reactome	EGFR_signaling	BMP_signaling	0.1714	1.647e-05	10406.8	136.76::303.21	186.85::354.24
AKT2::CCND1	Reactome	EGFR_signaling	NOTCH_signaling	0.1665	0.001374	121.179	136.76::862.66	186.85::1966.65
FGFR3::ARHGAP26	Reactome	EGFR_signaling	Rho_GTPases_signaling	0.1911	0.0008601	222.183	118::30.56	333.44::51.7
PDGFRB::ARHGAP26	Reactome	EGFR_signaling	Rho_GTPases_signaling	0.4001	0.0001742	2296.79	18.8::30.56	23.99::51.7
FGFR3::BMPR1A	Reactome	EGFR_signaling	BMP_signaling	0.1526	7.06e-08	2.16147e+06	118::303.21	333.44::354.24
LCK::BMPR1A	Reactome	EGFR_signaling	BMP_signaling	0.1817	0.0001506	1206.51	13.59::303.21	27.59::354.24
PDGFRA::BMPR1A	Reactome	EGFR_signaling	BMP_signaling	0.2982	1.819e-05	16393.6	7.67::303.21	14.77::354.24
PDGFRB::BMPR1A	Reactome	EGFR_signaling	BMP_signaling	0.3363	1.444e-08	2.32895e+07	18.8::303.21	23.99::354.24
CBL::TSHR	Reactome	EGFR_signaling	GPCR_signaling	0.2176	0.003643	59.731	101.93::4.47	112.82::10.37
LCK::CCND1	Reactome	EGFR_signaling	NOTCH_signaling	0.1773	0.007431	23.8595	13.59::862.66	27.59::1966.65
PDGFRA::CCND1	Reactome	EGFR_signaling	NOTCH_signaling	0.2916	0.000889	328.009	7.67::862.66	14.77::1966.65
PDGFRB::CCND1	Reactome	EGFR_signaling	NOTCH_signaling	0.3294	8.785e-07	374957	18.8::862.66	23.99::1966.65
PDGFRB::CDC73	Reactome	EGFR_signaling	WNT_signaling	0.223	0.001696	131.486	18.8::184.81	23.99::271.21
PDGFRA::FBXW7	Reactome	EGFR_signaling	NOTCH_signaling	0.1688	1.02e-05	16549	7.67::96.79	14.77::202.69
PDGFRB::FBXW7	Reactome	EGFR_signaling	NOTCH_signaling	0.1951	1.104e-08	1.76721e+07	18.8::96.79	23.99::202.69
FGFR1::TSHR	Reactome	EGFR_signaling	GPCR_signaling	0.438	0.01854	23.6246	130.44::4.47	178.37::10.37
FGFR2::TSHR	Reactome	EGFR_signaling	GPCR_signaling	0.2968	0.02526	11.7498	13.71::4.47	19.12::10.37
FGFR3::MAML2	Reactome	EGFR_signaling	NOTCH_signaling	0.2181	0.0003591	607.352	118::37.22	333.44::60.77
FGFR3::TSHR	Reactome	EGFR_signaling	GPCR_signaling	0.199	1.902e-09	1.04627e+08	118::4.47	333.44::10.37
PDGFRA::GNAQ	Reactome	EGFR_signaling	GPCR_signaling	0.1744	1.996e-06	87374.7	7.67::403.48	14.77::412.39
PDGFRB::GNAQ	Reactome	EGFR_signaling	GPCR_signaling	0.2017	1.624e-09	1.242e+08	18.8::403.48	23.99::412.39
PDGFRB::JAK2	Reactome	EGFR_signaling	Leptin_Signaling	0.1725	8.469e-10	2.03684e+08	18.8::6.77	23.99::9.46
KIT::TSHR	Reactome	EGFR_signaling	GPCR_signaling	0.1867	2.301e-06	81138.6	8.76::4.47	21.62::10.37
LCK::TSHR	Reactome	EGFR_signaling	GPCR_signaling	0.2333	3.614e-06	64554.5	13.59::4.47	27.59::10.37
PDGFB::MAML2	Reactome	EGFR_signaling	NOTCH_signaling	0.1567	0.01188	13.1902	51.48::37.22	71.45::60.77
PDGFRB::MAML2	Reactome	EGFR_signaling	NOTCH_signaling	0.4374	6.349e-05	6889.27	18.8::37.22	23.99::60.77
PDGFRA::NOTCH1	Reactome	EGFR_signaling	NOTCH_signaling	0.2373	6.725e-06	35286.2	7.67::83.21	14.77::127.96
PDGFRB::NOTCH1	Reactome	EGFR_signaling	NOTCH_signaling	0.2707	5.445e-09	4.97153e+07	18.8::83.21	23.99::127.96
PDGFRA::TSHR	Reactome	EGFR_signaling	GPCR_signaling	0.3662	4.353e-07	841259	7.67::4.47	14.77::10.37
PDGFRB::PTCH1	Reactome	EGFR_signaling	GPCR_signaling	0.3269	0.001466	222.988	18.8::35.7	23.99::54.81
PDGFRB::STK11	Reactome	EGFR_signaling	IGF1R_signaling	0.235	8.511e-05	2761.13	18.8::122.2	23.99::170.59
PDGFRB::STK11	Reactome	EGFR_signaling	Insulin_Receptor_signaling	0.235	8.511e-05	2761.13	18.8::122.2	23.99::170.59
PDGFRB::TSHR	Reactome	EGFR_signaling	GPCR_signaling	0.4072	3.571e-10	1.1403e+09	18.8::4.47	23.99::10.37
AKT2::ACSL6	KEGG	KEGG_ERBB_SIGNALING_PATHWAY	KEGG_PPAR_SIGNALING_PATHWAY	0.1781	0.003934	45.272	136.76::11.25	186.85::24.15
AKT2::BMPR1A	KEGG	KEGG_ERBB_SIGNALING_PATHWAY	KEGG_TGF_BETA_SIGNALING_PATHWAY	0.1714	1.647e-05	10406.8	136.76::303.21	186.85::354.24
AKT2::CCND1	KEGG	KEGG_ERBB_SIGNALING_PATHWAY	KEGG_P53_SIGNALING_PATHWAY	0.1665	0.001374	121.179	136.76::862.66	186.85::1966.65
AKT2::CCND1	KEGG	KEGG_ERBB_SIGNALING_PATHWAY	KEGG_WNT_SIGNALING_PATHWAY	0.1665	0.001374	121.179	136.76::862.66	186.85::1966.65
AKT2::CCND2	KEGG	KEGG_ERBB_SIGNALING_PATHWAY	KEGG_P53_SIGNALING_PATHWAY	0.1773	0.0003416	519.028	136.76::6.13	186.85::20.51
AKT2::CCND2	KEGG	KEGG_ERBB_SIGNALING_PATHWAY	KEGG_WNT_SIGNALING_PATHWAY	0.1773	0.0003416	519.028	136.76::6.13	186.85::20.51
AKT2::FAS	KEGG	KEGG_ERBB_SIGNALING_PATHWAY	KEGG_P53_SIGNALING_PATHWAY	0.2023	5.941e-06	34051.5	136.76::8.51	186.85::21.9
AKT2::PDGFRA	KEGG	KEGG_ERBB_SIGNALING_PATHWAY	KEGG_CALCIUM_SIGNALING_PATHWAY	0.214	7.108e-07	301069	136.76::7.67	186.85::14.77
AKT2::PDGFRB	KEGG	KEGG_ERBB_SIGNALING_PATHWAY	KEGG_CALCIUM_SIGNALING_PATHWAY	0.2455	7.504e-10	3.27159e+08	136.76::18.8	186.85::23.99
AKT2::SUFU	KEGG	KEGG_ERBB_SIGNALING_PATHWAY	KEGG_HEDGEHOG_SIGNALING_PATHWAY	0.1501	3.606e-07	416251	136.76::28.26	186.85::43.1
CBL::PDGFRA	KEGG	KEGG_ERBB_SIGNALING_PATHWAY	KEGG_MAPK_SIGNALING_PATHWAY	0.2136	0.00601	35.5408	101.93::7.67	112.82::14.77
CBL::PDGFRA	KEGG	KEGG_ERBB_SIGNALING_PATHWAY	KEGG_CALCIUM_SIGNALING_PATHWAY	0.2136	0.00601	35.5408	101.93::7.67	112.82::14.77
CBL::PDGFRB	KEGG	KEGG_ERBB_SIGNALING_PATHWAY	KEGG_MAPK_SIGNALING_PATHWAY	0.2451	5.333e-06	45959.1	101.93::18.8	112.82::23.99
CBL::PDGFRB	KEGG	KEGG_ERBB_SIGNALING_PATHWAY	KEGG_CALCIUM_SIGNALING_PATHWAY	0.2451	5.333e-06	45959.1	101.93::18.8	112.82::23.99
HRAS::FAS	KEGG	KEGG_ERBB_SIGNALING_PATHWAY	KEGG_P53_SIGNALING_PATHWAY	0.1512	3.13e-06	48306.7	353.03::8.51	475.22::21.9
HRAS::PDGFRA	KEGG	KEGG_ERBB_SIGNALING_PATHWAY	KEGG_CALCIUM_SIGNALING_PATHWAY	0.1611	3.771e-07	427208	353.03::7.67	475.22::14.77
HRAS::PDGFRB	KEGG	KEGG_ERBB_SIGNALING_PATHWAY	KEGG_CALCIUM_SIGNALING_PATHWAY	0.1863	4.177e-10	4.46014e+08	353.03::18.8	475.22::23.99
PIK3R1::PDGFRB	KEGG	KEGG_ERBB_SIGNALING_PATHWAY	KEGG_MAPK_SIGNALING_PATHWAY	0.1659	4.6e-09	3.60652e+07	204.57::18.8	250.19::23.99
PIK3R1::PDGFRB	KEGG	KEGG_ERBB_SIGNALING_PATHWAY	KEGG_CALCIUM_SIGNALING_PATHWAY	0.1659	4.6e-09	3.60652e+07	204.57::18.8	250.19::23.99
CCND1::AKT2	WikiPathway	ErbB Signaling Pathway	Regulation of toll-like receptor signaling pathway	0.1665	0.001374	121.179	862.66::136.76	1966.65::186.85
CCND1::AKT2	WikiPathway	ErbB Signaling Pathway	Insulin Signaling	0.1665	0.001374	121.179	862.66::136.76	1966.65::186.85
CCND1::AKT2	WikiPathway	ErbB Signaling Pathway	RANKL/RANK Signaling Pathway	0.1665	0.001374	121.179	862.66::136.76	1966.65::186.85
CCND1::AKT2	WikiPathway	ErbB Signaling Pathway	AMPK Signaling	0.1665	0.001374	121.179	862.66::136.76	1966.65::186.85
CCND1::AKT2	WikiPathway	ErbB Signaling Pathway	MAPK Signaling Pathway	0.1665	0.001374	121.179	862.66::136.76	1966.65::186.85
CCND1::AKT2	WikiPathway	ErbB Signaling Pathway	TWEAK Signaling Pathway	0.1665	0.001374	121.179	862.66::136.76	1966.65::186.85
CCND1::AKT2	WikiPathway	ErbB Signaling Pathway	Toll-like receptor signaling pathway	0.1665	0.001374	121.179	862.66::136.76	1966.65::186.85
CCND1::CDKN2A	WikiPathway	ErbB Signaling Pathway	Apoptosis Modulation and Signaling	0.1551	0.0009845	157.542	862.66::52.6	1966.65::76.36
CCND1::CRTC1	WikiPathway	ErbB Signaling Pathway	BDNF signaling pathway	0.2605	7.686e-08	3.38928e+06	862.66::57.76	1966.65::60.57
CCND1::FAS	WikiPathway	ErbB Signaling Pathway	MAPK Signaling Pathway	0.2777	0.007433	37.3604	862.66::8.51	1966.65::21.9
CCND1::FAS	WikiPathway	ErbB Signaling Pathway	TCR Signaling Pathway	0.2777	0.007433	37.3604	862.66::8.51	1966.65::21.9
CCND1::FAS	WikiPathway	ErbB Signaling Pathway	Apoptosis Modulation and Signaling	0.2777	0.007433	37.3604	862.66::8.51	1966.65::21.9
CCND1::LCK	WikiPathway	ErbB Signaling Pathway	TSLP Signaling Pathway	0.1773	0.007431	23.8595	862.66::13.59	1966.65::27.59
CCND1::LCK	WikiPathway	ErbB Signaling Pathway	T-Cell Receptor and Co-stimulatory Signaling	0.1773	0.007431	23.8595	862.66::13.59	1966.65::27.59
CCND1::LCK	WikiPathway	ErbB Signaling Pathway	IL-2 Signaling Pathway	0.1773	0.007431	23.8595	862.66::13.59	1966.65::27.59
CCND1::LCK	WikiPathway	ErbB Signaling Pathway	Interferon type I signaling pathways	0.1773	0.007431	23.8595	862.66::13.59	1966.65::27.59
CCND1::PDGFRA	WikiPathway	ErbB Signaling Pathway	Osteoblast Signaling	0.2916	0.000889	328.009	862.66::7.67	1966.65::14.77
CCND1::PDGFRB	WikiPathway	ErbB Signaling Pathway	MAPK Signaling Pathway	0.3294	8.785e-07	374957	862.66::18.8	1966.65::23.99
CCND1::PDGFRB	WikiPathway	ErbB Signaling Pathway	Osteoblast Signaling	0.3294	8.785e-07	374957	862.66::18.8	1966.65::23.99
CCND1::SUFU	WikiPathway	ErbB Signaling Pathway	Hedgehog Signaling Pathway	0.2112	0.0004393	480.765	862.66::28.26	1966.65::43.1
CCND1::TFE3	WikiPathway	ErbB Signaling Pathway	TGF Beta Signaling Pathway	0.3467	0.005152	67.2943	862.66::123.87	1966.65::228.24
CCND1::TSHR	WikiPathway	ErbB Signaling Pathway	TSH signaling pathway	0.2969	0.0005395	550.324	862.66::4.47	1966.65::10.37
HRAS::COL1A1	WikiPathway	ErbB Signaling Pathway	Osteoblast Signaling	0.2362	0.001587	148.834	353.03::323.53	475.22::449.03
EGFR::CRTC1	WikiPathway	ErbB Signaling Pathway	BDNF signaling pathway	0.6817	0.05132	13.2833	91.91::57.76	109.58::60.57
FOXO1::CRTC1	WikiPathway	ErbB Signaling Pathway	BDNF signaling pathway	0.298	0.004664	63.8937	47.23::57.76	83.74::60.57
EGFR::HIST1H4I	WikiPathway	ErbB Signaling Pathway	Type II interferon signaling (IFNG)	0.1641	2.039e-06	80480.6	91.91::36.32	109.58::63.32
HRAS::FAS	WikiPathway	ErbB Signaling Pathway	MAPK Signaling Pathway	0.1512	3.13e-06	48306.7	353.03::8.51	475.22::21.9
HRAS::FAS	WikiPathway	ErbB Signaling Pathway	Apoptosis Modulation and Signaling	0.1512	3.13e-06	48306.7	353.03::8.51	475.22::21.9
HRAS::FGFR1	WikiPathway	ErbB Signaling Pathway	MAPK Signaling Pathway	0.2049	0.01833	11.1784	353.03::130.44	475.22::178.37
HRAS::PAX8	WikiPathway	ErbB Signaling Pathway	ID signaling pathway	0.1634	0.0002183	748.511	353.03::28.9	475.22::54.9
HRAS::PDGFRA	WikiPathway	ErbB Signaling Pathway	Osteoblast Signaling	0.1611	3.771e-07	427208	353.03::7.67	475.22::14.77
HRAS::PDGFRB	WikiPathway	ErbB Signaling Pathway	MAPK Signaling Pathway	0.1863	4.177e-10	4.46014e+08	353.03::18.8	475.22::23.99
HRAS::PDGFRB	WikiPathway	ErbB Signaling Pathway	Osteoblast Signaling	0.1863	4.177e-10	4.46014e+08	353.03::18.8	475.22::23.99
HRAS::TCF3	WikiPathway	ErbB Signaling Pathway	Wnt Signaling Pathway Netpath	0.1697	1.068e-05	15889.5	353.03::230.23	475.22::311.45
