# Supplementary material for: Prediction of signaling cross-talks contributing to acquired drug resistance in breast cancer cells by Bayesian statistical modeling
Source: BMC Syst Biol. 2015 Jan 20;9:2. doi: 10.1186/s12918-014-0135-x (PMC4307189; doi:10.1186/s12918-014-0135-x)
Supplement: Additional file 15 — Table S14. 401 cross-talks from Reactome, KEGG and WikiPathway analyses where the genes are dysregulated in parental treatment vs parental basal condition, and reversely changed in resistant basal + resistant treatment vs parental basal condition [GSE16179]. [file 12918_2014_135_MOESM15_ESM.xlsx]

## Sheet: Table_S14
gene_i::gene_j	Pathway Source	Pathway_i	Pathway_j	Prob_Res	Prob_Par	Odds	[gene_i] Fold-Change at Parental Treatment 1uM	[gene_i] Fold-Change at Resistant basal Treatment	[gene_i] Fold-Change at Resistant Treatment 1.0uM	[gene_j] Fold-Change at Parental Treatment 1uM	[gene_j] Fold-Change at Resistant basal Treatment	[gene_j] Fold-Change at Resistant Treatment 1.0uM
AKT1::BMPR1A	Reactome	EGFR_signaling	BMP_signaling	0.2486	2.966e-05	8381.66	1.2983	-2.9067	-1.154	-0.0335	0.1817	0.1357
AKT1::CCND1	Reactome	EGFR_signaling	NOTCH_signaling	0.2426	0.002551	95.1	1.2983	-2.9067	-1.154	-2.0223	1.0896	0.4002
AKT1::EP300	Reactome	EGFR_signaling	NOTCH_signaling	0.1901	1.487e-06	127841	1.2983	-2.9067	-1.154	0.0708	-0.3448	-0.6434
AKT1::MEN1	Reactome	EGFR_signaling	TFG_beta_Receptor_signaling	0.1774	9.802e-06	18098.3	1.2983	-2.9067	-1.154	0.366	-1.7394	-1.3999
AKT1::NOTCH1	Reactome	EGFR_signaling	NOTCH_signaling	0.1944	1.172e-05	16587	1.2983	-2.9067	-1.154	-0.1532	0.5737	0.3777
AKT2::BMPR1A	Reactome	EGFR_signaling	BMP_signaling	0.1714	1.647e-05	10406.8	-0.1823	0.0023	0.4667	-0.0335	0.1817	0.1357
AKT2::CCND1	Reactome	EGFR_signaling	NOTCH_signaling	0.1665	0.001374	121.179	-0.1823	0.0023	0.4667	-2.0223	1.0896	0.4002
FGFR3::ARHGAP26	Reactome	EGFR_signaling	Rho_GTPases_signaling	0.1911	0.0008601	222.183	-0.8945	1.1108	0.666	-0.831	0.4165	0.8077
ERBB2::BMPR1A	Reactome	EGFR_signaling	BMP_signaling	0.275	8.223e-05	3344.28	-0.3747	-0.1	0.0262	-0.0335	0.1817	0.1357
FGFR3::BMPR1A	Reactome	EGFR_signaling	BMP_signaling	0.1526	7.06e-08	2.16147e+06	-0.8945	1.1108	0.666	-0.0335	0.1817	0.1357
LCK::BMPR1A	Reactome	EGFR_signaling	BMP_signaling	0.1817	0.0001506	1206.51	-0.3123	1.898	1.6475	-0.0335	0.1817	0.1357
PDGFRA::BMPR1A	Reactome	EGFR_signaling	BMP_signaling	0.2982	1.819e-05	16393.6	-0.8465	2.0723	0.8886	-0.0335	0.1817	0.1357
PTPN11::BMPR1A	Reactome	EGFR_signaling	BMP_signaling	0.1551	0.0003437	451.266	0.5452	0.1016	-0.2221	-0.0335	0.1817	0.1357
TSC2::BMPR1A	Reactome	EGFR_signaling	BMP_signaling	0.3099	0.0004089	757.887	0.3718	-1.7921	-1.1714	-0.0335	0.1817	0.1357
CBL::TSHR	Reactome	EGFR_signaling	GPCR_signaling	0.2176	0.003643	59.731	0.2471	0.2045	-0.026	-0.3759	2.9472	2.3721
ERBB2::CCND1	Reactome	EGFR_signaling	NOTCH_signaling	0.2681	0.004057	66.0833	-0.3747	-0.1	0.0262	-2.0223	1.0896	0.4002
LCK::CCND1	Reactome	EGFR_signaling	NOTCH_signaling	0.1773	0.007431	23.8595	-0.3123	1.898	1.6475	-2.0223	1.0896	0.4002
PDGFRA::CCND1	Reactome	EGFR_signaling	NOTCH_signaling	0.2916	0.000889	328.009	-0.8465	2.0723	0.8886	-2.0223	1.0896	0.4002
TSC2::CCND1	Reactome	EGFR_signaling	NOTCH_signaling	0.3022	0.0266	11.3609	0.3718	-1.7921	-1.1714	-2.0223	1.0896	0.4002
CREB1::TSC1	Reactome	EGFR_signaling	IGF1R_signaling	0.1905	0.004901	38.8696	0.2845	-0.2347	-0.1275	1.1376	0.2654	-0.1229
CREB1::TSC1	Reactome	EGFR_signaling	Insulin_Receptor_signaling	0.1905	0.004901	38.8696	0.2845	-0.2347	-0.1275	1.1376	0.2654	-0.1229
ERBB2::EP300	Reactome	EGFR_signaling	NOTCH_signaling	0.2117	3.543e-06	59751.6	-0.3747	-0.1	0.0262	0.0708	-0.3448	-0.6434
ERBB2::EP300	Reactome	EGFR_signaling	WNT_signaling	0.2117	3.543e-06	59751.6	-0.3747	-0.1	0.0262	0.0708	-0.3448	-0.6434
PDGFRA::EP300	Reactome	EGFR_signaling	NOTCH_signaling	0.2322	7.81e-07	297311	-0.8465	2.0723	0.8886	0.0708	-0.3448	-0.6434
PDGFRA::EP300	Reactome	EGFR_signaling	WNT_signaling	0.2322	7.81e-07	297311	-0.8465	2.0723	0.8886	0.0708	-0.3448	-0.6434
TSC2::EP300	Reactome	EGFR_signaling	NOTCH_signaling	0.241	1.901e-05	12677.5	0.3718	-1.7921	-1.1714	0.0708	-0.3448	-0.6434
TSC2::EP300	Reactome	EGFR_signaling	WNT_signaling	0.241	1.901e-05	12677.5	0.3718	-1.7921	-1.1714	0.0708	-0.3448	-0.6434
ERBB2::FBXW7	Reactome	EGFR_signaling	NOTCH_signaling	0.1525	4.699e-05	3245.37	-0.3747	-0.1	0.0262	-0.3856	1.3778	0.9411
ERBB2::GNAQ	Reactome	EGFR_signaling	GPCR_signaling	0.1563	9.022e-06	17324.3	-0.3747	-0.1	0.0262	-0.0187	-0.006	0.0297
ERBB2::MEN1	Reactome	EGFR_signaling	TFG_beta_Receptor_signaling	0.1969	1.199e-05	16422	-0.3747	-0.1	0.0262	0.366	-1.7394	-1.3999
ERBB2::MEN1	Reactome	EGFR_signaling	WNT_signaling	0.1969	1.199e-05	16422	-0.3747	-0.1	0.0262	0.366	-1.7394	-1.3999
ERBB2::NOTCH1	Reactome	EGFR_signaling	NOTCH_signaling	0.2161	3.044e-05	7099.21	-0.3747	-0.1	0.0262	-0.1532	0.5737	0.3777
ERBB2::TSHR	Reactome	EGFR_signaling	GPCR_signaling	0.3393	1.971e-06	172146	-0.3747	-0.1	0.0262	-0.3759	2.9472	2.3721
PDGFRA::FBXW7	Reactome	EGFR_signaling	NOTCH_signaling	0.1688	1.02e-05	16549	-0.8465	2.0723	0.8886	-0.3856	1.3778	0.9411
TSC2::FBXW7	Reactome	EGFR_signaling	NOTCH_signaling	0.1753	0.0003594	487.757	0.3718	-1.7921	-1.1714	-0.3856	1.3778	0.9411
FGFR1::TSHR	Reactome	EGFR_signaling	GPCR_signaling	0.438	0.01854	23.6246	-0.1086	0.499	0.6871	-0.3759	2.9472	2.3721
FGFR2::TSHR	Reactome	EGFR_signaling	GPCR_signaling	0.2968	0.02526	11.7498	-0.5131	0.3618	0.1682	-0.3759	2.9472	2.3721
FGFR3::GNAS	Reactome	EGFR_signaling	GPCR_signaling	0.2648	0.01488	17.7957	-0.8945	1.1108	0.666	0.209	-1.5547	-1.0701
FGFR3::MAML2	Reactome	EGFR_signaling	NOTCH_signaling	0.2181	0.0003591	607.352	-0.8945	1.1108	0.666	-1.3718	0.8504	0.3771
FGFR3::TSHR	Reactome	EGFR_signaling	GPCR_signaling	0.199	1.902e-09	1.04627e+08	-0.8945	1.1108	0.666	-0.3759	2.9472	2.3721
PDGFRA::GNAQ	Reactome	EGFR_signaling	GPCR_signaling	0.1744	1.996e-06	87374.7	-0.8465	2.0723	0.8886	-0.0187	-0.006	0.0297
TSC2::GNAQ	Reactome	EGFR_signaling	GPCR_signaling	0.1782	4.638e-05	3842.17	0.3718	-1.7921	-1.1714	-0.0187	-0.006	0.0297
TSC2::JAK2	Reactome	EGFR_signaling	Leptin_Signaling	0.1515	2.424e-05	6250	0.3718	-1.7921	-1.1714	-0.5419	1.2425	0.3809
KIT::TSHR	Reactome	EGFR_signaling	GPCR_signaling	0.1867	2.301e-06	81138.6	-2.5059	-0.8806	2.1806	-0.3759	2.9472	2.3721
LCK::TSHR	Reactome	EGFR_signaling	GPCR_signaling	0.2333	3.614e-06	64554.5	-0.3123	1.898	1.6475	-0.3759	2.9472	2.3721
PDGFB::MAML2	Reactome	EGFR_signaling	NOTCH_signaling	0.1567	0.01188	13.1902	-0.0316	0.6481	0.4034	-1.3718	0.8504	0.3771
MDM2::TSHR	Reactome	EGFR_signaling	GPCR_signaling	0.1858	0.0003325	558.797	0.4689	0.3707	-0.2893	-0.3759	2.9472	2.3721
PDGFRA::MEN1	Reactome	EGFR_signaling	TFG_beta_Receptor_signaling	0.2178	2.6e-06	83769.2	-0.8465	2.0723	0.8886	0.366	-1.7394	-1.3999
PDGFRA::MEN1	Reactome	EGFR_signaling	WNT_signaling	0.2178	2.6e-06	83769.2	-0.8465	2.0723	0.8886	0.366	-1.7394	-1.3999
TSC2::MEN1	Reactome	EGFR_signaling	TFG_beta_Receptor_signaling	0.2234	9.471e-05	2358.78	0.3718	-1.7921	-1.1714	0.366	-1.7394	-1.3999
TSC2::MEN1	Reactome	EGFR_signaling	WNT_signaling	0.2234	9.471e-05	2358.78	0.3718	-1.7921	-1.1714	0.366	-1.7394	-1.3999
PDGFRA::NOTCH1	Reactome	EGFR_signaling	NOTCH_signaling	0.2373	6.725e-06	35286.2	-0.8465	2.0723	0.8886	-0.1532	0.5737	0.3777
TSC2::NOTCH1	Reactome	EGFR_signaling	NOTCH_signaling	0.2454	0.0001562	1571.06	0.3718	-1.7921	-1.1714	-0.1532	0.5737	0.3777
PDGFRA::TSHR	Reactome	EGFR_signaling	GPCR_signaling	0.3662	4.353e-07	841259	-0.8465	2.0723	0.8886	-0.3759	2.9472	2.3721
PTPN11::TSHR	Reactome	EGFR_signaling	GPCR_signaling	0.1996	9.076e-06	21992.1	0.5452	0.1016	-0.2221	-0.3759	2.9472	2.3721
TSC2::TSHR	Reactome	EGFR_signaling	GPCR_signaling	0.3769	1.028e-05	36663.4	0.3718	-1.7921	-1.1714	-0.3759	2.9472	2.3721
AKT1::BMPR1A	KEGG	KEGG_ERBB_SIGNALING_PATHWAY	KEGG_TGF_BETA_SIGNALING_PATHWAY	0.2486	2.966e-05	8381.66	1.2983	-2.9067	-1.154	-0.0335	0.1817	0.1357
AKT1::CCND1	KEGG	KEGG_ERBB_SIGNALING_PATHWAY	KEGG_P53_SIGNALING_PATHWAY	0.2426	0.002551	95.1	1.2983	-2.9067	-1.154	-2.0223	1.0896	0.4002
AKT1::CCND1	KEGG	KEGG_ERBB_SIGNALING_PATHWAY	KEGG_WNT_SIGNALING_PATHWAY	0.2426	0.002551	95.1	1.2983	-2.9067	-1.154	-2.0223	1.0896	0.4002
AKT1::CCND2	KEGG	KEGG_ERBB_SIGNALING_PATHWAY	KEGG_P53_SIGNALING_PATHWAY	0.2572	0.0006157	417.736	1.2983	-2.9067	-1.154	-0.4305	2.0936	0.5688
AKT1::CCND2	KEGG	KEGG_ERBB_SIGNALING_PATHWAY	KEGG_WNT_SIGNALING_PATHWAY	0.2572	0.0006157	417.736	1.2983	-2.9067	-1.154	-0.4305	2.0936	0.5688
AKT1::CCND3	KEGG	KEGG_ERBB_SIGNALING_PATHWAY	KEGG_P53_SIGNALING_PATHWAY	0.2196	0.002175	100.966	1.2983	-2.9067	-1.154	-0.9089	0.9051	0.7322
AKT1::CCND3	KEGG	KEGG_ERBB_SIGNALING_PATHWAY	KEGG_WNT_SIGNALING_PATHWAY	0.2196	0.002175	100.966	1.2983	-2.9067	-1.154	-0.9089	0.9051	0.7322
AKT1::CDKN2A	KEGG	KEGG_ERBB_SIGNALING_PATHWAY	KEGG_P53_SIGNALING_PATHWAY	0.1631	1.435e-06	113659	1.2983	-2.9067	-1.154	-0.2282	0.2136	0.3596
AKT1::EP300	KEGG	KEGG_ERBB_SIGNALING_PATHWAY	KEGG_WNT_SIGNALING_PATHWAY	0.1901	1.487e-06	127841	1.2983	-2.9067	-1.154	0.0708	-0.3448	-0.6434
AKT1::EP300	KEGG	KEGG_ERBB_SIGNALING_PATHWAY	KEGG_NOTCH_SIGNALING_PATHWAY	0.1901	1.487e-06	127841	1.2983	-2.9067	-1.154	0.0708	-0.3448	-0.6434
AKT1::EP300	KEGG	KEGG_ERBB_SIGNALING_PATHWAY	KEGG_TGF_BETA_SIGNALING_PATHWAY	0.1901	1.487e-06	127841	1.2983	-2.9067	-1.154	0.0708	-0.3448	-0.6434
AKT1::FAS	KEGG	KEGG_ERBB_SIGNALING_PATHWAY	KEGG_P53_SIGNALING_PATHWAY	0.2904	1.076e-05	26988.8	1.2983	-2.9067	-1.154	-1.3271	0.9174	0.7094
AKT1::NOTCH1	KEGG	KEGG_ERBB_SIGNALING_PATHWAY	KEGG_NOTCH_SIGNALING_PATHWAY	0.1944	1.172e-05	16587	1.2983	-2.9067	-1.154	-0.1532	0.5737	0.3777
AKT1::PDGFRA	KEGG	KEGG_ERBB_SIGNALING_PATHWAY	KEGG_CALCIUM_SIGNALING_PATHWAY	0.3059	1.288e-06	237500	1.2983	-2.9067	-1.154	-0.8465	2.0723	0.8886
AKT1::TSC2	KEGG	KEGG_ERBB_SIGNALING_PATHWAY	KEGG_P53_SIGNALING_PATHWAY	0.3144	4.487e-05	7006.91	1.2983	-2.9067	-1.154	0.3718	-1.7921	-1.1714
AKT2::BMPR1A	KEGG	KEGG_ERBB_SIGNALING_PATHWAY	KEGG_TGF_BETA_SIGNALING_PATHWAY	0.1714	1.647e-05	10406.8	-0.1823	0.0023	0.4667	-0.0335	0.1817	0.1357
AKT2::CCND1	KEGG	KEGG_ERBB_SIGNALING_PATHWAY	KEGG_P53_SIGNALING_PATHWAY	0.1665	0.001374	121.179	-0.1823	0.0023	0.4667	-2.0223	1.0896	0.4002
AKT2::CCND1	KEGG	KEGG_ERBB_SIGNALING_PATHWAY	KEGG_WNT_SIGNALING_PATHWAY	0.1665	0.001374	121.179	-0.1823	0.0023	0.4667	-2.0223	1.0896	0.4002
AKT2::CCND2	KEGG	KEGG_ERBB_SIGNALING_PATHWAY	KEGG_P53_SIGNALING_PATHWAY	0.1773	0.0003416	519.028	-0.1823	0.0023	0.4667	-0.4305	2.0936	0.5688
AKT2::CCND2	KEGG	KEGG_ERBB_SIGNALING_PATHWAY	KEGG_WNT_SIGNALING_PATHWAY	0.1773	0.0003416	519.028	-0.1823	0.0023	0.4667	-0.4305	2.0936	0.5688
AKT2::FAS	KEGG	KEGG_ERBB_SIGNALING_PATHWAY	KEGG_P53_SIGNALING_PATHWAY	0.2023	5.941e-06	34051.5	-0.1823	0.0023	0.4667	-1.3271	0.9174	0.7094
AKT2::PDGFRA	KEGG	KEGG_ERBB_SIGNALING_PATHWAY	KEGG_CALCIUM_SIGNALING_PATHWAY	0.214	7.108e-07	301069	-0.1823	0.0023	0.4667	-0.8465	2.0723	0.8886
AKT2::TSC2	KEGG	KEGG_ERBB_SIGNALING_PATHWAY	KEGG_P53_SIGNALING_PATHWAY	0.2223	2.421e-05	9182.16	-0.1823	0.0023	0.4667	0.3718	-1.7921	-1.1714
BRAF::BMPR1A	KEGG	KEGG_ERBB_SIGNALING_PATHWAY	KEGG_TGF_BETA_SIGNALING_PATHWAY	0.1665	0.001039	160.25	0.2403	-0.4946	-0.0935	-0.0335	0.1817	0.1357
ERBB2::BMPR1A	KEGG	KEGG_ERBB_SIGNALING_PATHWAY	KEGG_TGF_BETA_SIGNALING_PATHWAY	0.275	8.223e-05	3344.28	-0.3747	-0.1	0.0262	-0.0335	0.1817	0.1357
MAP2K4::BMPR1A	KEGG	KEGG_ERBB_SIGNALING_PATHWAY	KEGG_TGF_BETA_SIGNALING_PATHWAY	0.3563	3.992e-05	8925.35	0.2832	-0.4149	-0.1219	-0.0335	0.1817	0.1357
BRAF::FAS	KEGG	KEGG_ERBB_SIGNALING_PATHWAY	KEGG_P53_SIGNALING_PATHWAY	0.1971	0.0003686	534.726	0.2403	-0.4946	-0.0935	-1.3271	0.9174	0.7094
BRAF::PDGFRA	KEGG	KEGG_ERBB_SIGNALING_PATHWAY	KEGG_CALCIUM_SIGNALING_PATHWAY	0.2089	4.362e-05	4789.09	0.2403	-0.4946	-0.0935	-0.8465	2.0723	0.8886
BRAF::TSC2	KEGG	KEGG_ERBB_SIGNALING_PATHWAY	KEGG_P53_SIGNALING_PATHWAY	0.2163	0.001311	164.989	0.2403	-0.4946	-0.0935	0.3718	-1.7921	-1.1714
CBL::PDGFRA	KEGG	KEGG_ERBB_SIGNALING_PATHWAY	KEGG_MAPK_SIGNALING_PATHWAY	0.2136	0.00601	35.5408	0.2471	0.2045	-0.026	-0.8465	2.0723	0.8886
CBL::PDGFRA	KEGG	KEGG_ERBB_SIGNALING_PATHWAY	KEGG_CALCIUM_SIGNALING_PATHWAY	0.2136	0.00601	35.5408	0.2471	0.2045	-0.026	-0.8465	2.0723	0.8886
ERBB2::CCND1	KEGG	KEGG_ERBB_SIGNALING_PATHWAY	KEGG_P53_SIGNALING_PATHWAY	0.2681	0.004057	66.0833	-0.3747	-0.1	0.0262	-2.0223	1.0896	0.4002
ERBB2::CCND1	KEGG	KEGG_ERBB_SIGNALING_PATHWAY	KEGG_WNT_SIGNALING_PATHWAY	0.2681	0.004057	66.0833	-0.3747	-0.1	0.0262	-2.0223	1.0896	0.4002
ERBB2::CCND1	KEGG	KEGG_ERBB_SIGNALING_PATHWAY	KEGG_JAK_STAT_SIGNALING_PATHWAY	0.2681	0.004057	66.0833	-0.3747	-0.1	0.0262	-2.0223	1.0896	0.4002
MAP2K4::CCND1	KEGG	KEGG_ERBB_SIGNALING_PATHWAY	KEGG_P53_SIGNALING_PATHWAY	0.3488	0.003434	101.573	0.2832	-0.4149	-0.1219	-2.0223	1.0896	0.4002
MAP2K4::CCND1	KEGG	KEGG_ERBB_SIGNALING_PATHWAY	KEGG_WNT_SIGNALING_PATHWAY	0.3488	0.003434	101.573	0.2832	-0.4149	-0.1219	-2.0223	1.0896	0.4002
MAP2K4::CCND1	KEGG	KEGG_ERBB_SIGNALING_PATHWAY	KEGG_JAK_STAT_SIGNALING_PATHWAY	0.3488	0.003434	101.573	0.2832	-0.4149	-0.1219	-2.0223	1.0896	0.4002
ERBB2::CCND2	KEGG	KEGG_ERBB_SIGNALING_PATHWAY	KEGG_P53_SIGNALING_PATHWAY	0.2839	0.001662	170.818	-0.3747	-0.1	0.0262	-0.4305	2.0936	0.5688
ERBB2::CCND2	KEGG	KEGG_ERBB_SIGNALING_PATHWAY	KEGG_WNT_SIGNALING_PATHWAY	0.2839	0.001662	170.818	-0.3747	-0.1	0.0262	-0.4305	2.0936	0.5688
ERBB2::CCND2	KEGG	KEGG_ERBB_SIGNALING_PATHWAY	KEGG_JAK_STAT_SIGNALING_PATHWAY	0.2839	0.001662	170.818	-0.3747	-0.1	0.0262	-0.4305	2.0936	0.5688
MAP2K4::CCND2	KEGG	KEGG_ERBB_SIGNALING_PATHWAY	KEGG_P53_SIGNALING_PATHWAY	0.3665	0.0008273	443.007	0.2832	-0.4149	-0.1219	-0.4305	2.0936	0.5688
MAP2K4::CCND2	KEGG	KEGG_ERBB_SIGNALING_PATHWAY	KEGG_WNT_SIGNALING_PATHWAY	0.3665	0.0008273	443.007	0.2832	-0.4149	-0.1219	-0.4305	2.0936	0.5688
MAP2K4::CCND2	KEGG	KEGG_ERBB_SIGNALING_PATHWAY	KEGG_JAK_STAT_SIGNALING_PATHWAY	0.3665	0.0008273	443.007	0.2832	-0.4149	-0.1219	-0.4305	2.0936	0.5688
ERBB2::CCND3	KEGG	KEGG_ERBB_SIGNALING_PATHWAY	KEGG_P53_SIGNALING_PATHWAY	0.244	0.003732	65.3805	-0.3747	-0.1	0.0262	-0.9089	0.9051	0.7322
ERBB2::CCND3	KEGG	KEGG_ERBB_SIGNALING_PATHWAY	KEGG_WNT_SIGNALING_PATHWAY	0.244	0.003732	65.3805	-0.3747	-0.1	0.0262	-0.9089	0.9051	0.7322
ERBB2::CCND3	KEGG	KEGG_ERBB_SIGNALING_PATHWAY	KEGG_JAK_STAT_SIGNALING_PATHWAY	0.244	0.003732	65.3805	-0.3747	-0.1	0.0262	-0.9089	0.9051	0.7322
MAP2K4::CCND3	KEGG	KEGG_ERBB_SIGNALING_PATHWAY	KEGG_P53_SIGNALING_PATHWAY	0.3199	0.002929	109.218	0.2832	-0.4149	-0.1219	-0.9089	0.9051	0.7322
MAP2K4::CCND3	KEGG	KEGG_ERBB_SIGNALING_PATHWAY	KEGG_WNT_SIGNALING_PATHWAY	0.3199	0.002929	109.218	0.2832	-0.4149	-0.1219	-0.9089	0.9051	0.7322
MAP2K4::CCND3	KEGG	KEGG_ERBB_SIGNALING_PATHWAY	KEGG_JAK_STAT_SIGNALING_PATHWAY	0.3199	0.002929	109.218	0.2832	-0.4149	-0.1219	-0.9089	0.9051	0.7322
ERBB2::CDKN2A	KEGG	KEGG_ERBB_SIGNALING_PATHWAY	KEGG_P53_SIGNALING_PATHWAY	0.1821	3.582e-06	50837.5	-0.3747	-0.1	0.0262	-0.2282	0.2136	0.3596
MAP2K4::CDKN2A	KEGG	KEGG_ERBB_SIGNALING_PATHWAY	KEGG_P53_SIGNALING_PATHWAY	0.246	1.93e-06	127461	0.2832	-0.4149	-0.1219	-0.2282	0.2136	0.3596
MAP2K4::CYLD	KEGG	KEGG_ERBB_SIGNALING_PATHWAY	KEGG_RIG_I_LIKE_RECEPTOR_SIGNALING_PATHWAY	0.1702	2.931e-06	58068.9	0.2832	-0.4149	-0.1219	-0.8445	0.0709	0.4926
ERBB2::EP300	KEGG	KEGG_ERBB_SIGNALING_PATHWAY	KEGG_WNT_SIGNALING_PATHWAY	0.2117	3.543e-06	59751.6	-0.3747	-0.1	0.0262	0.0708	-0.3448	-0.6434
ERBB2::EP300	KEGG	KEGG_ERBB_SIGNALING_PATHWAY	KEGG_NOTCH_SIGNALING_PATHWAY	0.2117	3.543e-06	59751.6	-0.3747	-0.1	0.0262	0.0708	-0.3448	-0.6434
ERBB2::EP300	KEGG	KEGG_ERBB_SIGNALING_PATHWAY	KEGG_TGF_BETA_SIGNALING_PATHWAY	0.2117	3.543e-06	59751.6	-0.3747	-0.1	0.0262	0.0708	-0.3448	-0.6434
ERBB2::EP300	KEGG	KEGG_ERBB_SIGNALING_PATHWAY	KEGG_JAK_STAT_SIGNALING_PATHWAY	0.2117	3.543e-06	59751.6	-0.3747	-0.1	0.0262	0.0708	-0.3448	-0.6434
MAP2K4::EP300	KEGG	KEGG_ERBB_SIGNALING_PATHWAY	KEGG_WNT_SIGNALING_PATHWAY	0.2818	1.993e-06	141395	0.2832	-0.4149	-0.1219	0.0708	-0.3448	-0.6434
MAP2K4::EP300	KEGG	KEGG_ERBB_SIGNALING_PATHWAY	KEGG_NOTCH_SIGNALING_PATHWAY	0.2818	1.993e-06	141395	0.2832	-0.4149	-0.1219	0.0708	-0.3448	-0.6434
MAP2K4::EP300	KEGG	KEGG_ERBB_SIGNALING_PATHWAY	KEGG_TGF_BETA_SIGNALING_PATHWAY	0.2818	1.993e-06	141395	0.2832	-0.4149	-0.1219	0.0708	-0.3448	-0.6434
MAP2K4::EP300	KEGG	KEGG_ERBB_SIGNALING_PATHWAY	KEGG_JAK_STAT_SIGNALING_PATHWAY	0.2818	1.993e-06	141395	0.2832	-0.4149	-0.1219	0.0708	-0.3448	-0.6434
ERBB2::FAS	KEGG	KEGG_ERBB_SIGNALING_PATHWAY	KEGG_MAPK_SIGNALING_PATHWAY	0.3187	2.784e-05	11447.6	-0.3747	-0.1	0.0262	-1.3271	0.9174	0.7094
ERBB2::FAS	KEGG	KEGG_ERBB_SIGNALING_PATHWAY	KEGG_P53_SIGNALING_PATHWAY	0.3187	2.784e-05	11447.6	-0.3747	-0.1	0.0262	-1.3271	0.9174	0.7094
ERBB2::FGFR3	KEGG	KEGG_ERBB_SIGNALING_PATHWAY	KEGG_MAPK_SIGNALING_PATHWAY	0.1764	1.437e-08	1.22756e+07	-0.3747	-0.1	0.0262	-0.8945	1.1108	0.666
ERBB2::GNAQ	KEGG	KEGG_ERBB_SIGNALING_PATHWAY	KEGG_GNRH_SIGNALING_PATHWAY	0.1563	9.022e-06	17324.3	-0.3747	-0.1	0.0262	-0.0187	-0.006	0.0297
ERBB2::IL21R	KEGG	KEGG_ERBB_SIGNALING_PATHWAY	KEGG_JAK_STAT_SIGNALING_PATHWAY	0.2143	3.622e-10	5.91662e+08	-0.3747	-0.1	0.0262	-0.9961	1.7467	0.9151
ERBB2::LCK	KEGG	KEGG_ERBB_SIGNALING_PATHWAY	KEGG_T_CELL_RECEPTOR_SIGNALING_PATHWAY	0.2083	2.704e-05	7703.4	-0.3747	-0.1	0.0262	-0.3123	1.898	1.6475
ERBB2::LIFR	KEGG	KEGG_ERBB_SIGNALING_PATHWAY	KEGG_JAK_STAT_SIGNALING_PATHWAY	0.2431	0.000108	2250.93	-0.3747	-0.1	0.0262	-0.8484	0.4635	0.4723
ERBB2::MDM2	KEGG	KEGG_ERBB_SIGNALING_PATHWAY	KEGG_P53_SIGNALING_PATHWAY	0.1647	0.002495	66.012	-0.3747	-0.1	0.0262	0.4689	0.3707	-0.2893
ERBB2::NF1	KEGG	KEGG_ERBB_SIGNALING_PATHWAY	KEGG_MAPK_SIGNALING_PATHWAY	0.1836	8.602e-10	2.13439e+08	-0.3747	-0.1	0.0262	0.3688	0.3978	-0.0089
ERBB2::NOTCH1	KEGG	KEGG_ERBB_SIGNALING_PATHWAY	KEGG_NOTCH_SIGNALING_PATHWAY	0.2161	3.044e-05	7099.21	-0.3747	-0.1	0.0262	-0.1532	0.5737	0.3777
ERBB2::NTRK3	KEGG	KEGG_ERBB_SIGNALING_PATHWAY	KEGG_NEUROTROPHIN_SIGNALING_PATHWAY	0.4329	0.001161	372.868	-0.3747	-0.1	0.0262	-0.3252	1.4437	0.7926
ERBB2::PDGFRA	KEGG	KEGG_ERBB_SIGNALING_PATHWAY	KEGG_MAPK_SIGNALING_PATHWAY	0.3339	3.257e-06	102518	-0.3747	-0.1	0.0262	-0.8465	2.0723	0.8886
ERBB2::PTPN11	KEGG	KEGG_ERBB_SIGNALING_PATHWAY	KEGG_JAK_STAT_SIGNALING_PATHWAY	0.1776	6.846e-05	2594.22	-0.3747	-0.1	0.0262	0.5452	0.1016	-0.2221
ERBB2::PTPN11	KEGG	KEGG_ERBB_SIGNALING_PATHWAY	KEGG_NEUROTROPHIN_SIGNALING_PATHWAY	0.1776	6.846e-05	2594.22	-0.3747	-0.1	0.0262	0.5452	0.1016	-0.2221
ERBB2::PTPN11	KEGG	KEGG_ERBB_SIGNALING_PATHWAY	KEGG_ADIPOCYTOKINE_SIGNALING_PATHWAY	0.1776	6.846e-05	2594.22	-0.3747	-0.1	0.0262	0.5452	0.1016	-0.2221
ERBB2::TSC2	KEGG	KEGG_ERBB_SIGNALING_PATHWAY	KEGG_P53_SIGNALING_PATHWAY	0.3447	7.743e-05	4451.76	-0.3747	-0.1	0.0262	0.3718	-1.7921	-1.1714
ERBB2::TSC2	KEGG	KEGG_ERBB_SIGNALING_PATHWAY	KEGG_MTOR_SIGNALING_PATHWAY	0.3447	7.743e-05	4451.76	-0.3747	-0.1	0.0262	0.3718	-1.7921	-1.1714
ERBB2::TSC2	KEGG	KEGG_ERBB_SIGNALING_PATHWAY	KEGG_INSULIN_SIGNALING_PATHWAY	0.3447	7.743e-05	4451.76	-0.3747	-0.1	0.0262	0.3718	-1.7921	-1.1714
ERBB2::WAS	KEGG	KEGG_ERBB_SIGNALING_PATHWAY	KEGG_CHEMOKINE_SIGNALING_PATHWAY	0.1549	0.004435	34.9267	-0.3747	-0.1	0.0262	0.4794	0.326	-0.9121
MAP2K4::FAS	KEGG	KEGG_ERBB_SIGNALING_PATHWAY	KEGG_P53_SIGNALING_PATHWAY	0.4055	1.442e-05	28120.7	0.2832	-0.4149	-0.1219	-1.3271	0.9174	0.7094
MAP2K4::GNAQ	KEGG	KEGG_ERBB_SIGNALING_PATHWAY	KEGG_CALCIUM_SIGNALING_PATHWAY	0.2142	4.67e-06	45867.2	0.2832	-0.4149	-0.1219	-0.0187	-0.006	0.0297
KRAS::HSP90AB1	KEGG	KEGG_ERBB_SIGNALING_PATHWAY	KEGG_NOD_LIKE_RECEPTOR_SIGNALING_PATHWAY	0.1512	0.01459	10.3633	-0.1502	0.51	0.1239	0.5843	-1.4105	-0.6442
MAP2K4::IL21R	KEGG	KEGG_ERBB_SIGNALING_PATHWAY	KEGG_JAK_STAT_SIGNALING_PATHWAY	0.2857	2.838e-10	1.00669e+09	0.2832	-0.4149	-0.1219	-0.9961	1.7467	0.9151
NRAS::IL6ST	KEGG	KEGG_ERBB_SIGNALING_PATHWAY	KEGG_JAK_STAT_SIGNALING_PATHWAY	0.179	0.00354	50.565	0.3639	-0.8582	-0.0347	-0.5235	-0.0933	0.1012
MAP2K4::JAK2	KEGG	KEGG_ERBB_SIGNALING_PATHWAY	KEGG_CHEMOKINE_SIGNALING_PATHWAY	0.1832	2.463e-06	74380.8	0.2832	-0.4149	-0.1219	-0.5419	1.2425	0.3809
MAP2K4::JAK2	KEGG	KEGG_ERBB_SIGNALING_PATHWAY	KEGG_JAK_STAT_SIGNALING_PATHWAY	0.1832	2.463e-06	74380.8	0.2832	-0.4149	-0.1219	-0.5419	1.2425	0.3809
MAP2K4::JAK2	KEGG	KEGG_ERBB_SIGNALING_PATHWAY	KEGG_ADIPOCYTOKINE_SIGNALING_PATHWAY	0.1832	2.463e-06	74380.8	0.2832	-0.4149	-0.1219	-0.5419	1.2425	0.3809
MAP2K4::JAK3	KEGG	KEGG_ERBB_SIGNALING_PATHWAY	KEGG_CHEMOKINE_SIGNALING_PATHWAY	0.1707	3.698e-06	46160.1	0.2832	-0.4149	-0.1219	-0.4887	1.2929	1.1819
MAP2K4::JAK3	KEGG	KEGG_ERBB_SIGNALING_PATHWAY	KEGG_JAK_STAT_SIGNALING_PATHWAY	0.1707	3.698e-06	46160.1	0.2832	-0.4149	-0.1219	-0.4887	1.2929	1.1819
MAP2K4::LCK	KEGG	KEGG_ERBB_SIGNALING_PATHWAY	KEGG_T_CELL_RECEPTOR_SIGNALING_PATHWAY	0.2784	1.464e-05	19016.4	0.2832	-0.4149	-0.1219	-0.3123	1.898	1.6475
MAP2K4::LIFR	KEGG	KEGG_ERBB_SIGNALING_PATHWAY	KEGG_JAK_STAT_SIGNALING_PATHWAY	0.3193	0.0001083	2948.29	0.2832	-0.4149	-0.1219	-0.8484	0.4635	0.4723
MAP2K4::MDM2	KEGG	KEGG_ERBB_SIGNALING_PATHWAY	KEGG_P53_SIGNALING_PATHWAY	0.2248	0.001689	133.097	0.2832	-0.4149	-0.1219	0.4689	0.3707	-0.2893
MAP2K4::NOTCH1	KEGG	KEGG_ERBB_SIGNALING_PATHWAY	KEGG_NOTCH_SIGNALING_PATHWAY	0.2874	1.582e-05	18166.9	0.2832	-0.4149	-0.1219	-0.1532	0.5737	0.3777
MAP2K4::NTRK3	KEGG	KEGG_ERBB_SIGNALING_PATHWAY	KEGG_NEUROTROPHIN_SIGNALING_PATHWAY	0.5252	0.0007651	686.446	0.2832	-0.4149	-0.1219	-0.3252	1.4437	0.7926
MAP2K4::PDGFRA	KEGG	KEGG_ERBB_SIGNALING_PATHWAY	KEGG_CALCIUM_SIGNALING_PATHWAY	0.4219	1.73e-06	243873	0.2832	-0.4149	-0.1219	-0.8465	2.0723	0.8886
MAP2K4::PTEN	KEGG	KEGG_ERBB_SIGNALING_PATHWAY	KEGG_P53_SIGNALING_PATHWAY	0.1532	0.0001726	887.601	0.2832	-0.4149	-0.1219	-0.3624	0.1465	0.0952
MAP2K4::PTPN11	KEGG	KEGG_ERBB_SIGNALING_PATHWAY	KEGG_JAK_STAT_SIGNALING_PATHWAY	0.2407	7.11e-05	3385.37	0.2832	-0.4149	-0.1219	0.5452	0.1016	-0.2221
MAP2K4::PTPN11	KEGG	KEGG_ERBB_SIGNALING_PATHWAY	KEGG_NEUROTROPHIN_SIGNALING_PATHWAY	0.2407	7.11e-05	3385.37	0.2832	-0.4149	-0.1219	0.5452	0.1016	-0.2221
MAP2K4::PTPN11	KEGG	KEGG_ERBB_SIGNALING_PATHWAY	KEGG_ADIPOCYTOKINE_SIGNALING_PATHWAY	0.2407	7.11e-05	3385.37	0.2832	-0.4149	-0.1219	0.5452	0.1016	-0.2221
MAP2K4::TP53	KEGG	KEGG_ERBB_SIGNALING_PATHWAY	KEGG_P53_SIGNALING_PATHWAY	0.1611	6.962e-06	23139.9	0.2832	-0.4149	-0.1219	0.1768	-0.6802	-0.9306
MAP2K4::TP53	KEGG	KEGG_ERBB_SIGNALING_PATHWAY	KEGG_WNT_SIGNALING_PATHWAY	0.1611	6.962e-06	23139.9	0.2832	-0.4149	-0.1219	0.1768	-0.6802	-0.9306
MAP2K4::TP53	KEGG	KEGG_ERBB_SIGNALING_PATHWAY	KEGG_NEUROTROPHIN_SIGNALING_PATHWAY	0.1611	6.962e-06	23139.9	0.2832	-0.4149	-0.1219	0.1768	-0.6802	-0.9306
MAP2K4::TSC2	KEGG	KEGG_ERBB_SIGNALING_PATHWAY	KEGG_P53_SIGNALING_PATHWAY	0.4336	6.051e-05	7165.76	0.2832	-0.4149	-0.1219	0.3718	-1.7921	-1.1714
MAP2K4::TSC2	KEGG	KEGG_ERBB_SIGNALING_PATHWAY	KEGG_MTOR_SIGNALING_PATHWAY	0.4336	6.051e-05	7165.76	0.2832	-0.4149	-0.1219	0.3718	-1.7921	-1.1714
MAP2K4::TSC2	KEGG	KEGG_ERBB_SIGNALING_PATHWAY	KEGG_INSULIN_SIGNALING_PATHWAY	0.4336	6.051e-05	7165.76	0.2832	-0.4149	-0.1219	0.3718	-1.7921	-1.1714
MAP2K4::WAS	KEGG	KEGG_ERBB_SIGNALING_PATHWAY	KEGG_CHEMOKINE_SIGNALING_PATHWAY	0.2118	0.002396	88.3973	0.2832	-0.4149	-0.1219	0.4794	0.326	-0.9121
CCND1::AKT1	WikiPathway	ErbB Signaling Pathway	Interleukin-11 Signaling Pathway	0.2426	0.002551	95.1	-2.0223	1.0896	0.4002	1.2983	-2.9067	-1.154
CCND1::AKT1	WikiPathway	ErbB Signaling Pathway	FSH signaling pathway	0.2426	0.002551	95.1	-2.0223	1.0896	0.4002	1.2983	-2.9067	-1.154
CCND1::AKT1	WikiPathway	ErbB Signaling Pathway	Regulation of toll-like receptor signaling pathway	0.2426	0.002551	95.1	-2.0223	1.0896	0.4002	1.2983	-2.9067	-1.154
CCND1::AKT1	WikiPathway	ErbB Signaling Pathway	Insulin Signaling	0.2426	0.002551	95.1	-2.0223	1.0896	0.4002	1.2983	-2.9067	-1.154
CCND1::AKT1	WikiPathway	ErbB Signaling Pathway	TNF alpha Signaling Pathway	0.2426	0.002551	95.1	-2.0223	1.0896	0.4002	1.2983	-2.9067	-1.154
CCND1::AKT1	WikiPathway	ErbB Signaling Pathway	Kit receptor signaling pathway	0.2426	0.002551	95.1	-2.0223	1.0896	0.4002	1.2983	-2.9067	-1.154
CCND1::AKT1	WikiPathway	ErbB Signaling Pathway	IL-1 signaling pathway	0.2426	0.002551	95.1	-2.0223	1.0896	0.4002	1.2983	-2.9067	-1.154
CCND1::AKT1	WikiPathway	ErbB Signaling Pathway	EPO Receptor Signaling	0.2426	0.002551	95.1	-2.0223	1.0896	0.4002	1.2983	-2.9067	-1.154
CCND1::AKT1	WikiPathway	ErbB Signaling Pathway	RANKL/RANK Signaling Pathway	0.2426	0.002551	95.1	-2.0223	1.0896	0.4002	1.2983	-2.9067	-1.154
CCND1::AKT1	WikiPathway	ErbB Signaling Pathway	TSLP Signaling Pathway	0.2426	0.002551	95.1	-2.0223	1.0896	0.4002	1.2983	-2.9067	-1.154
CCND1::AKT1	WikiPathway	ErbB Signaling Pathway	T-Cell Receptor and Co-stimulatory Signaling	0.2426	0.002551	95.1	-2.0223	1.0896	0.4002	1.2983	-2.9067	-1.154
CCND1::AKT1	WikiPathway	ErbB Signaling Pathway	AMPK Signaling	0.2426	0.002551	95.1	-2.0223	1.0896	0.4002	1.2983	-2.9067	-1.154
CCND1::AKT1	WikiPathway	ErbB Signaling Pathway	B Cell Receptor Signaling Pathway	0.2426	0.002551	95.1	-2.0223	1.0896	0.4002	1.2983	-2.9067	-1.154
CCND1::AKT1	WikiPathway	ErbB Signaling Pathway	IL-2 Signaling Pathway	0.2426	0.002551	95.1	-2.0223	1.0896	0.4002	1.2983	-2.9067	-1.154
CCND1::AKT1	WikiPathway	ErbB Signaling Pathway	MAPK Signaling Pathway	0.2426	0.002551	95.1	-2.0223	1.0896	0.4002	1.2983	-2.9067	-1.154
CCND1::AKT1	WikiPathway	ErbB Signaling Pathway	IL-6 signaling pathway	0.2426	0.002551	95.1	-2.0223	1.0896	0.4002	1.2983	-2.9067	-1.154
CCND1::AKT1	WikiPathway	ErbB Signaling Pathway	EGF/EGFR Signaling Pathway	0.2426	0.002551	95.1	-2.0223	1.0896	0.4002	1.2983	-2.9067	-1.154
CCND1::AKT1	WikiPathway	ErbB Signaling Pathway	BDNF signaling pathway	0.2426	0.002551	95.1	-2.0223	1.0896	0.4002	1.2983	-2.9067	-1.154
CCND1::AKT1	WikiPathway	ErbB Signaling Pathway	TSH signaling pathway	0.2426	0.002551	95.1	-2.0223	1.0896	0.4002	1.2983	-2.9067	-1.154
CCND1::AKT1	WikiPathway	ErbB Signaling Pathway	IL-5 Signaling Pathway	0.2426	0.002551	95.1	-2.0223	1.0896	0.4002	1.2983	-2.9067	-1.154
CCND1::AKT1	WikiPathway	ErbB Signaling Pathway	IL17 signaling pathway	0.2426	0.002551	95.1	-2.0223	1.0896	0.4002	1.2983	-2.9067	-1.154
CCND1::AKT1	WikiPathway	ErbB Signaling Pathway	IL-3 Signaling Pathway	0.2426	0.002551	95.1	-2.0223	1.0896	0.4002	1.2983	-2.9067	-1.154
CCND1::AKT1	WikiPathway	ErbB Signaling Pathway	TWEAK Signaling Pathway	0.2426	0.002551	95.1	-2.0223	1.0896	0.4002	1.2983	-2.9067	-1.154
CCND1::AKT1	WikiPathway	ErbB Signaling Pathway	Alpha 6 Beta 4 signaling pathway	0.2426	0.002551	95.1	-2.0223	1.0896	0.4002	1.2983	-2.9067	-1.154
CCND1::AKT1	WikiPathway	ErbB Signaling Pathway	Oncostatin M Signaling Pathway	0.2426	0.002551	95.1	-2.0223	1.0896	0.4002	1.2983	-2.9067	-1.154
CCND1::AKT1	WikiPathway	ErbB Signaling Pathway	IL-4 Signaling Pathway	0.2426	0.002551	95.1	-2.0223	1.0896	0.4002	1.2983	-2.9067	-1.154
CCND1::AKT1	WikiPathway	ErbB Signaling Pathway	TCR Signaling Pathway	0.2426	0.002551	95.1	-2.0223	1.0896	0.4002	1.2983	-2.9067	-1.154
CCND1::AKT1	WikiPathway	ErbB Signaling Pathway	Toll-like receptor signaling pathway	0.2426	0.002551	95.1	-2.0223	1.0896	0.4002	1.2983	-2.9067	-1.154
CCND1::AKT1	WikiPathway	ErbB Signaling Pathway	Estrogen signaling pathway	0.2426	0.002551	95.1	-2.0223	1.0896	0.4002	1.2983	-2.9067	-1.154
CCND1::AKT1	WikiPathway	ErbB Signaling Pathway	TOR Signaling	0.2426	0.002551	95.1	-2.0223	1.0896	0.4002	1.2983	-2.9067	-1.154
ERBB2::AKT1	WikiPathway	ErbB Signaling Pathway	Interleukin-11 Signaling Pathway	0.2806	5.925e-06	47358.6	-0.3747	-0.1	0.0262	1.2983	-2.9067	-1.154
ERBB2::AKT1	WikiPathway	ErbB Signaling Pathway	FSH signaling pathway	0.2806	5.925e-06	47358.6	-0.3747	-0.1	0.0262	1.2983	-2.9067	-1.154
ERBB2::AKT1	WikiPathway	ErbB Signaling Pathway	IL-7 Signaling Pathway	0.2806	5.925e-06	47358.6	-0.3747	-0.1	0.0262	1.2983	-2.9067	-1.154
ERBB2::AKT1	WikiPathway	ErbB Signaling Pathway	Regulation of toll-like receptor signaling pathway	0.2806	5.925e-06	47358.6	-0.3747	-0.1	0.0262	1.2983	-2.9067	-1.154
ERBB2::AKT1	WikiPathway	ErbB Signaling Pathway	Insulin Signaling	0.2806	5.925e-06	47358.6	-0.3747	-0.1	0.0262	1.2983	-2.9067	-1.154
ERBB2::AKT1	WikiPathway	ErbB Signaling Pathway	TNF alpha Signaling Pathway	0.2806	5.925e-06	47358.6	-0.3747	-0.1	0.0262	1.2983	-2.9067	-1.154
ERBB2::AKT1	WikiPathway	ErbB Signaling Pathway	Kit receptor signaling pathway	0.2806	5.925e-06	47358.6	-0.3747	-0.1	0.0262	1.2983	-2.9067	-1.154
ERBB2::AKT1	WikiPathway	ErbB Signaling Pathway	IL-1 signaling pathway	0.2806	5.925e-06	47358.6	-0.3747	-0.1	0.0262	1.2983	-2.9067	-1.154
ERBB2::AKT1	WikiPathway	ErbB Signaling Pathway	EPO Receptor Signaling	0.2806	5.925e-06	47358.6	-0.3747	-0.1	0.0262	1.2983	-2.9067	-1.154
ERBB2::AKT1	WikiPathway	ErbB Signaling Pathway	RANKL/RANK Signaling Pathway	0.2806	5.925e-06	47358.6	-0.3747	-0.1	0.0262	1.2983	-2.9067	-1.154
ERBB2::AKT1	WikiPathway	ErbB Signaling Pathway	TSLP Signaling Pathway	0.2806	5.925e-06	47358.6	-0.3747	-0.1	0.0262	1.2983	-2.9067	-1.154
ERBB2::AKT1	WikiPathway	ErbB Signaling Pathway	T-Cell Receptor and Co-stimulatory Signaling	0.2806	5.925e-06	47358.6	-0.3747	-0.1	0.0262	1.2983	-2.9067	-1.154
ERBB2::AKT1	WikiPathway	ErbB Signaling Pathway	Androgen receptor signaling pathway	0.2806	5.925e-06	47358.6	-0.3747	-0.1	0.0262	1.2983	-2.9067	-1.154
ERBB2::AKT1	WikiPathway	ErbB Signaling Pathway	AMPK Signaling	0.2806	5.925e-06	47358.6	-0.3747	-0.1	0.0262	1.2983	-2.9067	-1.154
ERBB2::AKT1	WikiPathway	ErbB Signaling Pathway	B Cell Receptor Signaling Pathway	0.2806	5.925e-06	47358.6	-0.3747	-0.1	0.0262	1.2983	-2.9067	-1.154
ERBB2::AKT1	WikiPathway	ErbB Signaling Pathway	IL-2 Signaling Pathway	0.2806	5.925e-06	47358.6	-0.3747	-0.1	0.0262	1.2983	-2.9067	-1.154
ERBB2::AKT1	WikiPathway	ErbB Signaling Pathway	MAPK Signaling Pathway	0.2806	5.925e-06	47358.6	-0.3747	-0.1	0.0262	1.2983	-2.9067	-1.154
ERBB2::AKT1	WikiPathway	ErbB Signaling Pathway	Notch Signaling Pathway	0.2806	5.925e-06	47358.6	-0.3747	-0.1	0.0262	1.2983	-2.9067	-1.154
ERBB2::AKT1	WikiPathway	ErbB Signaling Pathway	IL-6 signaling pathway	0.2806	5.925e-06	47358.6	-0.3747	-0.1	0.0262	1.2983	-2.9067	-1.154
ERBB2::AKT1	WikiPathway	ErbB Signaling Pathway	BDNF signaling pathway	0.2806	5.925e-06	47358.6	-0.3747	-0.1	0.0262	1.2983	-2.9067	-1.154
ERBB2::AKT1	WikiPathway	ErbB Signaling Pathway	TSH signaling pathway	0.2806	5.925e-06	47358.6	-0.3747	-0.1	0.0262	1.2983	-2.9067	-1.154
ERBB2::AKT1	WikiPathway	ErbB Signaling Pathway	IL-5 Signaling Pathway	0.2806	5.925e-06	47358.6	-0.3747	-0.1	0.0262	1.2983	-2.9067	-1.154
ERBB2::AKT1	WikiPathway	ErbB Signaling Pathway	IL17 signaling pathway	0.2806	5.925e-06	47358.6	-0.3747	-0.1	0.0262	1.2983	-2.9067	-1.154
ERBB2::AKT1	WikiPathway	ErbB Signaling Pathway	Wnt Signaling Pathway Netpath	0.2806	5.925e-06	47358.6	-0.3747	-0.1	0.0262	1.2983	-2.9067	-1.154
ERBB2::AKT1	WikiPathway	ErbB Signaling Pathway	IL-3 Signaling Pathway	0.2806	5.925e-06	47358.6	-0.3747	-0.1	0.0262	1.2983	-2.9067	-1.154
ERBB2::AKT1	WikiPathway	ErbB Signaling Pathway	TWEAK Signaling Pathway	0.2806	5.925e-06	47358.6	-0.3747	-0.1	0.0262	1.2983	-2.9067	-1.154
ERBB2::AKT1	WikiPathway	ErbB Signaling Pathway	Alpha 6 Beta 4 signaling pathway	0.2806	5.925e-06	47358.6	-0.3747	-0.1	0.0262	1.2983	-2.9067	-1.154
ERBB2::AKT1	WikiPathway	ErbB Signaling Pathway	Oncostatin M Signaling Pathway	0.2806	5.925e-06	47358.6	-0.3747	-0.1	0.0262	1.2983	-2.9067	-1.154
ERBB2::AKT1	WikiPathway	ErbB Signaling Pathway	IL-4 Signaling Pathway	0.2806	5.925e-06	47358.6	-0.3747	-0.1	0.0262	1.2983	-2.9067	-1.154
ERBB2::AKT1	WikiPathway	ErbB Signaling Pathway	TCR Signaling Pathway	0.2806	5.925e-06	47358.6	-0.3747	-0.1	0.0262	1.2983	-2.9067	-1.154
ERBB2::AKT1	WikiPathway	ErbB Signaling Pathway	Toll-like receptor signaling pathway	0.2806	5.925e-06	47358.6	-0.3747	-0.1	0.0262	1.2983	-2.9067	-1.154
ERBB2::AKT1	WikiPathway	ErbB Signaling Pathway	Estrogen signaling pathway	0.2806	5.925e-06	47358.6	-0.3747	-0.1	0.0262	1.2983	-2.9067	-1.154
ERBB2::AKT1	WikiPathway	ErbB Signaling Pathway	TOR Signaling	0.2806	5.925e-06	47358.6	-0.3747	-0.1	0.0262	1.2983	-2.9067	-1.154
CCND1::AKT2	WikiPathway	ErbB Signaling Pathway	Regulation of toll-like receptor signaling pathway	0.1665	0.001374	121.179	-2.0223	1.0896	0.4002	-0.1823	0.0023	0.4667
CCND1::AKT2	WikiPathway	ErbB Signaling Pathway	Insulin Signaling	0.1665	0.001374	121.179	-2.0223	1.0896	0.4002	-0.1823	0.0023	0.4667
CCND1::AKT2	WikiPathway	ErbB Signaling Pathway	RANKL/RANK Signaling Pathway	0.1665	0.001374	121.179	-2.0223	1.0896	0.4002	-0.1823	0.0023	0.4667
CCND1::AKT2	WikiPathway	ErbB Signaling Pathway	AMPK Signaling	0.1665	0.001374	121.179	-2.0223	1.0896	0.4002	-0.1823	0.0023	0.4667
CCND1::AKT2	WikiPathway	ErbB Signaling Pathway	MAPK Signaling Pathway	0.1665	0.001374	121.179	-2.0223	1.0896	0.4002	-0.1823	0.0023	0.4667
CCND1::AKT2	WikiPathway	ErbB Signaling Pathway	TWEAK Signaling Pathway	0.1665	0.001374	121.179	-2.0223	1.0896	0.4002	-0.1823	0.0023	0.4667
CCND1::AKT2	WikiPathway	ErbB Signaling Pathway	Toll-like receptor signaling pathway	0.1665	0.001374	121.179	-2.0223	1.0896	0.4002	-0.1823	0.0023	0.4667
ERBB2::AKT2	WikiPathway	ErbB Signaling Pathway	Regulation of toll-like receptor signaling pathway	0.1947	3.267e-06	59596	-0.3747	-0.1	0.0262	-0.1823	0.0023	0.4667
ERBB2::AKT2	WikiPathway	ErbB Signaling Pathway	Insulin Signaling	0.1947	3.267e-06	59596	-0.3747	-0.1	0.0262	-0.1823	0.0023	0.4667
ERBB2::AKT2	WikiPathway	ErbB Signaling Pathway	RANKL/RANK Signaling Pathway	0.1947	3.267e-06	59596	-0.3747	-0.1	0.0262	-0.1823	0.0023	0.4667
ERBB2::AKT2	WikiPathway	ErbB Signaling Pathway	AMPK Signaling	0.1947	3.267e-06	59596	-0.3747	-0.1	0.0262	-0.1823	0.0023	0.4667
ERBB2::AKT2	WikiPathway	ErbB Signaling Pathway	MAPK Signaling Pathway	0.1947	3.267e-06	59596	-0.3747	-0.1	0.0262	-0.1823	0.0023	0.4667
ERBB2::AKT2	WikiPathway	ErbB Signaling Pathway	TWEAK Signaling Pathway	0.1947	3.267e-06	59596	-0.3747	-0.1	0.0262	-0.1823	0.0023	0.4667
ERBB2::AKT2	WikiPathway	ErbB Signaling Pathway	Toll-like receptor signaling pathway	0.1947	3.267e-06	59596	-0.3747	-0.1	0.0262	-0.1823	0.0023	0.4667
ERBB2::ATF1	WikiPathway	ErbB Signaling Pathway	Interleukin-11 Signaling Pathway	0.1749	9.6e-06	18218.8	-0.3747	-0.1	0.0262	0.2627	-0.567	-0.1435
ERBB2::ATF1	WikiPathway	ErbB Signaling Pathway	Serotonin Receptor 4/6/7 and NR3C Signaling	0.1749	9.6e-06	18218.8	-0.3747	-0.1	0.0262	0.2627	-0.567	-0.1435
ERBB2::BCL6	WikiPathway	ErbB Signaling Pathway	B Cell Receptor Signaling Pathway	0.2036	0.006179	32.9503	-0.3747	-0.1	0.0262	-1.004	0.2144	0.6512
ERBB2::BRAF	WikiPathway	ErbB Signaling Pathway	B Cell Receptor Signaling Pathway	0.1896	0.0001995	950.376	-0.3747	-0.1	0.0262	0.2403	-0.4946	-0.0935
ERBB2::BRAF	WikiPathway	ErbB Signaling Pathway	MAPK Signaling Pathway	0.1896	0.0001995	950.376	-0.3747	-0.1	0.0262	0.2403	-0.4946	-0.0935
ERBB2::BRAF	WikiPathway	ErbB Signaling Pathway	Serotonin Receptor 4/6/7 and NR3C Signaling	0.1896	0.0001995	950.376	-0.3747	-0.1	0.0262	0.2403	-0.4946	-0.0935
ERBB2::BRAF	WikiPathway	ErbB Signaling Pathway	TSH signaling pathway	0.1896	0.0001995	950.376	-0.3747	-0.1	0.0262	0.2403	-0.4946	-0.0935
ERBB2::BRAF	WikiPathway	ErbB Signaling Pathway	Estrogen signaling pathway	0.1896	0.0001995	950.376	-0.3747	-0.1	0.0262	0.2403	-0.4946	-0.0935
ERBB2::BRCA1	WikiPathway	ErbB Signaling Pathway	Androgen receptor signaling pathway	0.1747	7.3e-05	2393.15	-0.3747	-0.1	0.0262	0.8562	0.5347	-0.4524
ERBB2::BRCA1	WikiPathway	ErbB Signaling Pathway	ATM Signaling Pathway	0.1747	7.3e-05	2393.15	-0.3747	-0.1	0.0262	0.8562	0.5347	-0.4524
CCND1::CDKN2A	WikiPathway	ErbB Signaling Pathway	Apoptosis Modulation and Signaling	0.1551	0.0009845	157.542	-2.0223	1.0896	0.4002	-0.2282	0.2136	0.3596
CCND1::CRTC1	WikiPathway	ErbB Signaling Pathway	BDNF signaling pathway	0.2605	7.686e-08	3.38928e+06	-2.0223	1.0896	0.4002	-0.2702	0.1486	0.1911
CCND1::EP300	WikiPathway	ErbB Signaling Pathway	Kit receptor signaling pathway	0.1809	0.001005	180	-2.0223	1.0896	0.4002	0.0708	-0.3448	-0.6434
CCND1::EP300	WikiPathway	ErbB Signaling Pathway	TGF Beta Signaling Pathway	0.1809	0.001005	180	-2.0223	1.0896	0.4002	0.0708	-0.3448	-0.6434
CCND1::EP300	WikiPathway	ErbB Signaling Pathway	IL-4 Signaling Pathway	0.1809	0.001005	180	-2.0223	1.0896	0.4002	0.0708	-0.3448	-0.6434
CCND1::FAS	WikiPathway	ErbB Signaling Pathway	MAPK Signaling Pathway	0.2777	0.007433	37.3604	-2.0223	1.0896	0.4002	-1.3271	0.9174	0.7094
CCND1::FAS	WikiPathway	ErbB Signaling Pathway	TCR Signaling Pathway	0.2777	0.007433	37.3604	-2.0223	1.0896	0.4002	-1.3271	0.9174	0.7094
CCND1::FAS	WikiPathway	ErbB Signaling Pathway	Apoptosis Modulation and Signaling	0.2777	0.007433	37.3604	-2.0223	1.0896	0.4002	-1.3271	0.9174	0.7094
CCND1::LCK	WikiPathway	ErbB Signaling Pathway	TSLP Signaling Pathway	0.1773	0.007431	23.8595	-2.0223	1.0896	0.4002	-0.3123	1.898	1.6475
CCND1::LCK	WikiPathway	ErbB Signaling Pathway	T-Cell Receptor and Co-stimulatory Signaling	0.1773	0.007431	23.8595	-2.0223	1.0896	0.4002	-0.3123	1.898	1.6475
CCND1::LCK	WikiPathway	ErbB Signaling Pathway	IL-2 Signaling Pathway	0.1773	0.007431	23.8595	-2.0223	1.0896	0.4002	-0.3123	1.898	1.6475
CCND1::LCK	WikiPathway	ErbB Signaling Pathway	Interferon type I signaling pathways	0.1773	0.007431	23.8595	-2.0223	1.0896	0.4002	-0.3123	1.898	1.6475
CCND1::MAP2K4	WikiPathway	ErbB Signaling Pathway	p38 MAPK Signaling Pathway	0.3488	0.003434	101.573	-2.0223	1.0896	0.4002	0.2832	-0.4149	-0.1219
CCND1::MAP2K4	WikiPathway	ErbB Signaling Pathway	Regulation of toll-like receptor signaling pathway	0.3488	0.003434	101.573	-2.0223	1.0896	0.4002	0.2832	-0.4149	-0.1219
CCND1::MAP2K4	WikiPathway	ErbB Signaling Pathway	Insulin Signaling	0.3488	0.003434	101.573	-2.0223	1.0896	0.4002	0.2832	-0.4149	-0.1219
CCND1::MAP2K4	WikiPathway	ErbB Signaling Pathway	TNF alpha Signaling Pathway	0.3488	0.003434	101.573	-2.0223	1.0896	0.4002	0.2832	-0.4149	-0.1219
CCND1::MAP2K4	WikiPathway	ErbB Signaling Pathway	IL-1 signaling pathway	0.3488	0.003434	101.573	-2.0223	1.0896	0.4002	0.2832	-0.4149	-0.1219
CCND1::MAP2K4	WikiPathway	ErbB Signaling Pathway	MAPK Signaling Pathway	0.3488	0.003434	101.573	-2.0223	1.0896	0.4002	0.2832	-0.4149	-0.1219
CCND1::MAP2K4	WikiPathway	ErbB Signaling Pathway	IL-6 signaling pathway	0.3488	0.003434	101.573	-2.0223	1.0896	0.4002	0.2832	-0.4149	-0.1219
CCND1::MAP2K4	WikiPathway	ErbB Signaling Pathway	Toll-like receptor signaling pathway	0.3488	0.003434	101.573	-2.0223	1.0896	0.4002	0.2832	-0.4149	-0.1219
CCND1::NF1	WikiPathway	ErbB Signaling Pathway	MAPK Signaling Pathway	0.1557	3.637e-07	428100	-2.0223	1.0896	0.4002	0.3688	0.3978	-0.0089
CCND1::PDGFRA	WikiPathway	ErbB Signaling Pathway	Osteoblast Signaling	0.2916	0.000889	328.009	-2.0223	1.0896	0.4002	-0.8465	2.0723	0.8886
CCND1::TFE3	WikiPathway	ErbB Signaling Pathway	TGF Beta Signaling Pathway	0.3467	0.005152	67.2943	-2.0223	1.0896	0.4002	-0.1315	1.0669	0.9593
CCND1::TSC2	WikiPathway	ErbB Signaling Pathway	FSH signaling pathway	0.3022	0.0266	11.3609	-2.0223	1.0896	0.4002	0.3718	-1.7921	-1.1714
CCND1::TSC2	WikiPathway	ErbB Signaling Pathway	Insulin Signaling	0.3022	0.0266	11.3609	-2.0223	1.0896	0.4002	0.3718	-1.7921	-1.1714
CCND1::TSC2	WikiPathway	ErbB Signaling Pathway	AMPK Signaling	0.3022	0.0266	11.3609	-2.0223	1.0896	0.4002	0.3718	-1.7921	-1.1714
CCND1::TSC2	WikiPathway	ErbB Signaling Pathway	BDNF signaling pathway	0.3022	0.0266	11.3609	-2.0223	1.0896	0.4002	0.3718	-1.7921	-1.1714
CCND1::TSC2	WikiPathway	ErbB Signaling Pathway	TOR Signaling	0.3022	0.0266	11.3609	-2.0223	1.0896	0.4002	0.3718	-1.7921	-1.1714
CCND1::TSHR	WikiPathway	ErbB Signaling Pathway	TSH signaling pathway	0.2969	0.0005395	550.324	-2.0223	1.0896	0.4002	-0.3759	2.9472	2.3721
ERBB2::CCND2	WikiPathway	ErbB Signaling Pathway	IL-2 Signaling Pathway	0.2839	0.001662	170.818	-0.3747	-0.1	0.0262	-0.4305	2.0936	0.5688
ERBB2::CCND2	WikiPathway	ErbB Signaling Pathway	Wnt Signaling Pathway	0.2839	0.001662	170.818	-0.3747	-0.1	0.0262	-0.4305	2.0936	0.5688
ERBB2::CCND2	WikiPathway	ErbB Signaling Pathway	Wnt Signaling Pathway and Pluripotency	0.2839	0.001662	170.818	-0.3747	-0.1	0.0262	-0.4305	2.0936	0.5688
ERBB2::CCND3	WikiPathway	ErbB Signaling Pathway	Wnt Signaling Pathway	0.244	0.003732	65.3805	-0.3747	-0.1	0.0262	-0.9089	0.9051	0.7322
ERBB2::CCND3	WikiPathway	ErbB Signaling Pathway	TSH signaling pathway	0.244	0.003732	65.3805	-0.3747	-0.1	0.0262	-0.9089	0.9051	0.7322
ERBB2::CCND3	WikiPathway	ErbB Signaling Pathway	Wnt Signaling Pathway and Pluripotency	0.244	0.003732	65.3805	-0.3747	-0.1	0.0262	-0.9089	0.9051	0.7322
ERBB2::CDKN2A	WikiPathway	ErbB Signaling Pathway	Apoptosis Modulation and Signaling	0.1821	3.582e-06	50837.5	-0.3747	-0.1	0.0262	-0.2282	0.2136	0.3596
EGFR::CREB1	WikiPathway	ErbB Signaling Pathway	Interleukin-11 Signaling Pathway	0.2813	0.004649	60.5076	-0.1322	0.1649	0.1215	0.2845	-0.2347	-0.1275
EGFR::CREB1	WikiPathway	ErbB Signaling Pathway	FSH signaling pathway	0.2813	0.004649	60.5076	-0.1322	0.1649	0.1215	0.2845	-0.2347	-0.1275
EGFR::CREB1	WikiPathway	ErbB Signaling Pathway	p38 MAPK Signaling Pathway	0.2813	0.004649	60.5076	-0.1322	0.1649	0.1215	0.2845	-0.2347	-0.1275
EGFR::CREB1	WikiPathway	ErbB Signaling Pathway	B Cell Receptor Signaling Pathway	0.2813	0.004649	60.5076	-0.1322	0.1649	0.1215	0.2845	-0.2347	-0.1275
EGFR::CREB1	WikiPathway	ErbB Signaling Pathway	Serotonin Receptor 4/6/7 and NR3C Signaling	0.2813	0.004649	60.5076	-0.1322	0.1649	0.1215	0.2845	-0.2347	-0.1275
EGFR::CREB1	WikiPathway	ErbB Signaling Pathway	BDNF signaling pathway	0.2813	0.004649	60.5076	-0.1322	0.1649	0.1215	0.2845	-0.2347	-0.1275
EGFR::CREB1	WikiPathway	ErbB Signaling Pathway	ATM Signaling Pathway	0.2813	0.004649	60.5076	-0.1322	0.1649	0.1215	0.2845	-0.2347	-0.1275
EGFR::CREB1	WikiPathway	ErbB Signaling Pathway	Leptin signaling pathway	0.2813	0.004649	60.5076	-0.1322	0.1649	0.1215	0.2845	-0.2347	-0.1275
EGFR::CREB1	WikiPathway	ErbB Signaling Pathway	TSH signaling pathway	0.2813	0.004649	60.5076	-0.1322	0.1649	0.1215	0.2845	-0.2347	-0.1275
EGFR::CREB1	WikiPathway	ErbB Signaling Pathway	Oncostatin M Signaling Pathway	0.2813	0.004649	60.5076	-0.1322	0.1649	0.1215	0.2845	-0.2347	-0.1275
EGFR::CREB1	WikiPathway	ErbB Signaling Pathway	TCR Signaling Pathway	0.2813	0.004649	60.5076	-0.1322	0.1649	0.1215	0.2845	-0.2347	-0.1275
EGFR::CREB1	WikiPathway	ErbB Signaling Pathway	Interferon type I signaling pathways	0.2813	0.004649	60.5076	-0.1322	0.1649	0.1215	0.2845	-0.2347	-0.1275
EGFR::CREB1	WikiPathway	ErbB Signaling Pathway	Estrogen signaling pathway	0.2813	0.004649	60.5076	-0.1322	0.1649	0.1215	0.2845	-0.2347	-0.1275
EGFR::CRTC1	WikiPathway	ErbB Signaling Pathway	BDNF signaling pathway	0.6817	0.05132	13.2833	-0.1322	0.1649	0.1215	-0.2702	0.1486	0.1911
ERBB2::CRTC1	WikiPathway	ErbB Signaling Pathway	BDNF signaling pathway	0.3001	2.401e-10	1.2499e+09	-0.3747	-0.1	0.0262	-0.2702	0.1486	0.1911
FOXO1::CRTC1	WikiPathway	ErbB Signaling Pathway	BDNF signaling pathway	0.298	0.004664	63.8937	-1.4394	0.3376	0.6728	-0.2702	0.1486	0.1911
MDM2::CRTC1	WikiPathway	ErbB Signaling Pathway	BDNF signaling pathway	0.1628	4.372e-08	3.7237e+06	0.4689	0.3707	-0.2893	-0.2702	0.1486	0.1911
EGFR::HIST1H4I	WikiPathway	ErbB Signaling Pathway	Type II interferon signaling (IFNG)	0.1641	2.039e-06	80480.6	-0.1322	0.1649	0.1215	-0.6733	1.3292	1.7758
EGFR::NRAS	WikiPathway	ErbB Signaling Pathway	G Protein Signaling Pathways	0.2129	0.0008134	261.741	-0.1322	0.1649	0.1215	0.3639	-0.8582	-0.0347
ERBB2::EP300	WikiPathway	ErbB Signaling Pathway	Kit receptor signaling pathway	0.2117	3.543e-06	59751.6	-0.3747	-0.1	0.0262	0.0708	-0.3448	-0.6434
ERBB2::EP300	WikiPathway	ErbB Signaling Pathway	TGF Beta Signaling Pathway	0.2117	3.543e-06	59751.6	-0.3747	-0.1	0.0262	0.0708	-0.3448	-0.6434
ERBB2::EP300	WikiPathway	ErbB Signaling Pathway	Androgen receptor signaling pathway	0.2117	3.543e-06	59751.6	-0.3747	-0.1	0.0262	0.0708	-0.3448	-0.6434
ERBB2::EP300	WikiPathway	ErbB Signaling Pathway	Notch Signaling Pathway	0.2117	3.543e-06	59751.6	-0.3747	-0.1	0.0262	0.0708	-0.3448	-0.6434
ERBB2::EP300	WikiPathway	ErbB Signaling Pathway	IL-4 Signaling Pathway	0.2117	3.543e-06	59751.6	-0.3747	-0.1	0.0262	0.0708	-0.3448	-0.6434
ERBB2::EP300	WikiPathway	ErbB Signaling Pathway	Wnt Signaling Pathway and Pluripotency	0.2117	3.543e-06	59751.6	-0.3747	-0.1	0.0262	0.0708	-0.3448	-0.6434
ERBB2::FAS	WikiPathway	ErbB Signaling Pathway	MAPK Signaling Pathway	0.3187	2.784e-05	11447.6	-0.3747	-0.1	0.0262	-1.3271	0.9174	0.7094
ERBB2::FAS	WikiPathway	ErbB Signaling Pathway	TCR Signaling Pathway	0.3187	2.784e-05	11447.6	-0.3747	-0.1	0.0262	-1.3271	0.9174	0.7094
ERBB2::FAS	WikiPathway	ErbB Signaling Pathway	Apoptosis Modulation and Signaling	0.3187	2.784e-05	11447.6	-0.3747	-0.1	0.0262	-1.3271	0.9174	0.7094
ERBB2::FBXW7	WikiPathway	ErbB Signaling Pathway	Notch Signaling Pathway	0.1525	4.699e-05	3245.37	-0.3747	-0.1	0.0262	-0.3856	1.3778	0.9411
ERBB2::GNAQ	WikiPathway	ErbB Signaling Pathway	G Protein Signaling Pathways	0.1563	9.022e-06	17324.3	-0.3747	-0.1	0.0262	-0.0187	-0.006	0.0297
ERBB2::GNAQ	WikiPathway	ErbB Signaling Pathway	TSH signaling pathway	0.1563	9.022e-06	17324.3	-0.3747	-0.1	0.0262	-0.0187	-0.006	0.0297
ERBB2::GNAQ	WikiPathway	ErbB Signaling Pathway	Serotonin Receptor 2 and STAT3 Signaling	0.1563	9.022e-06	17324.3	-0.3747	-0.1	0.0262	-0.0187	-0.006	0.0297
ERBB2::GNAQ	WikiPathway	ErbB Signaling Pathway	Serotonin Receptor 2 and ELK-SRF/GATA4 signaling	0.1563	9.022e-06	17324.3	-0.3747	-0.1	0.0262	-0.0187	-0.006	0.0297
ERBB2::KIT	WikiPathway	ErbB Signaling Pathway	Kit receptor signaling pathway	0.1667	1.715e-05	9720.12	-0.3747	-0.1	0.0262	-2.5059	-0.8806	2.1806
ERBB2::LCK	WikiPathway	ErbB Signaling Pathway	TSLP Signaling Pathway	0.2083	2.704e-05	7703.4	-0.3747	-0.1	0.0262	-0.3123	1.898	1.6475
ERBB2::LCK	WikiPathway	ErbB Signaling Pathway	T-Cell Receptor and Co-stimulatory Signaling	0.2083	2.704e-05	7703.4	-0.3747	-0.1	0.0262	-0.3123	1.898	1.6475
ERBB2::LCK	WikiPathway	ErbB Signaling Pathway	IL-2 Signaling Pathway	0.2083	2.704e-05	7703.4	-0.3747	-0.1	0.0262	-0.3123	1.898	1.6475
ERBB2::LCK	WikiPathway	ErbB Signaling Pathway	Notch Signaling Pathway	0.2083	2.704e-05	7703.4	-0.3747	-0.1	0.0262	-0.3123	1.898	1.6475
ERBB2::LCK	WikiPathway	ErbB Signaling Pathway	Interferon type I signaling pathways	0.2083	2.704e-05	7703.4	-0.3747	-0.1	0.0262	-0.3123	1.898	1.6475
ERBB2::LIFR	WikiPathway	ErbB Signaling Pathway	Oncostatin M Signaling Pathway	0.2431	0.000108	2250.93	-0.3747	-0.1	0.0262	-0.8484	0.4635	0.4723
ERBB2::MAP2K4	WikiPathway	ErbB Signaling Pathway	p38 MAPK Signaling Pathway	0.3941	7.953e-06	49553.6	-0.3747	-0.1	0.0262	0.2832	-0.4149	-0.1219
ERBB2::MAP2K4	WikiPathway	ErbB Signaling Pathway	Regulation of toll-like receptor signaling pathway	0.3941	7.953e-06	49553.6	-0.3747	-0.1	0.0262	0.2832	-0.4149	-0.1219
ERBB2::MAP2K4	WikiPathway	ErbB Signaling Pathway	Insulin Signaling	0.3941	7.953e-06	49553.6	-0.3747	-0.1	0.0262	0.2832	-0.4149	-0.1219
ERBB2::MAP2K4	WikiPathway	ErbB Signaling Pathway	TNF alpha Signaling Pathway	0.3941	7.953e-06	49553.6	-0.3747	-0.1	0.0262	0.2832	-0.4149	-0.1219
ERBB2::MAP2K4	WikiPathway	ErbB Signaling Pathway	IL-1 signaling pathway	0.3941	7.953e-06	49553.6	-0.3747	-0.1	0.0262	0.2832	-0.4149	-0.1219
ERBB2::MAP2K4	WikiPathway	ErbB Signaling Pathway	MAPK Signaling Pathway	0.3941	7.953e-06	49553.6	-0.3747	-0.1	0.0262	0.2832	-0.4149	-0.1219
ERBB2::MAP2K4	WikiPathway	ErbB Signaling Pathway	IL-6 signaling pathway	0.3941	7.953e-06	49553.6	-0.3747	-0.1	0.0262	0.2832	-0.4149	-0.1219
ERBB2::MAP2K4	WikiPathway	ErbB Signaling Pathway	Wnt Signaling Pathway and Pluripotency	0.3941	7.953e-06	49553.6	-0.3747	-0.1	0.0262	0.2832	-0.4149	-0.1219
ERBB2::MAP2K4	WikiPathway	ErbB Signaling Pathway	Toll-like receptor signaling pathway	0.3941	7.953e-06	49553.6	-0.3747	-0.1	0.0262	0.2832	-0.4149	-0.1219
ERBB2::NF1	WikiPathway	ErbB Signaling Pathway	MAPK Signaling Pathway	0.1836	8.602e-10	2.13439e+08	-0.3747	-0.1	0.0262	0.3688	0.3978	-0.0089
ERBB2::NOTCH1	WikiPathway	ErbB Signaling Pathway	Notch Signaling Pathway	0.2161	3.044e-05	7099.21	-0.3747	-0.1	0.0262	-0.1532	0.5737	0.3777
ERBB2::NTRK3	WikiPathway	ErbB Signaling Pathway	BDNF signaling pathway	0.4329	0.001161	372.868	-0.3747	-0.1	0.0262	-0.3252	1.4437	0.7926
ERBB2::PAX8	WikiPathway	ErbB Signaling Pathway	TSH signaling pathway	0.339	0.002024	167.49	-0.3747	-0.1	0.0262	-0.2592	1.2894	1.3565
ERBB2::PAX8	WikiPathway	ErbB Signaling Pathway	ID signaling pathway	0.339	0.002024	167.49	-0.3747	-0.1	0.0262	-0.2592	1.2894	1.3565
ERBB2::PDGFRA	WikiPathway	ErbB Signaling Pathway	Osteoblast Signaling	0.3339	3.257e-06	102518	-0.3747	-0.1	0.0262	-0.8465	2.0723	0.8886
ERBB2::PTPN11	WikiPathway	ErbB Signaling Pathway	Interleukin-11 Signaling Pathway	0.1776	6.846e-05	2594.22	-0.3747	-0.1	0.0262	0.5452	0.1016	-0.2221
ERBB2::PTPN11	WikiPathway	ErbB Signaling Pathway	Insulin Signaling	0.1776	6.846e-05	2594.22	-0.3747	-0.1	0.0262	0.5452	0.1016	-0.2221
ERBB2::PTPN11	WikiPathway	ErbB Signaling Pathway	Kit receptor signaling pathway	0.1776	6.846e-05	2594.22	-0.3747	-0.1	0.0262	0.5452	0.1016	-0.2221
ERBB2::PTPN11	WikiPathway	ErbB Signaling Pathway	IL-1 signaling pathway	0.1776	6.846e-05	2594.22	-0.3747	-0.1	0.0262	0.5452	0.1016	-0.2221
ERBB2::PTPN11	WikiPathway	ErbB Signaling Pathway	Signaling of Hepatocyte Growth Factor Receptor	0.1776	6.846e-05	2594.22	-0.3747	-0.1	0.0262	0.5452	0.1016	-0.2221
ERBB2::PTPN11	WikiPathway	ErbB Signaling Pathway	TSLP Signaling Pathway	0.1776	6.846e-05	2594.22	-0.3747	-0.1	0.0262	0.5452	0.1016	-0.2221
ERBB2::PTPN11	WikiPathway	ErbB Signaling Pathway	B Cell Receptor Signaling Pathway	0.1776	6.846e-05	2594.22	-0.3747	-0.1	0.0262	0.5452	0.1016	-0.2221
ERBB2::PTPN11	WikiPathway	ErbB Signaling Pathway	IL-2 Signaling Pathway	0.1776	6.846e-05	2594.22	-0.3747	-0.1	0.0262	0.5452	0.1016	-0.2221
ERBB2::PTPN11	WikiPathway	ErbB Signaling Pathway	IL-6 signaling pathway	0.1776	6.846e-05	2594.22	-0.3747	-0.1	0.0262	0.5452	0.1016	-0.2221
ERBB2::PTPN11	WikiPathway	ErbB Signaling Pathway	Type II interferon signaling (IFNG)	0.1776	6.846e-05	2594.22	-0.3747	-0.1	0.0262	0.5452	0.1016	-0.2221
ERBB2::PTPN11	WikiPathway	ErbB Signaling Pathway	BDNF signaling pathway	0.1776	6.846e-05	2594.22	-0.3747	-0.1	0.0262	0.5452	0.1016	-0.2221
ERBB2::PTPN11	WikiPathway	ErbB Signaling Pathway	IL-5 Signaling Pathway	0.1776	6.846e-05	2594.22	-0.3747	-0.1	0.0262	0.5452	0.1016	-0.2221
ERBB2::PTPN11	WikiPathway	ErbB Signaling Pathway	IL-3 Signaling Pathway	0.1776	6.846e-05	2594.22	-0.3747	-0.1	0.0262	0.5452	0.1016	-0.2221
ERBB2::PTPN11	WikiPathway	ErbB Signaling Pathway	Alpha 6 Beta 4 signaling pathway	0.1776	6.846e-05	2594.22	-0.3747	-0.1	0.0262	0.5452	0.1016	-0.2221
ERBB2::PTPN11	WikiPathway	ErbB Signaling Pathway	Oncostatin M Signaling Pathway	0.1776	6.846e-05	2594.22	-0.3747	-0.1	0.0262	0.5452	0.1016	-0.2221
ERBB2::PTPN11	WikiPathway	ErbB Signaling Pathway	IL-4 Signaling Pathway	0.1776	6.846e-05	2594.22	-0.3747	-0.1	0.0262	0.5452	0.1016	-0.2221
ERBB2::PTPN11	WikiPathway	ErbB Signaling Pathway	TCR Signaling Pathway	0.1776	6.846e-05	2594.22	-0.3747	-0.1	0.0262	0.5452	0.1016	-0.2221
ERBB2::PTPN11	WikiPathway	ErbB Signaling Pathway	Interferon type I signaling pathways	0.1776	6.846e-05	2594.22	-0.3747	-0.1	0.0262	0.5452	0.1016	-0.2221
ERBB2::TCF3	WikiPathway	ErbB Signaling Pathway	Wnt Signaling Pathway Netpath	0.3481	4.276e-05	8140.79	-0.3747	-0.1	0.0262	-0.601	0.3424	0.0693
ERBB2::TFE3	WikiPathway	ErbB Signaling Pathway	TGF Beta Signaling Pathway	0.392	1.905e-05	20577.4	-0.3747	-0.1	0.0262	-0.1315	1.0669	0.9593
ERBB2::TSC2	WikiPathway	ErbB Signaling Pathway	FSH signaling pathway	0.3447	7.743e-05	4451.76	-0.3747	-0.1	0.0262	0.3718	-1.7921	-1.1714
ERBB2::TSC2	WikiPathway	ErbB Signaling Pathway	Insulin Signaling	0.3447	7.743e-05	4451.76	-0.3747	-0.1	0.0262	0.3718	-1.7921	-1.1714
ERBB2::TSC2	WikiPathway	ErbB Signaling Pathway	AMPK Signaling	0.3447	7.743e-05	4451.76	-0.3747	-0.1	0.0262	0.3718	-1.7921	-1.1714
ERBB2::TSC2	WikiPathway	ErbB Signaling Pathway	BDNF signaling pathway	0.3447	7.743e-05	4451.76	-0.3747	-0.1	0.0262	0.3718	-1.7921	-1.1714
ERBB2::TSC2	WikiPathway	ErbB Signaling Pathway	Wnt Signaling Pathway Netpath	0.3447	7.743e-05	4451.76	-0.3747	-0.1	0.0262	0.3718	-1.7921	-1.1714
ERBB2::TSC2	WikiPathway	ErbB Signaling Pathway	TOR Signaling	0.3447	7.743e-05	4451.76	-0.3747	-0.1	0.0262	0.3718	-1.7921	-1.1714
ERBB2::TSHR	WikiPathway	ErbB Signaling Pathway	TSH signaling pathway	0.3393	1.971e-06	172146	-0.3747	-0.1	0.0262	-0.3759	2.9472	2.3721
ERBB2::WAS	WikiPathway	ErbB Signaling Pathway	G13 Signaling Pathway	0.1549	0.004435	34.9267	-0.3747	-0.1	0.0262	0.4794	0.326	-0.9121
ERBB2::WAS	WikiPathway	ErbB Signaling Pathway	TCR Signaling Pathway	0.1549	0.004435	34.9267	-0.3747	-0.1	0.0262	0.4794	0.326	-0.9121
MDM2::FAS	WikiPathway	ErbB Signaling Pathway	MAPK Signaling Pathway	0.1715	0.004638	36.9771	0.4689	0.3707	-0.2893	-1.3271	0.9174	0.7094
MDM2::FAS	WikiPathway	ErbB Signaling Pathway	TCR Signaling Pathway	0.1715	0.004638	36.9771	0.4689	0.3707	-0.2893	-1.3271	0.9174	0.7094
MDM2::FAS	WikiPathway	ErbB Signaling Pathway	Apoptosis Modulation and Signaling	0.1715	0.004638	36.9771	0.4689	0.3707	-0.2893	-1.3271	0.9174	0.7094
FOXO1::NF1	WikiPathway	ErbB Signaling Pathway	MAPK Signaling Pathway	0.1832	0.01522	12.0368	-1.4394	0.3376	0.6728	0.3688	0.3978	-0.0089
MDM2::MAP2K4	WikiPathway	ErbB Signaling Pathway	p38 MAPK Signaling Pathway	0.2248	0.001689	133.097	0.4689	0.3707	-0.2893	0.2832	-0.4149	-0.1219
MDM2::MAP2K4	WikiPathway	ErbB Signaling Pathway	Regulation of toll-like receptor signaling pathway	0.2248	0.001689	133.097	0.4689	0.3707	-0.2893	0.2832	-0.4149	-0.1219
MDM2::MAP2K4	WikiPathway	ErbB Signaling Pathway	Insulin Signaling	0.2248	0.001689	133.097	0.4689	0.3707	-0.2893	0.2832	-0.4149	-0.1219
MDM2::MAP2K4	WikiPathway	ErbB Signaling Pathway	TNF alpha Signaling Pathway	0.2248	0.001689	133.097	0.4689	0.3707	-0.2893	0.2832	-0.4149	-0.1219
MDM2::MAP2K4	WikiPathway	ErbB Signaling Pathway	IL-1 signaling pathway	0.2248	0.001689	133.097	0.4689	0.3707	-0.2893	0.2832	-0.4149	-0.1219
MDM2::MAP2K4	WikiPathway	ErbB Signaling Pathway	MAPK Signaling Pathway	0.2248	0.001689	133.097	0.4689	0.3707	-0.2893	0.2832	-0.4149	-0.1219
MDM2::MAP2K4	WikiPathway	ErbB Signaling Pathway	IL-6 signaling pathway	0.2248	0.001689	133.097	0.4689	0.3707	-0.2893	0.2832	-0.4149	-0.1219
MDM2::MAP2K4	WikiPathway	ErbB Signaling Pathway	Wnt Signaling Pathway and Pluripotency	0.2248	0.001689	133.097	0.4689	0.3707	-0.2893	0.2832	-0.4149	-0.1219
MDM2::MAP2K4	WikiPathway	ErbB Signaling Pathway	Toll-like receptor signaling pathway	0.2248	0.001689	133.097	0.4689	0.3707	-0.2893	0.2832	-0.4149	-0.1219
TP53::MAP2K4	WikiPathway	ErbB Signaling Pathway	p38 MAPK Signaling Pathway	0.1611	6.962e-06	23139.9	0.1768	-0.6802	-0.9306	0.2832	-0.4149	-0.1219
TP53::MAP2K4	WikiPathway	ErbB Signaling Pathway	Regulation of toll-like receptor signaling pathway	0.1611	6.962e-06	23139.9	0.1768	-0.6802	-0.9306	0.2832	-0.4149	-0.1219
TP53::MAP2K4	WikiPathway	ErbB Signaling Pathway	Insulin Signaling	0.1611	6.962e-06	23139.9	0.1768	-0.6802	-0.9306	0.2832	-0.4149	-0.1219
TP53::MAP2K4	WikiPathway	ErbB Signaling Pathway	TNF alpha Signaling Pathway	0.1611	6.962e-06	23139.9	0.1768	-0.6802	-0.9306	0.2832	-0.4149	-0.1219
TP53::MAP2K4	WikiPathway	ErbB Signaling Pathway	IL-1 signaling pathway	0.1611	6.962e-06	23139.9	0.1768	-0.6802	-0.9306	0.2832	-0.4149	-0.1219
TP53::MAP2K4	WikiPathway	ErbB Signaling Pathway	IL-6 signaling pathway	0.1611	6.962e-06	23139.9	0.1768	-0.6802	-0.9306	0.2832	-0.4149	-0.1219
TP53::MAP2K4	WikiPathway	ErbB Signaling Pathway	Toll-like receptor signaling pathway	0.1611	6.962e-06	23139.9	0.1768	-0.6802	-0.9306	0.2832	-0.4149	-0.1219
MDM2::PDGFRA	WikiPathway	ErbB Signaling Pathway	Osteoblast Signaling	0.1836	0.0005487	334.609	0.4689	0.3707	-0.2893	-0.8465	2.0723	0.8886
MDM2::TCF3	WikiPathway	ErbB Signaling Pathway	Wnt Signaling Pathway Netpath	0.1931	0.009081	21.2642	0.4689	0.3707	-0.2893	-0.601	0.3424	0.0693
MDM2::TFE3	WikiPathway	ErbB Signaling Pathway	TGF Beta Signaling Pathway	0.2212	0.003196	69.2115	0.4689	0.3707	-0.2893	-0.1315	1.0669	0.9593
MDM2::TSC2	WikiPathway	ErbB Signaling Pathway	FSH signaling pathway	0.1875	0.01459	12.8513	0.4689	0.3707	-0.2893	0.3718	-1.7921	-1.1714
MDM2::TSC2	WikiPathway	ErbB Signaling Pathway	Insulin Signaling	0.1875	0.01459	12.8513	0.4689	0.3707	-0.2893	0.3718	-1.7921	-1.1714
MDM2::TSC2	WikiPathway	ErbB Signaling Pathway	AMPK Signaling	0.1875	0.01459	12.8513	0.4689	0.3707	-0.2893	0.3718	-1.7921	-1.1714
MDM2::TSC2	WikiPathway	ErbB Signaling Pathway	BDNF signaling pathway	0.1875	0.01459	12.8513	0.4689	0.3707	-0.2893	0.3718	-1.7921	-1.1714
MDM2::TSC2	WikiPathway	ErbB Signaling Pathway	Wnt Signaling Pathway Netpath	0.1875	0.01459	12.8513	0.4689	0.3707	-0.2893	0.3718	-1.7921	-1.1714
MDM2::TSC2	WikiPathway	ErbB Signaling Pathway	TOR Signaling	0.1875	0.01459	12.8513	0.4689	0.3707	-0.2893	0.3718	-1.7921	-1.1714
MDM2::TSHR	WikiPathway	ErbB Signaling Pathway	TSH signaling pathway	0.1858	0.0003325	558.797	0.4689	0.3707	-0.2893	-0.3759	2.9472	2.3721
TP53::NTRK3	WikiPathway	ErbB Signaling Pathway	BDNF signaling pathway	0.1847	0.0009925	186.096	0.1768	-0.6802	-0.9306	-0.3252	1.4437	0.7926
TP53::TFE3	WikiPathway	ErbB Signaling Pathway	TGF Beta Signaling Pathway	0.1599	1.615e-05	9900.93	0.1768	-0.6802	-0.9306	-0.1315	1.0669	0.9593
